# Supplementary material for: Ferroptosis and Apoptosis Are Involved in the Formation of L-Selenomethionine-Induced Ocular Defects in Zebrafish Embryos
Source: Int J Mol Sci. 2022 Apr 26;23(9):4783. doi: 10.3390/ijms23094783 (PMC9100823; doi:10.3390/ijms23094783)
Supplement: Supplementary file 1 [file ijms-23-04783-s001.zip › Table S1.xls]

## Sheet: met_96vswt_96_deg_all
gene_id	semet_1	semet_2	semet_3	control_1	control_2	control_3	met	wt	log2FoldChange	pvalue	padj	gene_name	gene_chr	gene_start	gene_end	gene_strand	gene_length	gene_biotype	gene_description	tf_family
ENSDARG00000004539	256.515	347.339	354.799	231.332	203.53	240.127	319.551	224.996	0.503781	0.00245268	0.0420826	ptgs2a	2	20916497	20923864	-	2373	protein_coding	prostaglandin-endoperoxide synthase 2a [Source:ZFIN;Acc:ZDB-GENE-020530-2]	An_peroxidase
ENSDARG00000006598	211.195	215.59	199.978	110.637	136.699	108.35	208.921	118.562	0.81828	1.11e-05	0.000577865	sgk2b	16	26530426	26537114	-	1959	protein_coding	serum/glucocorticoid regulated kinase 2b [Source:ZFIN;Acc:ZDB-GENE-060929-44]	Pkinase
ENSDARG00000007412	880.129	817.444	804.211	653.765	604.514	625.696	833.928	627.992	0.40975	9.29e-05	0.00330411	slc2a1b	6	48068695	48094342	-	1903	protein_coding	solute carrier family 2 (facilitated glucose transporter), member 1b [Source:ZFIN;Acc:ZDB-GENE-090915-1]	Sugar_tr
ENSDARG00000015355	87.9222	164.687	254.81	26.1506	45.5664	29.2837	169.14	33.6669	2.32644	7.87e-12	2.54e-09	fosl1a	14	30739476	30747686	-	4005	protein_coding	FOS-like antigen 1a [Source:ZFIN;Acc:ZDB-GENE-061207-7]	bZIP_1
ENSDARG00000016375	629.958	582.891	567.679	420.421	441.488	426.566	593.509	429.492	0.467455	5.98e-05	0.00235011	asns	19	25656812	25678002	-	3284	protein_coding	asparagine synthetase [Source:ZFIN;Acc:ZDB-GENE-040426-1091]	-
ENSDARG00000016412	1125.77	1141.83	995.588	704.055	798.931	703.786	1087.73	735.59	0.565029	1.06e-07	1.17e-05	agt	13	23988442	23995876	+	1676	protein_coding	angiotensinogen [Source:ZFIN;Acc:ZDB-GENE-030131-1205]	Serpin
ENSDARG00000019815	1230.91	1382.37	1277.28	991.711	859.686	981.981	1296.85	944.459	0.457148	5.72e-06	0.000338856	fn1a	9	15362300	15424639	-	9001	protein_coding	fibronectin 1a [Source:ZFIN;Acc:ZDB-GENE-000426-1]	fn3
ENSDARG00000019998	77.9517	37.9278	97.8385	189.089	196.442	253.792	71.2393	213.108	-1.58355	1.7e-09	3.03e-07	slc30a7	22	16123090	16154771	-	1942	protein_coding	solute carrier family 30 (zinc transporter), member 7 [Source:ZFIN;Acc:ZDB-GENE-030131-5650]	-
ENSDARG00000022615	140.494	203.612	187.076	75.4344	112.397	116.159	177.061	101.33	0.802905	0.000387699	0.0103146	si:ch211-241e1.3	2	944341	985417	-	4539	protein_coding	si:ch211-241e1.3 [Source:ZFIN;Acc:ZDB-GENE-030131-230]	Laminin_G_2
ENSDARG00000036840	369.817	225.571	274.163	555.197	758.428	411.924	289.85	575.183	-0.986736	7.79e-07	6.25e-05	krt15	11	11515778	11518469	-	1545	protein_coding	keratin 15 [Source:ZFIN;Acc:ZDB-GENE-040426-2931]	Filament
ENSDARG00000037393	151.371	167.681	153.746	78.4518	92.1454	107.374	157.599	92.657	0.765381	0.000281832	0.008037	slc43a1a	14	22076596	22098011	+	2967	protein_coding	solute carrier family 43 (amino acid system L transporter), member 1a [Source:ZFIN;Acc:ZDB-GENE-030131-6327]	MFS_1
ENSDARG00000042816	164.967	284.459	331.146	80.4634	108.347	111.278	260.191	100.029	1.37618	8.46e-09	1.27e-06	mmp9	8	24281512	24295947	+	3134	protein_coding	matrix metallopeptidase 9 [Source:ZFIN;Acc:ZDB-GENE-040426-2132]	Hemopexin
ENSDARG00000043182	309.087	353.328	304.267	188.083	221.757	231.341	322.227	213.727	0.592075	0.000135556	0.00447513	hhla2a.1	10	35417099	35437624	+	1855	protein_coding	HERV-H LTR-associating 2a, tandem duplicate 1 [Source:ZFIN;Acc:ZDB-GENE-050327-45]	V-set
ENSDARG00000062788	229.323	194.63	219.33	44.2549	46.579	61.4958	214.428	50.7766	2.07712	7.19e-21	1.81e-17	irg1l	14	11427052	11430610	-	2509	protein_coding	immunoresponsive gene 1, like [Source:ZFIN;Acc:ZDB-GENE-061103-301]	-
ENSDARG00000069142	771.359	827.425	782.708	544.134	635.905	607.149	793.831	595.729	0.414053	0.000158862	0.00505275	aars	18	18636273	18821929	-	4471	protein_coding	alanyl-tRNA synthetase [Source:ZFIN;Acc:ZDB-GENE-030131-3663]	-
ENSDARG00000070560	398.823	373.29	361.25	283.633	268.336	273.315	377.787	275.095	0.458496	0.000732323	0.0166635	nap1l4a	25	23553532	23583173	-	4221	protein_coding	nucleosome assembly protein 1-like 4a [Source:ZFIN;Acc:ZDB-GENE-030131-9099]	-
ENSDARG00000071173	476.774	602.853	528.973	345.993	425.286	421.686	536.2	397.655	0.430509	0.00167778	0.0317501	slc12a10.2	7	4332430	4380448	+	6367	protein_coding	solute carrier family 12 (sodium/potassium/chloride transporters), member 10, tandem duplicate 2 [Source:ZFIN;Acc:ZDB-GENE-060503-425]	AA_permease
ENSDARG00000075261	298.21	539.972	393.504	169.979	164.039	163.013	410.562	165.677	1.30823	1.16e-11	3.7e-09	timp2b	3	57632965	57666996	-	3530	protein_coding	TIMP metallopeptidase inhibitor 2b [Source:ZFIN;Acc:ZDB-GENE-040426-2655]	-
ENSDARG00000075833	56.1977	104.801	68.8095	15.0869	23.2895	22.4509	76.6026	20.2757	1.91586	2.2e-07	2.06e-05	lyve1a	7	66822229	66833588	+	1472	protein_coding	lymphatic vessel endothelial hyaluronic receptor 1a [Source:ZFIN;Acc:ZDB-GENE-031118-138]	Xlink
ENSDARG00000077169	146.839	127.757	144.07	50.2896	54.6797	82.9706	139.555	62.6466	1.15407	3.11e-06	0.000199659	si:ch211-153b23.4	14	11450498	11456724	-	3128	protein_coding	si:ch211-153b23.4 [Source:ZFIN;Acc:ZDB-GENE-030131-7332]	Sua5_yciO_yrdC
ENSDARG00000080337	2416.5	2524.2	2999.67	3442.83	3817.45	3311.99	2646.79	3524.09	-0.413434	2.64e-05	0.00118901	NC_002333.4	MT	2043	3725	+	1683	Mt_rRNA	-	-
ENSDARG00000091111	300.93	397.244	338.672	218.257	275.424	222.556	345.615	238.746	0.533203	0.000950287	0.0206831	si:ch211-15b10.6	7	22788718	22790630	-	1553	protein_coding	si:ch211-15b10.6 [Source:ZFIN;Acc:ZDB-GENE-160728-113]	-
ENSDARG00000099186	1634.27	1804.57	1520.26	1246.18	1283.96	1397.81	1653.03	1309.32	0.336406	0.000570027	0.0138015	slc1a5	15	11643659	11671173	+	5783	protein_coding	solute carrier family 1 (neutral amino acid transporter), member 5 [Source:ZFIN;Acc:ZDB-GENE-070501-4]	SDF
ENSDARG00000102558	759.576	480.086	560.152	1367.88	1423.7	1109.85	599.938	1300.48	-1.11455	3.51e-14	2.03e-11	pde6ha	6	344423	346084	-	724	protein_coding	phosphodiesterase 6H, cGMP-specific, cone, gamma, paralog a [Source:ZFIN;Acc:ZDB-GENE-040426-1754]	-
ENSDARG00000104919	116.021	110.789	113.966	22.1274	18.2266	16.5941	113.592	18.9827	2.58223	8.62e-17	8.48e-14	si:ch211-153b23.3	14	11430796	11438060	+	3256	protein_coding	si:ch211-153b23.3 [Source:ZFIN;Acc:ZDB-GENE-141216-408]	Sua5_yciO_yrdC
ENSDARG00000105287	1895.31	1857.46	1886.89	1543.89	1655.58	1252.37	1879.89	1483.95	0.341442	0.00117476	0.0243056	mpp1	21	37668173	37733571	-	9777	protein_coding	membrane protein, palmitoylated 1 [Source:ZFIN;Acc:ZDB-GENE-031113-4]	PDZ
novel.2253	281.895	221.578	265.562	413.381	436.425	336.763	256.345	395.523	-0.624613	5.51e-05	0.00221867	-	CHR_ALT_CTG12_1_27	33690486	33738152	-	5711	-	PF00784:MyTH4 domain|PF07653:Variant SH3 domain	SH3_2
novel.4571	909.134	775.524	541.875	1248.19	922.467	967.339	742.178	1046	-0.493544	0.00185599	0.0342343	-	CHR_ALT_CTG3_2_3	32907008	32911277	-	3604	-	PF02727:Copper amine oxidase, N2 domain|PF02728:Copper amine oxidase, N3 domain|PF01179:Copper amine oxidase, enzyme domain	-
ENSDARG00000000068	286.427	241.54	240.833	449.589	333.141	306.503	256.267	363.078	-0.500957	0.00277549	0.0459816	slc9a3r1a	12	33484458	33537126	+	2397	protein_coding	solute carrier family 9, subfamily A (NHE3, cation proton antiporter 3), member 3 regulator 1a [Source:ZFIN;Acc:ZDB-GENE-031006-7]	PDZ
ENSDARG00000000212	4085.21	3626.1	3923.22	5954.29	6067.42	4963.59	3878.18	5661.77	-0.545738	4.59e-09	7.31e-07	krt97	22	11756040	11759106	+	1503	protein_coding	keratin 97 [Source:ZFIN;Acc:ZDB-GENE-040718-78]	Filament
ENSDARG00000000380	227.51	203.612	160.197	329.9	307.826	308.455	197.107	315.394	-0.674717	3.84e-05	0.00164253	pde6a	14	25005403	25035010	-	3984	protein_coding	phosphodiesterase 6A, cGMP-specific, rod, alpha [Source:ZFIN;Acc:ZDB-GENE-030616-42]	GAF
ENSDARG00000000489	164.967	180.656	99.9888	67.3881	70.8811	106.398	148.537	81.5556	0.866263	0.00100832	0.0216956	upf3b	14	33339322	33351103	-	2580	protein_coding	UPF3B, regulator of nonsense mediated mRNA decay [Source:ZFIN;Acc:ZDB-GENE-040426-1630]	-
ENSDARG00000000551	1152.05	1418.3	1278.35	717.13	653.119	763.329	1282.9	711.193	0.850492	1.46e-14	9.7e-12	slc1a4	13	24429918	24448278	-	4957	protein_coding	solute carrier family 1 (glutamate/neutral amino acid transporter), member 4 [Source:ZFIN;Acc:ZDB-GENE-030616-566]	SDF
ENSDARG00000000567	693.407	847.387	792.385	635.661	615.653	588.603	777.726	613.305	0.341982	0.0026619	0.0446891	znf281a	3	38762891	38783951	-	5617	protein_coding	zinc finger protein 281a [Source:ZFIN;Acc:ZDB-GENE-131126-34]	-
ENSDARG00000000796	125.085	119.772	169.874	84.4866	67.8433	92.7318	138.244	81.6872	0.755886	0.00135423	0.0270183	nr4a1	23	32149269	32194397	-	5776	protein_coding	nuclear receptor subfamily 4, group A, member 1 [Source:ZFIN;Acc:ZDB-GENE-040704-11]	Hormone_recep
ENSDARG00000001154	497.622	384.269	436.51	637.672	633.879	523.203	439.467	598.251	-0.443693	0.00100014	0.0215812	rimbp2	8	43941313	44015210	-	4519	protein_coding	RIMS binding protein 2 [Source:ZFIN;Acc:ZDB-GENE-040724-96]	SH3_2
ENSDARG00000001437	79.7645	55.8936	55.9077	151.875	129.611	118.111	63.8553	133.199	-1.05523	1.69e-05	0.000820688	slc2a1a	23	22200467	22212635	+	1792	protein_coding	solute carrier family 2 (facilitated glucose transporter), member 1a [Source:ZFIN;Acc:ZDB-GENE-030131-3158]	Sugar_tr
ENSDARG00000001870	4699.76	3944.49	4107.07	6049.84	5600.62	5355.99	4250.44	5668.82	-0.415169	3.06e-06	0.000198181	atp1a1a.4	1	1689775	1706159	+	4471	protein_coding	ATPase Na+/K+ transporting subunit alpha 1a, tandem duplicate 4 [Source:ZFIN;Acc:ZDB-GENE-001212-4]	E1-E2_ATPase
ENSDARG00000001873	1211.88	1406.32	1217.07	717.13	855.636	830.682	1278.42	801.149	0.674126	5e-10	1.05e-07	phgdh	9	48185936	48214216	-	2374	protein_coding	phosphoglycerate dehydrogenase [Source:ZFIN;Acc:ZDB-GENE-030131-647]	2-Hacid_dh_C
ENSDARG00000001950	6650.37	6464.7	6613.24	5341.76	5768.71	5524.86	6576.1	5545.11	0.246037	0.00063919	0.0149944	ak1	5	71699893	71722257	-	904	protein_coding	adenylate kinase 1 [Source:ZFIN;Acc:ZDB-GENE-040822-37]	ADK
ENSDARG00000001953	469.523	482.082	427.909	258.489	247.071	305.527	459.838	270.362	0.766267	3.8e-08	4.97e-06	pfkfb3	4	25472505	25485404	-	3827	protein_coding	6-phosphofructo-2-kinase/fructose-2,6-biphosphatase 3 [Source:ZFIN;Acc:ZDB-GENE-040426-2724]	-
ENSDARG00000001975	399.729	392.253	427.909	258.489	260.235	296.742	406.631	271.822	0.580173	2.32e-05	0.00106832	hsd11b2	7	35112052	35126374	-	2592	protein_coding	hydroxysteroid (11-beta) dehydrogenase 2 [Source:ZFIN;Acc:ZDB-GENE-030131-6030]	adh_short
ENSDARG00000002084	3015.64	3025.24	3031.92	2341.48	2516.28	2623.82	3024.27	2493.86	0.278128	0.000536943	0.0132559	lamb2	23	20180159	20258490	-	5462	protein_coding	laminin, beta 2 (laminin S) [Source:ZFIN;Acc:ZDB-GENE-081030-4]	Laminin_EGF
ENSDARG00000002193	25981.5	20014.9	22272.8	37980.7	36643.5	27780.5	22756.4	34134.9	-0.584935	3.78e-07	3.3e-05	rho	8	54076195	54077740	-	1546	protein_coding	rhodopsin [Source:ZFIN;Acc:ZDB-GENE-990415-271]	7tm_1
ENSDARG00000002219	57.1041	34.9335	35.4799	119.689	121.51	111.278	42.5059	117.493	-1.45847	9.56e-08	1.09e-05	si:dkey-103j14.5	13	23233956	23270576	-	2069	protein_coding	si:dkey-103j14.5 [Source:ZFIN;Acc:ZDB-GENE-090313-170]	Asparaginase_2
ENSDARG00000002396	661.683	567.919	582.731	796.588	765.516	773.09	604.111	778.398	-0.364644	0.000858863	0.0191165	cry-dash	24	20194022	20208474	-	2045	protein_coding	cryptochrome DASH [Source:ZFIN;Acc:ZDB-GENE-040617-2]	-
ENSDARG00000002445	328.122	373.29	372.001	258.489	257.197	234.27	357.804	249.985	0.516564	0.000298563	0.008428	prdm1a	16	7430998	7443388	-	3694	protein_coding	PR domain containing 1a, with ZNF domain [Source:ZFIN;Acc:ZDB-GENE-030131-2193]	SET
ENSDARG00000002564	745.979	665.733	791.309	911.248	911.328	937.079	734.341	919.885	-0.325404	0.00195009	0.0355353	syngr1a	3	21251627	21280373	-	1366	protein_coding	synaptogyrin 1a [Source:ZFIN;Acc:ZDB-GENE-041010-169]	-
ENSDARG00000002589	10189	10540.9	10041.9	12821.8	11876.6	12997.1	10257.3	12565.2	-0.292786	5.04e-05	0.00205933	mylpfb	12	15002757	15010996	+	839	protein_coding	myosin light chain, phosphorylatable, fast skeletal muscle b [Source:ZFIN;Acc:ZDB-GENE-040912-115]	-
ENSDARG00000002600	442.33	385.267	456.938	594.423	653.119	479.277	428.178	575.606	-0.426668	0.00207616	0.037351	pcsk1	21	11684830	11722343	+	2516	protein_coding	proprotein convertase subtilisin/kexin type 1 [Source:ZFIN;Acc:ZDB-GENE-071009-1]	Peptidase_S8
ENSDARG00000002656	644.461	591.874	660.141	835.813	810.07	760.401	632.159	802.095	-0.343506	0.00130319	0.0262191	stxbp5a	20	31745949	31905968	-	7466	protein_coding	syntaxin binding protein 5a (tomosyn) [Source:ZFIN;Acc:ZDB-GENE-041001-161]	-
ENSDARG00000002659	2411.06	2844.59	2742.7	1999.52	2048.46	2308.53	2666.12	2118.84	0.331059	0.000488997	0.0123693	mapre1b	23	9794730	9807578	-	4918	protein_coding	microtubule-associated protein, RP/EB family, member 1b [Source:ZFIN;Acc:ZDB-GENE-040426-2256]	CH
ENSDARG00000002696	5363.26	4632.18	5104.81	6923.87	6538.27	6977.34	5033.42	6813.16	-0.436702	6.28e-08	7.64e-06	gnb3b	19	5106226	5135345	-	2642	protein_coding	guanine nucleotide binding protein (G protein), beta polypeptide 3b [Source:ZFIN;Acc:ZDB-GENE-040426-2280]	WD40
ENSDARG00000002745	3136.2	2769.73	2828.72	3619.85	3746.57	3544.31	2911.55	3636.91	-0.320585	9.08e-05	0.00324284	tdh	20	18992679	18998022	+	2382	protein_coding	L-threonine dehydrogenase [Source:ZFIN;Acc:ZDB-GENE-040426-2379]	Epimerase
ENSDARG00000002758	1726.72	1455.23	1647.13	2257	2380.59	2330.01	1609.69	2322.53	-0.528666	5.84e-09	8.99e-07	dedd1	16	10841163	10863041	+	3983	protein_coding	death effector domain-containing 1 [Source:ZFIN;Acc:ZDB-GENE-000616-2]	-
ENSDARG00000002847	161.342	107.795	135.469	203.17	209.605	225.485	134.868	212.753	-0.655489	0.000627863	0.0148055	fndc1	20	31002188	31067306	-	6152	protein_coding	fibronectin type III domain containing 1 [Source:ZFIN;Acc:ZDB-GENE-041210-332]	fn3
ENSDARG00000002937	882.848	850.382	848.292	628.62	708.811	659.86	860.507	665.764	0.370499	0.00035186	0.00955219	meis1a	1	51475094	51525086	+	2937	protein_coding	Meis homeobox 1 a [Source:ZFIN;Acc:ZDB-GENE-020122-3]	Coprinus_mating
ENSDARG00000002986	61.6362	28.9449	69.8847	106.614	113.41	108.35	53.4886	109.458	-1.03421	0.000422558	0.0110343	gda	5	25708369	25723079	-	1935	protein_coding	guanine deaminase [Source:ZFIN;Acc:ZDB-GENE-050522-434]	Amidohydro_1
ENSDARG00000003113	1267.17	928.233	1197.72	2042.76	2001.88	1680.89	1131.04	1908.51	-0.754439	3.4e-10	7.47e-08	ada	23	25946448	25976656	-	2321	protein_coding	adenosine deaminase [Source:ZFIN;Acc:ZDB-GENE-040718-393]	-
ENSDARG00000003203	2826.2	1825.53	2042.78	1534.84	1483.44	1540.32	2231.5	1519.53	0.55493	1.79e-05	0.00085976	rhcga	7	14291323	14302716	+	2183	protein_coding	Rh family, C glycoprotein a [Source:ZFIN;Acc:ZDB-GENE-070424-81]	Ammonium_transp
ENSDARG00000003523	37.163	41.9202	41.9308	97.5619	86.0699	87.8512	40.338	90.4943	-1.16761	2.67e-05	0.0011967	itln3	14	16345003	16352209	+	1356	protein_coding	intelectin 3 [Source:ZFIN;Acc:ZDB-GENE-090527-4]	Fibrinogen_C
ENSDARG00000003615	223.884	117.776	146.22	509.937	468.828	284.052	162.627	420.939	-1.36849	1.69e-09	3.03e-07	slc26a3.2	4	18804317	18823032	+	2687	protein_coding	solute carrier family 26 (anion exchanger), member 3, tandem duplicate 2 [Source:ZFIN;Acc:ZDB-GENE-041210-179]	Sulfate_transp
ENSDARG00000003697	14.5026	6.9867	4.30059	33.1911	22.2769	33.1882	8.59664	29.5521	-1.76077	0.00162862	0.0311151	slc5a8l	6	49063289	49078702	-	2367	protein_coding	solute carrier family 5 (iodide transporter), member 8-like [Source:ZFIN;Acc:ZDB-GENE-061110-98]	-
ENSDARG00000003854	1103.11	1094.92	702.072	1401.07	1503.69	1367.55	966.698	1424.1	-0.557685	6.22e-05	0.00241507	acsl1b	14	937194	970853	-	7443	protein_coding	acyl-CoA synthetase long chain family member 1b [Source:ZFIN;Acc:ZDB-GENE-040801-88]	AMP-binding
ENSDARG00000003902	270.112	200.618	248.359	761.385	630.842	423.638	239.696	605.288	-1.3354	5.01e-13	2.26e-10	ctsl.1	17	27456804	27461321	+	2094	protein_coding	cathepsin L.1 [Source:ZFIN;Acc:ZDB-GENE-040718-61]	Peptidase_C1
ENSDARG00000003909	28.0989	27.9468	16.1272	61.3533	53.6671	42.9495	24.0576	52.6566	-1.12246	0.00285981	0.047058	ftr01	2	11670270	11677705	+	1968	protein_coding	finTRIM family, member 1 [Source:ZFIN;Acc:ZDB-GENE-070705-491]	zf-B_box
ENSDARG00000003931	762.295	782.511	870.87	1164.71	1136.12	935.127	805.225	1078.65	-0.422264	0.000188681	0.00577435	cndp2	19	20801060	20823099	+	2164	protein_coding	carnosine dipeptidase 2 [Source:ZFIN;Acc:ZDB-GENE-030131-5499]	Peptidase_M20
ENSDARG00000003977	88.8287	89.829	73.1101	213.228	211.631	164.965	83.9226	196.608	-1.22522	4e-09	6.51e-07	zgc:153896	20	25879826	25887231	+	3179	protein_coding	zgc:153896 [Source:ZFIN;Acc:ZDB-GENE-060825-119]	-
ENSDARG00000004060	3014.74	2269.68	2377.15	3871.29	3751.63	3363.72	2553.86	3662.22	-0.51951	1.44e-06	0.000104299	bhlhe40	11	35759652	35763323	-	2804	protein_coding	basic helix-loop-helix family, member e40 [Source:ZFIN;Acc:ZDB-GENE-030131-3133]	HLH
ENSDARG00000004141	193.066	176.664	179.55	339.958	287.575	233.294	183.093	286.942	-0.646977	0.00019974	0.00602255	zgc:92630	15	15415623	15437530	+	1485	protein_coding	zgc:92630 [Source:ZFIN;Acc:ZDB-GENE-040718-449]	adh_short
ENSDARG00000004246	1632.45	1761.65	1680.46	1466.45	1293.07	1386.1	1691.52	1381.87	0.291532	0.00127326	0.0257775	slit2	1	23783349	23912788	+	10246	protein_coding	slit homolog 2 (Drosophila) [Source:ZFIN;Acc:ZDB-GENE-010306-3]	Laminin_G_2
ENSDARG00000004261	1596.2	1720.73	1611.65	1337.7	1358.89	1338.27	1642.86	1344.95	0.288599	0.000817058	0.0183121	tmed9	14	26404640	26411918	-	2010	protein_coding	transmembrane p24 trafficking protein 9 [Source:ZFIN;Acc:ZDB-GENE-050417-434]	-
ENSDARG00000004296	939.046	915.258	899.9	751.327	717.924	656.932	918.068	708.728	0.373821	0.000279276	0.00797419	ambp	10	10801564	10824286	+	2559	protein_coding	alpha-1-microglobulin/bikunin precursor [Source:ZFIN;Acc:ZDB-GENE-040426-1608]	Kunitz_BPTI
ENSDARG00000004445	207.569	197.624	201.053	270.558	339.217	328.954	202.082	312.91	-0.630517	5.61e-05	0.00224179	grm5a	10	25219728	25272236	+	7623	protein_coding	glutamate receptor, metabotropic 5a [Source:ZFIN;Acc:ZDB-GENE-090821-9]	ANF_receptor
ENSDARG00000004588	4356.23	5319.88	4545.73	3989.98	3985.54	3679.99	4740.61	3885.17	0.287058	0.00159931	0.0307019	sox4a	19	28786149	28789409	-	3261	protein_coding	SRY (sex determining region Y)-box 4a [Source:ZFIN;Acc:ZDB-GENE-030131-8290]	HMG_box
ENSDARG00000004692	113.302	127.757	133.318	95.5503	40.5035	55.6391	124.792	63.8976	0.964881	0.000656282	0.0153159	nabp1a	9	24214660	24218367	-	2323	protein_coding	nucleic acid binding protein 1a [Source:ZFIN;Acc:ZDB-GENE-041212-71]	-
ENSDARG00000004748	1181.06	966.161	1298.78	697.014	715.899	827.753	1148.67	746.889	0.620499	4.19e-07	3.63e-05	zgc:100868	3	39472342	39488639	-	4748	protein_coding	zgc:100868 [Source:ZFIN;Acc:ZDB-GENE-040801-33]	Trypsin
ENSDARG00000005004	122.366	80.8461	73.1101	169.979	194.417	157.156	92.1074	173.851	-0.910147	6.47e-05	0.0024823	slc5a12	25	35474987	35524166	-	2363	protein_coding	solute carrier family 5 (sodium/monocarboxylate cotransporter), member 12 [Source:ZFIN;Acc:ZDB-GENE-040426-1343]	-
ENSDARG00000005023	893.725	900.287	843.992	495.856	495.155	603.245	879.334	531.418	0.726428	2.7e-10	6.29e-08	fkbp9	19	42591150	42607451	-	2235	protein_coding	FK506 binding protein 9 [Source:ZFIN;Acc:ZDB-GENE-040801-23]	FKBP_C
ENSDARG00000005112	2098.35	1750.67	1870.76	2982.17	2697.53	2583.8	1906.59	2754.5	-0.530344	2.93e-08	3.97e-06	cdh17	16	26774182	26802798	+	3663	protein_coding	cadherin 17, LI cadherin (liver-intestine) [Source:ZFIN;Acc:ZDB-GENE-030910-3]	Cadherin
ENSDARG00000005115	663.496	675.714	683.795	479.763	468.828	476.349	674.335	474.98	0.505359	3.76e-06	0.000235822	calub	18	7015283	7032227	-	3325	protein_coding	calumenin b [Source:ZFIN;Acc:ZDB-GENE-040426-1251]	-
ENSDARG00000005179	493.09	519.012	575.205	704.055	640.967	697.929	529.102	680.984	-0.365374	0.0014575	0.0286609	dglucy	17	38738840	38778901	-	4025	protein_coding	D-glutamate cyclase [Source:ZFIN;Acc:ZDB-GENE-070725-6]	-
ENSDARG00000005221	95.1736	83.8404	59.1332	145.84	145.813	110.302	79.3824	133.985	-0.749595	0.00203825	0.0368155	desmb	6	13871641	13891727	-	2252	protein_coding	desmin b [Source:ZFIN;Acc:ZDB-GENE-061027-102]	Filament
ENSDARG00000005254	1663.27	2092.02	1920.22	1560.99	1467.24	1532.52	1891.84	1520.25	0.315017	0.00154943	0.0300246	kdelr2a	3	18376269	18384501	-	2422	protein_coding	KDEL (Lys-Asp-Glu-Leu) endoplasmic reticulum protein retention receptor 2a [Source:ZFIN;Acc:ZDB-GENE-030826-32]	ER_lumen_recept
ENSDARG00000005335	16.3155	5.9886	6.45089	40.2317	41.5161	23.427	9.58499	35.0582	-1.85149	0.00051342	0.0128234	slc22a4	21	45897814	45903536	+	2055	protein_coding	solute carrier family 22 (organic cation/zwitterion transporter), member 4 [Source:ZFIN;Acc:ZDB-GENE-040426-1517]	Sugar_tr
ENSDARG00000005541	657.151	675.714	590.257	476.746	470.853	524.179	641.04	490.592	0.386319	0.000942726	0.0206378	wif1	4	12931763	12956718	+	1883	protein_coding	wnt inhibitory factor 1 [Source:ZFIN;Acc:ZDB-GENE-990712-17]	-
ENSDARG00000005565	89.7351	51.9012	77.4107	148.857	126.573	104.445	73.0157	126.625	-0.791633	0.00203669	0.0368155	entpd8	6	41038757	41060423	+	6278	protein_coding	ectonucleoside triphosphate diphosphohydrolase 8 [Source:ZFIN;Acc:ZDB-GENE-040724-142]	-
ENSDARG00000005578	937.233	703.661	886.998	1006.8	1221.18	1066.9	842.63	1098.29	-0.381894	0.00182027	0.0337961	ugp2a	1	50997156	51015627	+	1817	protein_coding	UDP-glucose pyrophosphorylase 2a [Source:ZFIN;Acc:ZDB-GENE-090311-46]	-
ENSDARG00000005704	409.699	263.499	332.221	495.856	500.218	472.444	335.14	489.506	-0.544733	0.000375467	0.0100721	eps8l3b	8	25308003	25329967	-	3266	protein_coding	EPS8-like 3b [Source:ZFIN;Acc:ZDB-GENE-040426-1335]	-
ENSDARG00000005894	53.4785	51.9012	64.5089	149.863	153.913	112.254	56.6295	138.677	-1.29426	1.3e-07	1.35e-05	slc7a9	7	38507006	38527833	+	2327	protein_coding	solute carrier family 7 (amino acid transporter light chain, bo,+ system), member 9 [Source:ZFIN;Acc:ZDB-GENE-080116-2]	-
ENSDARG00000005913	280.989	114.782	183.85	522.006	525.533	457.802	193.207	501.78	-1.3757	0.00014472	0.00470891	tgm1l3	23	40234602	40250886	-	2459	protein_coding	transglutaminase 1 like 3 [Source:ZFIN;Acc:ZDB-GENE-120718-1]	Transglut_core
ENSDARG00000006019	4999.78	5047.39	5419.82	4031.22	4104.01	4106.55	5155.67	4080.59	0.337217	5.72e-06	0.000338856	tktb	23	20113378	20126257	-	3022	protein_coding	transketolase b [Source:ZFIN;Acc:ZDB-GENE-030909-13]	-
ENSDARG00000006031	4123.28	3842.69	4241.46	5124.51	4712.58	4654.16	4069.14	4830.42	-0.247455	0.00197537	0.0359092	abat	3	27832500	27880229	-	6209	protein_coding	4-aminobutyrate aminotransferase [Source:ZFIN;Acc:ZDB-GENE-031006-4]	Aminotran_3
ENSDARG00000006215	454.114	319.392	385.978	652.759	599.451	538.821	386.495	597.01	-0.625802	1.19e-05	0.000615359	akr1b1	4	14899720	14910386	+	5581	protein_coding	aldo-keto reductase family 1, member B1 (aldose reductase) [Source:ZFIN;Acc:ZDB-GENE-040625-7]	Aldo_ket_red
ENSDARG00000006220	1772.95	1156.8	1401.99	2475.25	2454.51	2032.29	1443.91	2320.69	-0.683881	1.85e-07	1.82e-05	ugt1ab	9	9969987	10003782	-	7969	protein_coding	UDP glucuronosyltransferase 1 family a, b [Source:ZFIN;Acc:ZDB-GENE-040426-2762]	UDPGT
ENSDARG00000006242	2697.49	3024.24	2769.58	2138.31	2112.26	2424.69	2830.44	2225.09	0.346974	0.000111616	0.00384184	ptp4a1	11	11267493	11274919	+	2498	protein_coding	protein tyrosine phosphatase type IVA, member 1 [Source:ZFIN;Acc:ZDB-GENE-041121-11]	Y_phosphatase
ENSDARG00000006427	39.8823	16.9677	65.5841	112.649	148.85	50.7585	40.8113	104.086	-1.35449	0.000849745	0.0189322	fabp2	1	25848231	25851575	+	1337	protein_coding	fatty acid binding protein 2, intestinal [Source:ZFIN;Acc:ZDB-GENE-991019-5]	-
ENSDARG00000006526	13830.1	15671.2	13585.6	7575.63	7828.31	7968.1	14362.3	7790.68	0.88246	5.87e-29	4.42e-25	fn1b	1	5504128	5543065	-	9157	protein_coding	fibronectin 1b [Source:ZFIN;Acc:ZDB-GENE-030131-6545]	fn3
ENSDARG00000006760	425.109	301.426	310.718	542.122	535.658	461.707	345.751	513.162	-0.567083	0.000161573	0.00511738	slc24a3	13	27073901	27210001	+	1839	protein_coding	solute carrier family 24 (sodium/potassium/calcium exchanger), member 3 [Source:ZFIN;Acc:ZDB-GENE-090312-67]	Na_Ca_ex
ENSDARG00000006811	227.51	132.747	174.174	379.184	398.959	282.1	178.144	353.414	-0.985415	4.97e-07	4.2e-05	sult1st6	12	15197857	15205087	-	1600	protein_coding	sulfotransferase family 1, cytosolic sulfotransferase 6 [Source:ZFIN;Acc:ZDB-GENE-040718-343]	Sulfotransfer_1
ENSDARG00000006901	997.056	990.116	1019.24	739.257	760.453	860.942	1002.14	786.884	0.348503	0.000659409	0.0153731	si:ch1073-459j12.1	8	44759576	44800841	+	4181	protein_coding	si:ch1073-459j12.1 [Source:ZFIN;Acc:ZDB-GENE-030131-8546]	F5_F8_type_C
ENSDARG00000007080	268.299	235.552	298.891	579.336	448.576	537.844	267.581	521.919	-0.964919	4.02e-11	1.17e-08	rhcgl1	6	36381709	36391687	+	1983	protein_coding	Rh family, C glycoprotein, like 1 [Source:ZFIN;Acc:ZDB-GENE-060209-2]	Ammonium_transp
ENSDARG00000007219	2023.12	2144.92	2200.83	1703.81	1799.37	1845.85	2122.96	1783.01	0.251391	0.00297025	0.0483096	actn1	13	36321088	36391502	-	4390	protein_coding	actinin, alpha 1 [Source:ZFIN;Acc:ZDB-GENE-081113-4]	CH
ENSDARG00000007275	5553.6	5682.19	5749.9	7021.44	6740.79	6780.16	5661.89	6847.46	-0.274351	9.01e-05	0.00322429	si:ch211-251b21.1	8	47633438	47665026	+	2261	protein_coding	si:ch211-251b21.1 [Source:ZFIN;Acc:ZDB-GENE-060809-5]	Lig_chan
ENSDARG00000007276	1105.83	503.043	881.622	3311.07	3577.47	2313.41	830.164	3067.32	-1.88533	1.05e-07	1.16e-05	ela3l	5	26111596	26118855	-	973	protein_coding	elastase 3 like [Source:ZFIN;Acc:ZDB-GENE-060710-2]	Trypsin
ENSDARG00000007370	749.605	798.48	738.627	499.879	488.067	525.155	762.238	504.367	0.595674	4.26e-08	5.41e-06	dysf	7	25558275	25697285	-	9317	protein_coding	dysferlin, limb girdle muscular dystrophy 2B (autosomal recessive) [Source:ZFIN;Acc:ZDB-GENE-070501-1]	C2
ENSDARG00000007377	1084.07	1338.45	1339.64	828.773	831.334	811.159	1254.05	823.755	0.605514	2.01e-08	2.8e-06	odc1	17	51743908	51760243	+	5194	protein_coding	ornithine decarboxylase 1 [Source:ZFIN;Acc:ZDB-GENE-010816-1]	-
ENSDARG00000007709	42.6015	57.8898	31.1793	10.0579	14.1762	25.3792	43.8902	16.5378	1.40682	0.00191203	0.0350293	adamts8a	5	30155834	30176970	-	2676	protein_coding	ADAM metallopeptidase with thrombospondin type 1 motif, 8a [Source:ZFIN;Acc:ZDB-GENE-060526-202]	TSP_1
ENSDARG00000007739	2140.05	1965.26	1882.59	1468.46	1400.41	1560.82	1995.96	1476.56	0.435182	1.83e-06	0.000129085	atp1a1a.2	1	1789357	1796832	+	3311	protein_coding	ATPase Na+/K+ transporting subunit alpha 1a, tandem duplicate 2 [Source:ZFIN;Acc:ZDB-GENE-001212-2]	E1-E2_ATPase
ENSDARG00000007823	184.002	252.519	225.781	95.5503	116.447	139.586	220.768	117.195	0.911524	6.99e-06	0.000398502	atf3	20	37794633	37800737	+	2701	protein_coding	activating transcription factor 3 [Source:ZFIN;Acc:ZDB-GENE-040426-728]	bZIP_1
ENSDARG00000007836	13929.8	15509.5	13556.6	10793.2	11597.2	10089.2	14331.9	10826.5	0.404698	1.16e-06	8.64e-05	ctsla	5	44804791	44810920	+	2083	protein_coding	cathepsin La [Source:ZFIN;Acc:ZDB-GENE-030131-106]	Peptidase_C1
ENSDARG00000007906	256.515	173.669	209.654	794.576	688.559	488.062	213.28	657.066	-1.62118	1.39e-19	2.62e-16	lrp2b	12	16132612	16229402	+	14302	protein_coding	low density lipoprotein receptor-related protein 2b [Source:ZFIN;Acc:ZDB-GENE-111115-1]	Ldl_recept_a
ENSDARG00000007955	2150.92	2498.25	2319.1	1816.46	1700.13	1269.94	2322.75	1595.51	0.541871	5.74e-06	0.000339133	iars	11	1337620	1392468	-	3955	protein_coding	isoleucyl-tRNA synthetase [Source:ZFIN;Acc:ZDB-GENE-030131-6325]	-
ENSDARG00000008029	52.5721	30.9411	37.6302	169.979	121.51	85.8989	40.3811	125.796	-1.6335	9.42e-08	1.08e-05	mep1a.2	20	35484070	35496459	+	2719	protein_coding	meprin A, alpha (PABA peptide hydrolase), tandem duplicate 2 [Source:ZFIN;Acc:ZDB-GENE-041001-208]	Astacin
ENSDARG00000008188	2968.51	3137.03	3205.02	2818.23	2575.01	2368.08	3103.52	2587.11	0.262467	0.00293241	0.0478107	sf1	7	22809905	22820816	+	3009	protein_coding	splicing factor 1 [Source:ZFIN;Acc:ZDB-GENE-030131-2492]	KH_1
ENSDARG00000008433	783.142	795.486	834.315	652.759	662.232	623.743	804.315	646.245	0.315373	0.00222068	0.0392332	unc45b	8	11204059	11229523	-	3834	protein_coding	unc-45 myosin chaperone B [Source:ZFIN;Acc:ZDB-GENE-020919-3]	-
ENSDARG00000008637	1365.97	1208.7	1351.46	1557.97	1787.22	1604.75	1308.71	1649.98	-0.334157	0.000519204	0.0129167	mttp	1	12105901	12126625	-	4907	protein_coding	microsomal triglyceride transfer protein [Source:ZFIN;Acc:ZDB-GENE-040419-2]	Vitellogenin_N
ENSDARG00000008660	1338.77	1416.3	1375.12	1086.26	1076.38	1185.99	1376.73	1116.21	0.30235	0.00100116	0.0215828	coro1b	7	18617982	18656069	-	4572	protein_coding	coronin, actin binding protein, 1B [Source:ZFIN;Acc:ZDB-GENE-040123-3]	-
ENSDARG00000008697	2061.19	2133.94	2247.06	1606.25	1690.01	1712.12	2147.4	1669.46	0.362847	1.66e-05	0.000813144	epas1a	12	25775734	25830268	+	7075	protein_coding	endothelial PAS domain protein 1a [Source:ZFIN;Acc:ZDB-GENE-030131-4490]	-
ENSDARG00000008788	461.365	325.381	385.978	738.252	640.967	655.955	390.908	678.392	-0.79373	8.9e-09	1.32e-06	camk1gb	23	39558508	39597901	+	5192	protein_coding	calcium/calmodulin-dependent protein kinase IGb [Source:ZFIN;Acc:ZDB-GENE-040426-1694]	Pkinase
ENSDARG00000008859	321.777	263.499	318.244	426.456	485.029	342.62	301.173	418.035	-0.472411	0.00245154	0.0420826	mylipa	19	26340736	26378655	+	2600	protein_coding	myosin regulatory light chain interacting protein a [Source:ZFIN;Acc:ZDB-GENE-030131-7831]	Band_41
ENSDARG00000008904	209.382	182.652	270.937	132.765	149.863	109.326	220.991	130.651	0.757241	0.000186128	0.00572665	smarca2	5	45138934	45284136	+	6267	protein_coding	SWI/SNF related, matrix associated, actin dependent regulator of chromatin, subfamily a, member 2 [Source:ZFIN;Acc:ZDB-GENE-030131-5964]	SNF2_N
ENSDARG00000008969	2335.83	3274.77	2683.57	2110.15	2119.34	1897.59	2764.72	2042.36	0.436728	0.000110734	0.00381729	fgb	1	10051763	10059496	+	2259	protein_coding	fibrinogen beta chain [Source:ZFIN;Acc:ZDB-GENE-030131-9261]	Fibrinogen_C
ENSDARG00000009018	8532.99	6348.92	6554.11	5093.33	5024.46	5659.57	7145.34	5259.12	0.442351	3.53e-05	0.00152775	rhbg	16	29265796	29277164	-	3933	protein_coding	Rh family, B glycoprotein (gene/pseudogene) [Source:ZFIN;Acc:ZDB-GENE-030131-9542]	Ammonium_transp
ENSDARG00000009153	73.4196	29.943	52.6823	233.344	269.348	158.132	52.015	220.275	-2.07632	6.79e-14	3.75e-11	pla2g1b	8	39724138	39733667	+	2101	protein_coding	phospholipase A2, group IB (pancreas) [Source:ZFIN;Acc:ZDB-GENE-070117-1]	-
ENSDARG00000009160	288.24	211.597	240.833	377.172	388.833	374.832	246.89	380.279	-0.621138	3.59e-05	0.00155409	kmo	13	42272515	42306348	-	2124	protein_coding	kynurenine 3-monooxygenase [Source:ZFIN;Acc:ZDB-GENE-030424-4]	FAD_binding_3
ENSDARG00000009342	1869.03	2135.93	2119.12	1707.84	1563.43	1613.53	2041.36	1628.27	0.325764	0.000336682	0.00927372	txndc5	24	7941373	7957581	-	3224	protein_coding	thioredoxin domain containing 5 [Source:ZFIN;Acc:ZDB-GENE-040426-1951]	-
ENSDARG00000009401	4014.51	3078.14	3634	2319.36	2559.82	2552.56	3575.55	2477.25	0.529595	1.57e-07	1.6e-05	vcanb	10	43188678	43263885	+	7027	protein_coding	versican b [Source:ZFIN;Acc:ZDB-GENE-030131-2185]	Xlink
ENSDARG00000009443	353.502	184.649	280.614	1506.68	1349.78	720.38	272.921	1192.28	-2.12676	2.3e-07	2.14e-05	zgc:92137	17	42983983	42988356	-	1667	protein_coding	zgc:92137 [Source:ZFIN;Acc:ZDB-GENE-040801-179]	-
ENSDARG00000009534	1660.55	1771.63	1541.76	1195.89	1265.73	1390	1657.98	1283.87	0.369023	0.000147101	0.00476224	wls	2	10342177	10386738	-	2545	protein_coding	wntless Wnt ligand secretion mediator [Source:ZFIN;Acc:ZDB-GENE-040426-2161]	-
ENSDARG00000009594	2912.31	2529.19	2674.97	3454.9	3200.79	3486.72	2705.49	3380.8	-0.321244	0.000166193	0.00524168	nr1d2b	19	17400263	17407115	+	3986	protein_coding	nuclear receptor subfamily 1, group D, member 2b [Source:ZFIN;Acc:ZDB-GENE-990415-244]	zf-C4
ENSDARG00000009637	3526.86	2747.77	3386.72	4260.54	3852.89	4430.63	3220.45	4181.35	-0.376647	0.000194533	0.00589702	rcvrn3	19	10339538	10352579	+	3579	protein_coding	recoverin 3 [Source:ZFIN;Acc:ZDB-GENE-040426-1661]	-
ENSDARG00000009782	1919.79	1448.24	1742.82	2153.4	2449.45	2126.97	1703.62	2243.27	-0.396626	0.000266347	0.00765818	myh11a	6	8499865	8580858	-	7107	protein_coding	myosin, heavy chain 11a, smooth muscle [Source:ZFIN;Acc:ZDB-GENE-050531-1]	Myosin_tail_1
ENSDARG00000009922	593.702	556.94	567.679	427.462	433.387	449.993	572.773	436.947	0.390768	0.00069422	0.0160032	dmbx1a	2	10183640	10192487	-	4421	protein_coding	diencephalon/mesencephalon homeobox 1a [Source:ZFIN;Acc:ZDB-GENE-020117-1]	Homeobox
ENSDARG00000010023	895.538	768.537	875.171	1257.24	1216.12	1061.05	846.415	1178.13	-0.476722	9.37e-06	0.000504577	CU856539.1	10	2499383	2527342	-	1981	protein_coding	-	MFS_1
ENSDARG00000010042	1051.44	1105.9	1283.73	1736	1458.13	1334.36	1147.02	1509.49	-0.39679	0.00060079	0.0143319	dnm1a	5	1278092	1421927	+	5369	protein_coding	dynamin 1a [Source:ZFIN;Acc:ZDB-GENE-081104-27]	PH
ENSDARG00000010085	416.951	408.223	419.308	272.57	330.103	298.694	414.827	300.456	0.465426	0.00056146	0.0136672	p4ha2	21	43097798	43131752	-	2081	protein_coding	procollagen-proline, 2-oxoglutarate 4-dioxygenase (proline 4-hydroxylase), alpha polypeptide 2 [Source:ZFIN;Acc:ZDB-GENE-030827-1]	-
ENSDARG00000010096	147.746	144.725	144.07	306.767	260.235	225.485	145.513	264.162	-0.859598	1.06e-06	8.08e-05	slc1a6	11	6152643	6175057	+	2095	protein_coding	solute carrier family 1 (high affinity aspartate/glutamate transporter), member 6 [Source:ZFIN;Acc:ZDB-GENE-071004-45]	SDF
ENSDARG00000010130	272.831	163.688	194.602	457.636	453.639	338.715	210.374	416.663	-0.982722	1.29e-07	1.35e-05	smpdl3b	16	4710977	4721629	-	1767	protein_coding	sphingomyelin phosphodiesterase, acid-like 3B [Source:ZFIN;Acc:ZDB-GENE-041008-132]	Metallophos
ENSDARG00000010231	144.12	108.793	106.44	362.085	256.184	218.652	119.784	278.974	-1.21618	8.54e-09	1.27e-06	ppm1na	15	9053059	9069172	+	3396	protein_coding	protein phosphatase, Mg2+/Mn2+ dependent, 1Na (putative) [Source:ZFIN;Acc:ZDB-GENE-040426-2731]	PP2C
ENSDARG00000010267	1230.91	977.14	1124.61	1494.61	1578.62	1308.01	1110.89	1460.41	-0.394089	0.000369002	0.0099459	dpydb	2	19824190	20120904	-	5383	protein_coding	dihydropyrimidine dehydrogenase b [Source:ZFIN;Acc:ZDB-GENE-040426-2459]	DHO_dh
ENSDARG00000010312	1912.54	2150.91	2047.08	1198.9	1105.74	954.649	2036.84	1086.43	0.906753	8.35e-19	1.26e-15	cp	22	38173960	38199988	+	3590	protein_coding	ceruloplasmin [Source:ZFIN;Acc:ZDB-GENE-010522-1]	-
ENSDARG00000010434	635.397	707.653	665.517	453.612	455.664	446.089	669.522	451.788	0.567184	5.09e-07	4.28e-05	clu	20	39260475	39273987	-	1955	protein_coding	clusterin [Source:ZFIN;Acc:ZDB-GENE-040426-1774]	-
ENSDARG00000010519	2357.58	1956.28	2504.02	3445.84	3303.06	3045.51	2272.63	3264.8	-0.522718	1.88e-07	1.84e-05	per3	11	39959039	40021080	+	11603	protein_coding	period circadian clock 3 [Source:ZFIN;Acc:ZDB-GENE-000804-1]	-
ENSDARG00000010572	490.37	415.21	475.216	210.211	264.285	201.082	460.265	225.192	1.03209	6.56e-12	2.18e-09	slc25a25a	8	2606068	2616326	-	3220	protein_coding	solute carrier family 25 (mitochondrial carrier; phosphate carrier), member 25a [Source:ZFIN;Acc:ZDB-GENE-040426-2396]	Mito_carr
ENSDARG00000010764	77.0453	62.8803	63.4338	141.817	158.976	137.634	67.7865	146.142	-1.10497	9.03e-07	7.06e-05	flj13639	15	43166511	43198413	+	3341	protein_coding	flj13639 [Source:ZFIN;Acc:ZDB-GENE-030131-8104]	adh_short
ENSDARG00000010785	6380.25	6126.34	6460.57	4560.26	4739.92	5165.65	6322.39	4821.94	0.39079	5.53e-07	4.58e-05	thbs1b	20	29036328	29052391	-	7446	protein_coding	thrombospondin 1b [Source:ZFIN;Acc:ZDB-GENE-020708-1]	TSP_C
ENSDARG00000010936	794.019	570.913	717.124	1789.3	1599.89	1237.73	694.019	1542.31	-1.15139	2.17e-16	1.89e-13	abcb4	16	28629242	28658341	-	4032	protein_coding	ATP-binding cassette, sub-family B (MDR/TAP), member 4 [Source:ZFIN;Acc:ZDB-GENE-080204-52]	ABC_membrane
ENSDARG00000010948	832.995	1060.98	955.807	642.701	765.516	790.661	949.928	732.959	0.373386	0.00208655	0.0374188	kif11	17	19481049	19497006	+	3689	protein_coding	kinesin family member 11 [Source:ZFIN;Acc:ZDB-GENE-020426-1]	Kinesin
ENSDARG00000011201	6171.78	6010.56	5735.92	4407.38	5041.67	5196.89	5972.75	4881.98	0.290994	0.000544235	0.0133775	rplp2l	7	12959846	12968701	-	505	protein_coding	ribosomal protein, large P2, like [Source:ZFIN;Acc:ZDB-GENE-070327-2]	-
ENSDARG00000011334	397.916	314.402	346.198	537.093	570.086	466.587	352.839	524.589	-0.570621	3.32e-05	0.00145547	ncaldb	19	12297100	12324514	-	1818	protein_coding	neurocalcin delta b [Source:ZFIN;Acc:ZDB-GENE-040808-37]	-
ENSDARG00000011573	239.294	224.573	225.781	323.865	325.04	321.145	229.882	323.35	-0.491472	0.000596919	0.0142991	abcb11a	9	48755638	48817119	+	5051	protein_coding	ATP-binding cassette, sub-family B (MDR/TAP), member 11a [Source:ZFIN;Acc:ZDB-GENE-050517-13]	ABC_membrane
ENSDARG00000011582	1895.31	2160.89	2146	1722.92	1713.3	1720.91	2067.4	1719.04	0.265761	0.00245126	0.0420826	sox5	4	16982249	17055950	-	5312	protein_coding	SRY (sex determining region Y)-box 5 [Source:ZFIN;Acc:ZDB-GENE-000607-13]	HMG_box
ENSDARG00000011597	388.852	535.98	419.308	225.297	383.77	262.577	448.047	290.548	0.624874	0.000681533	0.015791	atxn2l	3	15394428	15425689	+	3681	protein_coding	ataxin 2-like [Source:ZFIN;Acc:ZDB-GENE-030131-3246]	-
ENSDARG00000011661	514.844	531.988	442.961	605.487	686.534	640.337	496.597	644.119	-0.374149	0.00183902	0.0340324	twf1b	4	14193080	14207471	-	2616	protein_coding	twinfilin actin-binding protein 1b [Source:ZFIN;Acc:ZDB-GENE-040711-3]	Cofilin_ADF
ENSDARG00000011665	10387.5	9516.89	9584.95	11685.3	11649.8	11668.6	9829.78	11667.9	-0.247218	0.000520399	0.0129322	aldoaa	3	39566999	39577052	+	1871	protein_coding	aldolase a, fructose-bisphosphate, a [Source:ZFIN;Acc:ZDB-GENE-030131-8369]	-
ENSDARG00000011671	368.911	226.569	292.44	498.873	468.828	501.728	295.973	489.81	-0.72479	5.99e-06	0.000351549	pde6b	21	20356458	20376607	+	5593	protein_coding	phosphodiesterase 6B, cGMP-specific, rod, beta [Source:ZFIN;Acc:ZDB-GENE-090421-2]	GAF
ENSDARG00000011845	47.1336	30.9411	46.2314	101.585	75.944	74.1854	41.4354	83.9048	-1.01692	0.000710438	0.0163153	chn2	16	20318400	20492799	-	2170	protein_coding	chimerin 2 [Source:ZFIN;Acc:ZDB-GENE-091020-5]	RhoGAP
ENSDARG00000011862	219.352	170.675	167.723	395.276	442.5	374.832	185.917	404.203	-1.117	1.46e-12	6e-10	inaa	13	28675686	28681036	+	1844	protein_coding	internexin neuronal intermediate filament protein, alpha a [Source:ZFIN;Acc:ZDB-GENE-060531-65]	Filament
ENSDARG00000011886	96.08	106.797	101.064	172.996	180.24	158.132	101.314	170.456	-0.751042	0.000135331	0.00447422	pdca	2	20882954	20890429	-	2971	protein_coding	phosducin a [Source:ZFIN;Acc:ZDB-GENE-031023-1]	-
ENSDARG00000011890	657.151	645.771	637.563	422.433	492.117	480.253	646.828	464.934	0.476499	3.83e-05	0.00164167	cry4	22	819656	834106	-	2229	protein_coding	cryptochrome circadian clock 4 [Source:ZFIN;Acc:ZDB-GENE-010426-7]	-
ENSDARG00000011929	230.229	151.711	167.723	328.894	357.443	307.479	183.221	331.272	-0.850831	1.16e-06	8.64e-05	plp1b	5	23268121	23280098	-	2150	protein_coding	proteolipid protein 1b [Source:ZFIN;Acc:ZDB-GENE-030710-6]	-
ENSDARG00000011983	550.194	528.993	468.765	750.321	776.654	815.064	515.984	780.68	-0.596207	1.16e-07	1.25e-05	zgc:136908	1	55786986	55810730	-	2864	protein_coding	zgc:136908 [Source:ZFIN;Acc:ZDB-GENE-060312-22]	AAA
ENSDARG00000012066	3849.54	3973.44	3969.45	2953.01	3138.01	3360.8	3930.81	3150.6	0.319062	6.86e-05	0.0026023	dcn	4	16368762	16412084	-	2569	protein_coding	decorin [Source:ZFIN;Acc:ZDB-GENE-010102-1]	-
ENSDARG00000012076	6609.58	6195.21	5363.92	3356.33	4788.52	3651.68	6056.23	3932.18	0.623271	1.47e-07	1.53e-05	apoa1a	5	37978501	37981521	+	974	protein_coding	apolipoprotein A-Ia [Source:ZFIN;Acc:ZDB-GENE-990415-14]	-
ENSDARG00000012078	2393.84	2413.41	2362.1	1970.35	2015.05	2043.03	2389.78	2009.47	0.250084	0.0014091	0.0279422	meis1b	13	5490551	5569562	-	3053	protein_coding	Meis homeobox 1 b [Source:ZFIN;Acc:ZDB-GENE-020122-1]	Coprinus_mating
ENSDARG00000012194	1104.01	907.273	1057.95	1470.47	1614.06	1410.5	1023.08	1498.34	-0.55008	1.3e-07	1.35e-05	scp2a	2	6005199	6039757	-	2394	protein_coding	sterol carrier protein 2a [Source:ZFIN;Acc:ZDB-GENE-040426-1846]	Thiolase_N
ENSDARG00000012281	652.619	638.784	725.725	972.601	989.297	871.679	672.376	944.526	-0.490892	4.91e-06	0.000295799	zgc:65851	5	13671614	13685047	-	2436	protein_coding	zgc:65851 [Source:ZFIN;Acc:ZDB-GENE-030131-9669]	Filament
ENSDARG00000012306	392.478	384.269	340.822	612.528	516.419	530.035	372.523	552.994	-0.568682	9.75e-06	0.000522285	syt13	7	38685654	38737718	+	5649	protein_coding	synaptotagmin XIII [Source:ZFIN;Acc:ZDB-GENE-050417-135]	-
ENSDARG00000012366	1303.42	897.292	946.131	485.798	598.439	719.404	1048.95	601.213	0.803543	1.84e-07	1.82e-05	fbp2	5	44814064	44829719	-	1298	protein_coding	fructose-1,6-bisphosphatase 2 [Source:ZFIN;Acc:ZDB-GENE-040822-23]	-
ENSDARG00000012381	1988.67	1900.38	1871.83	2875.56	2665.13	2438.36	1920.3	2659.68	-0.469617	1.24e-07	1.32e-05	hsc70	15	37834594	37850969	-	3791	protein_coding	heat shock cognate 70 [Source:ZFIN;Acc:ZDB-GENE-040426-1221]	HSP70
ENSDARG00000012422	13803.8	13674	16118.6	11382.6	13328.7	10935.5	14532.1	11882.3	0.290391	0.00214374	0.0381721	col11a2	19	7179740	7225206	-	8059	protein_coding	collagen, type XI, alpha 2 [Source:ZFIN;Acc:ZDB-GENE-000208-23]	Collagen
ENSDARG00000012426	520.282	482.082	464.464	567.267	644.005	676.454	488.943	629.242	-0.363198	0.00243322	0.0419397	neflb	8	6873853	6877390	-	3209	protein_coding	neurofilament, light polypeptide b [Source:ZFIN;Acc:ZDB-GENE-060312-44]	Filament
ENSDARG00000012499	2723.78	2229.76	2438.44	3521.28	3345.59	3143.12	2463.99	3336.66	-0.437043	2.68e-06	0.0001766	per1b	7	50822465	50847296	+	7782	protein_coding	period circadian clock 1b [Source:ZFIN;Acc:ZDB-GENE-040419-1]	-
ENSDARG00000012609	36.2566	27.9468	33.3296	15.0869	11.1385	5.85675	32.511	10.694	1.60786	0.00147633	0.0288796	hpx	9	32840114	32847642	-	3594	protein_coding	hemopexin [Source:ZFIN;Acc:ZDB-GENE-030131-5773]	-
ENSDARG00000012610	713.348	493.062	551.551	832.796	832.346	763.329	585.987	809.491	-0.464509	0.000493648	0.0124175	saga	2	5480125	5505094	-	3385	protein_coding	S-antigen; retina and pineal gland (arrestin) a [Source:ZFIN;Acc:ZDB-GENE-040426-1538]	-
ENSDARG00000012796	88.8287	90.8271	68.8095	138.799	167.077	103.469	82.8218	136.448	-0.716972	0.00308443	0.0494183	hnmt	9	10138196	10145880	-	1042	protein_coding	histamine N-methyltransferase [Source:ZFIN;Acc:ZDB-GENE-040801-157]	-
ENSDARG00000012829	227.51	113.783	195.677	572.296	605.527	367.023	178.99	514.949	-1.52395	2.47e-05	0.00113213	asah2	12	6117682	6142673	+	2805	protein_coding	N-acylsphingosine amidohydrolase 2 [Source:ZFIN;Acc:ZDB-GENE-041112-1]	Ceramidase_alk
ENSDARG00000012881	958.987	1032.04	1159.01	506.919	522.495	558.343	1050.01	529.252	0.98735	8.39e-19	1.26e-15	slc4a1a	3	20065861	20092124	-	3556	protein_coding	solute carrier family 4 (anion exchanger), member 1a (Diego blood group) [Source:ZFIN;Acc:ZDB-GENE-010525-1]	Band_3_cyto
ENSDARG00000012903	234.761	135.742	147.295	370.132	346.305	304.551	172.599	340.329	-0.975003	5.36e-07	4.49e-05	slc34a2a	1	14432434	14442902	+	2615	protein_coding	solute carrier family 34 (type II sodium/phosphate cotransporter), member 2a [Source:ZFIN;Acc:ZDB-GENE-000524-1]	Na_Pi_cotrans
ENSDARG00000013050	338.999	242.538	242.984	507.925	384.783	400.211	274.84	430.973	-0.646335	0.000101361	0.00355376	abcc12	7	38158604	38183331	-	4779	protein_coding	ATP-binding cassette, sub-family C (CFTR/MRP), member 12 [Source:ZFIN;Acc:ZDB-GENE-050517-25]	ABC_membrane
ENSDARG00000013056	380.694	258.508	313.943	567.267	542.747	477.325	317.715	529.113	-0.733935	1.07e-06	8.08e-05	itpk1a	20	27049523	27086143	-	2231	protein_coding	inositol-tetrakisphosphate 1-kinase a [Source:ZFIN;Acc:ZDB-GENE-040426-1953]	-
ENSDARG00000013351	18979.4	22147.8	19813.9	15835.2	16097.1	17044.1	20313.7	16325.5	0.315301	7.62e-05	0.00284741	cirbpb	22	18542010	18546649	-	3511	protein_coding	cold inducible RNA binding protein b [Source:ZFIN;Acc:ZDB-GENE-030131-5841]	RRM_1
ENSDARG00000013430	34931.4	41586.9	39413.9	21988.6	25669.1	20428.3	38644	22695.3	0.767842	9.53e-16	7.7e-13	bhmt	21	40408	45920	-	1895	protein_coding	betaine-homocysteine methyltransferase [Source:ZFIN;Acc:ZDB-GENE-030131-947]	-
ENSDARG00000013561	2361.21	2212.79	2247.06	2569.8	3101.55	2675.56	2273.69	2782.3	-0.291038	0.00153343	0.0298168	pgm1	6	32010183	32025225	-	2008	protein_coding	phosphoglucomutase 1 [Source:ZFIN;Acc:ZDB-GENE-040426-1245]	PGM_PMM_III
ENSDARG00000013775	77.0453	62.8803	86.0119	121.701	149.863	108.35	75.3125	126.638	-0.750439	0.00172631	0.0324512	si:dkey-246g23.4	18	14564085	14579787	+	3509	protein_coding	si:dkey-246g23.4 [Source:ZFIN;Acc:ZDB-GENE-050419-234]	MFS_1
ENSDARG00000013856	648.993	382.272	514.996	2209.73	2017.07	1195.75	515.421	1807.52	-1.80989	1.24e-07	1.32e-05	amy2a	2	15612755	15626972	+	1698	protein_coding	amylase, alpha 2A (pancreatic) [Source:ZFIN;Acc:ZDB-GENE-040426-2393]	-
ENSDARG00000013871	655.338	473.1	495.644	1328.65	1085.49	816.04	541.36	1076.73	-0.990597	5.93e-10	1.21e-07	slc5a1	10	17135631	17159761	-	2835	protein_coding	solute carrier family 5 (sodium/glucose cotransporter), member 1 [Source:ZFIN;Acc:ZDB-GENE-040426-1524]	-
ENSDARG00000013921	1360.53	1195.72	1320.28	1499.64	1707.22	1589.13	1292.18	1598.66	-0.306849	0.00129869	0.0261519	frya	15	31806303	31910235	+	10867	protein_coding	furry homolog a (Drosophila) [Source:ZFIN;Acc:ZDB-GENE-060510-4]	-
ENSDARG00000013963	1758.44	1532.08	1751.42	2200.67	2071.75	1888.8	1680.65	2053.74	-0.289104	0.00250417	0.0427713	mipb	23	6637611	6641223	-	2138	protein_coding	major intrinsic protein of lens fiber b [Source:ZFIN;Acc:ZDB-GENE-050706-86]	-
ENSDARG00000014031	736.915	702.663	825.714	1466.45	1229.28	984.909	755.097	1226.88	-0.700534	1.29e-07	1.35e-05	abcc2	13	681628	711576	+	4843	protein_coding	ATP-binding cassette, sub-family C (CFTR/MRP), member 2 [Source:ZFIN;Acc:ZDB-GENE-040426-1523]	ABC_membrane
ENSDARG00000014068	1658.74	1463.22	1582.62	1864.74	1976.57	1855.61	1568.19	1898.97	-0.275826	0.00182925	0.0338892	pgam1b	1	54707667	54718863	-	2615	protein_coding	phosphoglycerate mutase 1b [Source:ZFIN;Acc:ZDB-GENE-030131-5376]	-
ENSDARG00000014201	1020.62	1146.82	1161.16	918.288	922.467	762.353	1109.53	867.703	0.354377	0.00121184	0.0248455	otpa	21	7582036	7586992	+	2222	protein_coding	orthopedia homeobox a [Source:ZFIN;Acc:ZDB-GENE-070216-1]	Homeobox
ENSDARG00000014232	83.3902	79.848	99.9888	163.944	172.14	108.35	87.7423	148.145	-0.756845	0.00131446	0.026399	si:dkey-121j17.5	20	616114	641511	-	2373	protein_coding	si:dkey-121j17.5 [Source:ZFIN;Acc:ZDB-GENE-030131-4745]	Pkinase
ENSDARG00000014287	1750.29	1425.29	1665.41	1923.07	2021.12	1963.96	1613.66	1969.39	-0.287161	0.00275166	0.0456538	eno2	19	5072918	5090732	+	2759	protein_coding	enolase 2 [Source:ZFIN;Acc:ZDB-GENE-040704-27]	-
ENSDARG00000014320	207.569	151.711	190.301	337.946	320.99	240.127	183.194	299.688	-0.70863	9.29e-05	0.00330411	gucy2c	3	3765831	3798755	-	3075	protein_coding	guanylate cyclase 2C [Source:ZFIN;Acc:ZDB-GENE-091118-67]	Guanylate_cyc
ENSDARG00000014556	1033.31	873.338	1125.68	1501.65	1544.19	1100.09	1010.78	1381.98	-0.451327	0.000617895	0.0146393	serpinb1l3	24	42148140	42157913	+	1667	protein_coding	serpin peptidase inhibitor, clade B (ovalbumin), member 1, like 3 [Source:ZFIN;Acc:ZDB-GENE-030131-7059]	Serpin
ENSDARG00000014572	1563.57	1336.46	1484.78	1862.73	1891.51	1676.98	1461.6	1810.41	-0.308405	0.00127301	0.0257775	chpt1	4	17707008	17725008	-	2563	protein_coding	choline phosphotransferase 1 [Source:ZFIN;Acc:ZDB-GENE-030131-1325]	CDP-OH_P_transf
ENSDARG00000014727	977.115	759.554	894.524	1371.9	1197.89	1177.21	877.064	1249	-0.509437	7.82e-06	0.000434296	acox1	6	23122789	23138502	+	2931	protein_coding	acyl-CoA oxidase 1, palmitoyl [Source:ZFIN;Acc:ZDB-GENE-041010-219]	-
ENSDARG00000014805	171.312	110.789	119.342	245.413	210.618	187.416	133.814	214.482	-0.676476	0.000988031	0.0213607	fhl5	17	15605572	15611744	-	1255	protein_coding	four and a half LIM domains 5 [Source:ZFIN;Acc:ZDB-GENE-040822-3]	LIM
ENSDARG00000015033	104.238	77.8518	82.7865	139.805	157.964	139.586	88.292	145.785	-0.720054	0.000926505	0.0203615	slc23a1	21	30091417	30111134	-	2419	protein_coding	solute carrier family 23 (ascorbic acid transporter), member 1 [Source:ZFIN;Acc:ZDB-GENE-080804-2]	-
ENSDARG00000015164	2252.44	2729.8	2091.16	1785.28	1938.09	1625.25	2357.8	1782.87	0.403449	0.000218592	0.00648646	mknk2b	8	20438884	20450375	+	3385	protein_coding	MAP kinase interacting serine/threonine kinase 2b [Source:ZFIN;Acc:ZDB-GENE-030829-2]	Pkinase
ENSDARG00000015174	1840.02	1797.58	1818.08	2178.55	2177.06	2220.68	1818.56	2192.1	-0.269473	0.000677752	0.0157197	atp6v0a1b	24	7596009	7632187	-	3010	protein_coding	ATPase H+ transporting V0 subunit a1b [Source:ZFIN;Acc:ZDB-GENE-050522-215]	-
ENSDARG00000015263	153.184	166.683	117.191	102.591	84.0447	80.0422	145.686	88.8926	0.714958	0.00154761	0.0300151	adma	7	66874770	66877058	-	1687	protein_coding	adrenomedullin a [Source:ZFIN;Acc:ZDB-GENE-120221-5]	-
ENSDARG00000015266	1805.58	2101	1986.87	1500.64	1661.66	1623.29	1964.48	1595.2	0.300071	0.00118827	0.0244732	mab21l2	1	24076243	24078099	+	1857	protein_coding	mab-21-like 2 [Source:ZFIN;Acc:ZDB-GENE-011101-3]	-
ENSDARG00000015427	3849.54	4285.84	4156.53	3241.67	3337.49	3722.94	4097.3	3434.03	0.254551	0.0028811	0.0472202	hdac1	19	29808471	29821601	+	6034	protein_coding	histone deacetylase 1 [Source:ZFIN;Acc:ZDB-GENE-020419-32]	Hist_deacetyl
ENSDARG00000015524	1541.81	1833.51	1706.26	1248.19	1219.15	1296.29	1693.86	1254.55	0.432692	5.49e-06	0.000327746	prps1a	5	23136544	23147665	+	2572	protein_coding	phosphoribosyl pyrophosphate synthetase 1A [Source:ZFIN;Acc:ZDB-GENE-011212-5]	-
ENSDARG00000015537	2919.56	2727.81	2953.43	3775.74	3515.7	3503.31	2866.93	3598.25	-0.327791	3.76e-05	0.00161314	gad2	24	6133147	6158933	-	6525	protein_coding	glutamate decarboxylase 2 [Source:ZFIN;Acc:ZDB-GENE-030909-9]	-
ENSDARG00000015559	330.841	331.369	250.51	160.927	167.077	205.962	304.24	177.989	0.774469	8.92e-06	0.000486644	fstl1a	1	47459723	47485360	+	1511	protein_coding	follistatin-like 1a [Source:ZFIN;Acc:ZDB-GENE-030131-4148]	-
ENSDARG00000015662	2363.02	2643.97	2497.57	1759.13	2040.36	1751.17	2501.52	1850.22	0.435047	2.71e-06	0.000178089	pla2g12b	13	4671698	4683595	+	2292	protein_coding	phospholipase A2, group XIIB [Source:ZFIN;Acc:ZDB-GENE-040426-2771]	-
ENSDARG00000015731	445.05	325.381	376.302	610.516	592.363	462.683	382.244	555.187	-0.536923	0.000316829	0.0088345	ano5a	25	35189555	35244242	+	2984	protein_coding	anoctamin 5a [Source:ZFIN;Acc:ZDB-GENE-091013-2]	-
ENSDARG00000015866	26774.6	25011.4	25460.6	17937.3	21691.6	22077	25748.9	20568.6	0.324069	0.00022128	0.00653286	apoa2	16	23978978	23980354	+	1020	protein_coding	apolipoprotein A-II [Source:ZFIN;Acc:ZDB-GENE-030131-1046]	-
ENSDARG00000015947	10285.1	10449.1	10635.4	8198.21	9076.83	9327.84	10456.5	8867.63	0.237734	0.00176534	0.0329656	matn4	6	52790049	52846194	+	3760	protein_coding	matrilin 4 [Source:ZFIN;Acc:ZDB-GENE-050208-64]	VWA
ENSDARG00000016081	809.428	600.856	732.176	1265.29	1203.97	981.981	714.154	1150.41	-0.687103	9.64e-08	1.09e-05	cldn15la	2	5508542	5517438	-	933	protein_coding	claudin 15-like a [Source:ZFIN;Acc:ZDB-GENE-010328-12]	-
ENSDARG00000016141	203.037	167.681	173.099	266.535	273.398	261.601	181.272	267.178	-0.557584	0.000537609	0.0132579	slc6a2	7	35348471	35380186	-	5398	protein_coding	solute carrier family 6 (neurotransmitter transporter), member 2 [Source:ZFIN;Acc:ZDB-GENE-110408-4]	SNF
ENSDARG00000016188	566.509	708.651	576.28	439.531	497.18	447.065	617.147	461.259	0.419988	0.00104376	0.0222886	si:ch73-63e15.2	22	17691381	17781213	-	7899	protein_coding	si:ch73-63e15.2 [Source:ZFIN;Acc:ZDB-GENE-091204-463]	-
ENSDARG00000016415	733.29	642.777	598.858	950.474	887.026	833.61	658.308	890.37	-0.434185	0.000128333	0.00428042	dhtkd1	25	8031999	8055229	-	3661	protein_coding	dehydrogenase E1 and transketolase domain containing 1 [Source:ZFIN;Acc:ZDB-GENE-041212-44]	-
ENSDARG00000016494	213.007	181.654	265.562	509.937	470.853	367.023	220.074	449.271	-1.03114	1.31e-09	2.46e-07	ddc	16	8298542	8342749	-	4346	protein_coding	dopa decarboxylase [Source:ZFIN;Acc:ZDB-GENE-040426-2656]	-
ENSDARG00000016598	515.75	393.252	554.777	899.178	877.913	645.218	487.926	807.436	-0.726745	1.34e-06	9.8e-05	ckmt1	25	21829777	21847553	+	2287	protein_coding	creatine kinase, mitochondrial 1 [Source:ZFIN;Acc:ZDB-GENE-030131-611]	-
ENSDARG00000016706	1675.05	2032.13	1675.08	949.468	838.422	999.551	1794.09	929.147	0.949068	2.75e-18	3.88e-15	atic	1	5437390	5504130	+	3286	protein_coding	5-aminoimidazole-4-carboxamide ribonucleotide formyltransferase/IMP cyclohydrolase [Source:ZFIN;Acc:ZDB-GENE-011212-4]	Homeobox
ENSDARG00000016718	353.502	279.468	356.949	205.182	244.033	229.389	329.973	226.201	0.544789	0.000568434	0.0137925	mmp11b	21	15636540	15674802	-	1590	protein_coding	matrix metallopeptidase 11b [Source:ZFIN;Acc:ZDB-GENE-070817-2]	Hemopexin
ENSDARG00000016733	751.418	875.334	720.35	367.114	370.607	398.259	782.367	378.66	1.0469	6.67e-18	8.87e-15	psat1	5	69486184	69499595	-	1783	protein_coding	phosphoserine aminotransferase 1 [Source:ZFIN;Acc:ZDB-GENE-030131-5723]	Aminotran_5
ENSDARG00000016771	19537.8	16185.2	16872.3	20974.8	22465.3	24267.4	17531.8	22569.2	-0.364326	4.36e-05	0.00182418	tfa	2	16780643	16794710	+	5009	protein_coding	transferrin-a [Source:ZFIN;Acc:ZDB-GENE-980526-35]	-
ENSDARG00000016875	1677.77	1530.09	1576.17	1862.73	2150.73	1888.8	1594.68	1967.42	-0.302693	0.00106743	0.0226453	gys1	3	16722014	16750036	+	6271	protein_coding	glycogen synthase 1 (muscle) [Source:ZFIN;Acc:ZDB-GENE-040426-1243]	-
ENSDARG00000016918	1314.3	752.568	1012.79	2496.38	2267.18	1815.59	1026.55	2193.05	-1.09486	3.01e-05	0.00133307	ace2	11	29981678	29996357	-	2871	protein_coding	angiotensin I converting enzyme 2 [Source:ZFIN;Acc:ZDB-GENE-041114-6]	Peptidase_M2
ENSDARG00000016936	1069.57	1070.96	1040.74	684.945	809.057	807.255	1060.43	767.085	0.467222	7.01e-06	0.000398502	hmcn1	20	34157308	34292607	-	18497	protein_coding	hemicentin 1 [Source:ZFIN;Acc:ZDB-GENE-041014-322]	I-set
ENSDARG00000016999	75.2324	138.736	103.214	42.2433	50.6293	63.4481	105.728	52.1069	1.01786	0.000486576	0.0123357	lin28a	19	15440841	15473157	+	6853	protein_coding	lin-28 homolog A (C. elegans) [Source:ZFIN;Acc:ZDB-GENE-040426-747]	CSD
ENSDARG00000017034	695.22	519.012	478.441	393.265	376.682	365.07	564.225	378.339	0.57853	8.27e-05	0.0030463	sqor	25	32473277	32495363	+	1998	protein_coding	sulfide quinone oxidoreductase [Source:ZFIN;Acc:ZDB-GENE-050417-436]	Pyr_redox_2
ENSDARG00000017047	161.342	94.8195	139.769	279.61	221.757	178.631	131.977	226.666	-0.77829	0.000439385	0.0113794	slc27a4	10	10738880	10782810	+	2460	protein_coding	solute carrier family 27 (fatty acid transporter), member 4 [Source:ZFIN;Acc:ZDB-GENE-050417-248]	AMP-binding
ENSDARG00000017180	2656.7	2733.8	2711.53	2167.48	2336.04	2197.26	2700.67	2233.59	0.27392	0.000541066	0.0133286	npc1	2	3823813	3866971	+	5092	protein_coding	Niemann-Pick disease, type C1 [Source:ZFIN;Acc:ZDB-GENE-030131-3161]	-
ENSDARG00000017261	153.184	71.8632	147.295	77.446	58.73	64.4242	124.114	66.8667	0.892856	0.00190473	0.0349623	gdpd1	15	16886196	16894875	+	2669	protein_coding	glycerophosphodiester phosphodiesterase domain containing 1 [Source:ZFIN;Acc:ZDB-GENE-040822-22]	-
ENSDARG00000017274	763.201	646.769	736.477	1279.37	1092.58	1089.35	715.482	1153.77	-0.689009	4.78e-10	1.02e-07	opn1sw2	11	25459697	25475403	+	1531	protein_coding	opsin 1 (cone pigments), short-wave-sensitive 2 [Source:ZFIN;Acc:ZDB-GENE-990604-40]	7tm_1
ENSDARG00000017314	2843.42	1621.91	2307.27	7442.86	7034.44	4211	2257.54	6229.43	-1.46428	7.01e-06	0.000398502	zgc:92041	22	7439186	7447391	+	5031	protein_coding	zgc:92041 [Source:ZFIN;Acc:ZDB-GENE-040808-55]	Trypsin
ENSDARG00000017429	573.761	536.978	547.251	766.414	675.395	654.979	552.663	698.93	-0.338228	0.00289593	0.0474211	sphkap	18	46395909	46464501	-	4791	protein_coding	SPHK1 interactor, AKAP domain containing [Source:ZFIN;Acc:ZDB-GENE-050419-32]	-
ENSDARG00000017444	844.779	709.649	646.164	577.325	616.665	460.731	733.531	551.574	0.412801	0.00260718	0.0440319	hal	25	7954140	7974494	-	2253	protein_coding	histidine ammonia-lyase [Source:ZFIN;Acc:ZDB-GENE-070410-5]	-
ENSDARG00000017490	1115.8	644.773	751.529	1919.05	2104.16	1489.57	837.366	1837.59	-1.13348	6.25e-05	0.00241827	cel.1	21	11401247	11411365	+	1994	protein_coding	carboxyl ester lipase, tandem duplicate 1 [Source:ZFIN;Acc:ZDB-GENE-030131-1201]	COesterase
ENSDARG00000017612	93.3607	100.808	117.191	177.019	195.429	128.848	103.787	167.099	-0.688837	0.00159847	0.0307019	pnpo	12	28799988	28807184	+	2155	protein_coding	pyridoxamine 5'-phosphate oxidase [Source:ZFIN;Acc:ZDB-GENE-060602-2]	Pyridox_oxidase
ENSDARG00000017634	1171.09	966.161	1096.65	1406.1	1340.67	1454.43	1077.97	1400.4	-0.377185	0.000168571	0.00530189	pdcb	20	34084331	34090740	-	2335	protein_coding	phosducin b [Source:ZFIN;Acc:ZDB-GENE-031023-2]	-
ENSDARG00000017676	3704.52	3749.86	3699.59	2888.64	3127.88	3330.54	3717.99	3115.68	0.25491	0.00172099	0.032405	mmp2	7	35410050	35432901	-	3033	protein_coding	matrix metallopeptidase 2 [Source:ZFIN;Acc:ZDB-GENE-030131-9123]	Hemopexin
ENSDARG00000017780	377.069	428.185	453.713	274.581	288.587	361.166	419.655	308.112	0.444052	0.00268165	0.0449205	rorcb	2	49417900	49454451	+	9352	protein_coding	RAR-related orphan receptor C b [Source:ZFIN;Acc:ZDB-GENE-040724-215]	zf-C4
ENSDARG00000017794	757.763	684.697	693.471	1079.22	1072.33	983.933	711.977	1045.16	-0.553003	5.84e-08	7.14e-06	sdr16c5b	7	58699718	58718472	+	1656	protein_coding	short chain dehydrogenase/reductase family 16C, member 5b [Source:ZFIN;Acc:ZDB-GENE-040426-2861]	adh_short
ENSDARG00000017798	2402.91	2552.14	2470.69	2135.3	2116.31	1508.11	2475.25	1919.91	0.366665	0.00174431	0.0326809	bcor	22	11144153	11200846	+	7187	protein_coding	BCL6 corepressor [Source:ZFIN;Acc:ZDB-GENE-040408-1]	-
ENSDARG00000017882	236.574	155.704	217.18	354.039	347.317	313.336	203.153	338.231	-0.734175	1.59e-05	0.000784228	rdh1	9	48673093	48701035	-	4099	protein_coding	retinol dehydrogenase 1 [Source:ZFIN;Acc:ZDB-GENE-030912-15]	adh_short
ENSDARG00000017988	557.445	666.731	604.234	447.578	423.261	378.736	609.47	416.525	0.548906	1.26e-05	0.00064511	dse	20	535458	557724	+	4405	protein_coding	dermatan sulfate epimerase [Source:ZFIN;Acc:ZDB-GENE-041001-202]	-
ENSDARG00000018263	787.674	582.891	655.841	1489.58	1615.08	1221.13	675.469	1441.93	-1.09288	2.92e-17	3.3e-14	pdia2	1	9954489	9966195	+	3406	protein_coding	protein disulfide isomerase family A, member 2 [Source:ZFIN;Acc:ZDB-GENE-040426-705]	-
ENSDARG00000018342	122.366	82.8423	104.289	188.083	175.178	146.419	103.166	169.893	-0.71705	0.000806135	0.0181032	ggt1b	10	41624711	41664427	-	2468	protein_coding	gamma-glutamyltransferase 1b [Source:ZFIN;Acc:ZDB-GENE-110408-13]	-
ENSDARG00000018361	51.6656	23.9544	47.3065	93.5387	93.158	67.3526	40.9755	84.6831	-1.04488	0.00115937	0.0240974	sult1st3	8	46559332	46581448	-	1625	protein_coding	sulfotransferase family 1, cytosolic sulfotransferase 3 [Source:ZFIN;Acc:ZDB-GENE-030804-28]	Sulfotransfer_1
ENSDARG00000018426	2480.86	2113.98	2468.54	2806.16	2773.48	2884.45	2354.46	2821.36	-0.260975	0.0030865	0.0494183	aldh7a1	10	16006905	16028082	-	1899	protein_coding	aldehyde dehydrogenase 7 family, member A1 [Source:ZFIN;Acc:ZDB-GENE-030131-6129]	Aldedh
ENSDARG00000018459	667.121	783.509	705.298	440.537	560.973	582.746	718.643	528.085	0.444009	0.000588189	0.0141353	msrb2	24	17040211	17049270	-	3997	protein_coding	methionine sulfoxide reductase B2 [Source:ZFIN;Acc:ZDB-GENE-040426-2304]	-
ENSDARG00000018478	1943.35	1383.37	1586.92	2194.64	2371.48	1840.97	1637.88	2135.7	-0.382262	0.0020356	0.0368155	agxtb	2	22676743	22688651	-	2211	protein_coding	alanine-glyoxylate aminotransferase b [Source:ZFIN;Acc:ZDB-GENE-010302-3]	Aminotran_5
ENSDARG00000018524	2059.37	2279.66	2416.93	1829.54	1828.73	1888.8	2251.99	1849.02	0.283892	0.00137214	0.0272668	midn	22	18725101	18749313	-	4686	protein_coding	midnolin [Source:ZFIN;Acc:ZDB-GENE-030131-2433]	ubiquitin
ENSDARG00000018569	336.28	384.269	341.897	195.124	218.719	289.909	354.149	234.584	0.593356	0.000336046	0.00927372	tnfrsf1a	16	17060758	17072561	-	4373	protein_coding	tumor necrosis factor receptor superfamily, member 1a [Source:ZFIN;Acc:ZDB-GENE-040426-2252]	Death
ENSDARG00000018621	317.245	194.63	291.365	476.746	454.652	413.877	267.747	448.425	-0.742964	9.02e-06	0.000489373	slc6a19a.1	19	663796	677713	-	3908	protein_coding	solute carrier family 6 (neutral amino acid transporter), member 19a, tandem duplicate 1 [Source:ZFIN;Acc:ZDB-GENE-070620-2]	SNF
ENSDARG00000018716	286.427	240.542	285.99	377.172	377.695	343.596	270.986	366.154	-0.433907	0.00234285	0.0409122	dgkh	9	17787864	17960341	+	3835	protein_coding	diacylglycerol kinase, eta [Source:ZFIN;Acc:ZDB-GENE-070912-328]	SAM_2
ENSDARG00000018809	253.796	263.499	246.209	328.894	365.544	342.62	254.501	345.686	-0.441441	0.00166834	0.0316775	abhd3	2	11848510	11912347	-	8371	protein_coding	abhydrolase domain containing 3 [Source:ZFIN;Acc:ZDB-GENE-040912-90]	Abhydrolase_1
ENSDARG00000018820	2025.84	2218.78	2402.96	1762.15	1827.72	1848.78	2215.86	1812.88	0.289019	0.00135788	0.0270548	flncb	4	10066840	10130349	+	8322	protein_coding	filamin C, gamma b (actin binding protein 280) [Source:ZFIN;Acc:ZDB-GENE-041008-175]	CH
ENSDARG00000019098	987.992	1095.91	1046.12	755.35	826.271	863.87	1043.34	815.164	0.3556	0.000493546	0.0124175	cd82a	7	26709251	26739674	+	4123	protein_coding	CD82 molecule a [Source:ZFIN;Acc:ZDB-GENE-030131-2818]	Tetraspannin
ENSDARG00000019179	277.363	191.635	211.804	363.091	292.638	334.811	226.934	330.18	-0.53851	0.00146196	0.0287234	lrit1a	13	29462249	29467558	+	3427	protein_coding	leucine-rich repeat, immunoglobulin-like and transmembrane domains 1a [Source:ZFIN;Acc:ZDB-GENE-040924-5]	I-set
ENSDARG00000019228	209.382	128.755	201.053	427.462	441.488	351.405	179.73	406.785	-1.1775	7.47e-11	1.99e-08	mogat2	10	32534814	32610776	-	2257	protein_coding	monoacylglycerol O-acyltransferase 2 [Source:ZFIN;Acc:ZDB-GENE-041010-186]	-
ENSDARG00000019260	204.85	175.666	223.631	409.357	388.833	288.933	201.382	362.375	-0.847841	6.39e-07	5.22e-05	dhrs9	9	48706038	48736388	-	1351	protein_coding	dehydrogenase/reductase (SDR family) member 9 [Source:ZFIN;Acc:ZDB-GENE-030131-1249]	adh_short
ENSDARG00000019451	537.504	441.16	536.499	713.107	699.698	571.033	505.055	661.279	-0.388456	0.00286335	0.047058	pcsk2	13	912123	977652	+	1941	protein_coding	proprotein convertase subtilisin/kexin type 2 [Source:ZFIN;Acc:ZDB-GENE-090608-1]	Peptidase_S8
ENSDARG00000019532	110.583	106.797	172.024	207.193	202.517	225.485	129.801	211.732	-0.710582	0.000548367	0.0134139	fads2	25	4133488	4148719	-	1667	protein_coding	fatty acid desaturase 2 [Source:ZFIN;Acc:ZDB-GENE-011212-1]	-
ENSDARG00000019601	6380.25	6307.99	6547.66	5416.19	5637.07	5381.37	6411.97	5478.21	0.227036	0.00132696	0.0265863	col12a1b	20	49451764	49681850	-	11059	protein_coding	collagen, type XII, alpha 1b [Source:ZFIN;Acc:ZDB-GENE-120215-116]	VWA
ENSDARG00000019713	254.703	246.531	239.758	143.828	163.026	140.562	246.997	149.139	0.728714	1.39e-05	0.000700977	oatx	21	44091342	44104600	-	1671	protein_coding	organic anion transporter X [Source:ZFIN;Acc:ZDB-GENE-070115-1]	Sugar_tr
ENSDARG00000019752	561.071	507.035	614.985	822.738	775.642	713.547	561.03	770.642	-0.458459	8.48e-05	0.00308762	rom1a	5	67126774	67145505	-	4796	protein_coding	retinal outer segment membrane protein 1a [Source:ZFIN;Acc:ZDB-GENE-040426-1765]	Tetraspannin
ENSDARG00000019808	1185.59	1341.45	1285.88	1585.13	1462.18	1773.62	1270.97	1606.97	-0.338932	0.000757067	0.0171203	evpla	6	23057311	23082678	+	8722	protein_coding	envoplakin a [Source:ZFIN;Acc:ZDB-GENE-030829-19]	-
ENSDARG00000020239	447.769	346.341	355.874	481.775	545.784	563.224	383.328	530.261	-0.466347	0.000693773	0.0160032	lpin1	17	30442518	30470271	+	5050	protein_coding	lipin 1 [Source:ZFIN;Acc:ZDB-GENE-080722-2]	-
ENSDARG00000020574	160620	171206	163130	122180	127747	135405	164986	128444	0.361199	4.31e-07	3.7e-05	atp2a1	3	26081343	26157066	+	4331	protein_coding	ATPase sarcoplasmic/endoplasmic reticulum Ca2+ transporting 1 [Source:ZFIN;Acc:ZDB-GENE-020905-1]	-
ENSDARG00000020602	2137.33	1703.76	1955.7	3312.07	3210.91	3065.03	1932.26	3196.01	-0.725619	2.38e-14	1.49e-11	grk7a	2	16536453	16544343	+	3379	protein_coding	G protein-coupled receptor kinase 7a [Source:ZFIN;Acc:ZDB-GENE-050824-1]	Pkinase
ENSDARG00000020718	321.777	276.474	315.019	424.444	452.626	413.877	304.423	430.316	-0.498863	0.000188089	0.00577435	slc25a22a	25	4460039	4482506	-	1471	protein_coding	solute carrier family 25 member 22a [Source:ZFIN;Acc:ZDB-GENE-110408-61]	Mito_carr
ENSDARG00000020741	3579.43	4744.97	4283.39	3197.41	3191.67	2707.77	4202.6	3032.29	0.470733	1.1e-05	0.000577245	fga	1	10063501	10071539	-	3142	protein_coding	fibrinogen alpha chain [Source:ZFIN;Acc:ZDB-GENE-031010-21]	Fibrinogen_C
ENSDARG00000020761	868.345	856.37	804.211	654.771	666.282	631.552	842.976	650.868	0.373707	0.000272451	0.00779899	arrdc2	11	13524504	13533782	+	3241	protein_coding	arrestin domain containing 2 [Source:ZFIN;Acc:ZDB-GENE-030131-7146]	-
ENSDARG00000020944	814.867	785.505	853.668	1248.19	1258.65	1043.48	818.013	1183.44	-0.532844	5.43e-07	4.52e-05	ezra	17	45413324	45452116	+	5403	protein_coding	ezrin a [Source:ZFIN;Acc:ZDB-GENE-050522-18]	Band_41
ENSDARG00000020952	222.978	186.645	227.932	406.34	392.884	381.665	212.518	393.629	-0.889291	1e-09	1.93e-07	si:ch211-214j8.1	5	26248380	26261125	+	2853	protein_coding	si:ch211-214j8.1 [Source:ZFIN;Acc:ZDB-GENE-060526-100]	TFR_dimer
ENSDARG00000020982	444.143	337.358	368.776	560.226	545.784	479.277	383.426	528.429	-0.460974	0.000789907	0.0177918	prickle2a	8	54081819	54105734	+	4885	protein_coding	prickle homolog 2a [Source:ZFIN;Acc:ZDB-GENE-061110-112]	-
ENSDARG00000021004	1063.22	1181.75	1048.27	787.535	891.076	831.658	1097.75	836.757	0.391745	0.00012513	0.00421084	c5	5	63458263	63509581	-	5115	protein_coding	complement component 5 [Source:ZFIN;Acc:ZDB-GENE-120510-2]	A2M_comp
ENSDARG00000021059	3912.09	3255.8	3809.25	5667.64	5271.53	4208.07	3659.05	5049.08	-0.464446	2.25e-05	0.00104194	alas1	11	260763	270210	-	2031	protein_coding	aminolevulinate, delta-, synthase 1 [Source:ZFIN;Acc:ZDB-GENE-001229-2]	Aminotran_1_2
ENSDARG00000021172	377.069	165.685	275.238	711.095	722.987	486.11	272.664	640.064	-1.23045	0.00110296	0.0231376	cyp2ad2	20	25534669	25542183	-	1941	protein_coding	cytochrome P450, family 2, subfamily AD, polypeptide 2 [Source:ZFIN;Acc:ZDB-GENE-020812-2]	p450
ENSDARG00000021339	2702.02	1374.38	1807.33	5943.23	5661.37	4125.1	1961.24	5243.23	-1.41855	1.39e-05	0.000700977	cpa5	25	18459924	18470695	-	1353	protein_coding	carboxypeptidase A5 [Source:ZFIN;Acc:ZDB-GENE-020514-1]	-
ENSDARG00000021442	2518.02	2553.14	2375	1948.22	2131.5	2149.43	2482.05	2076.38	0.257603	0.00215437	0.0383311	cdh11	7	43760149	43857938	-	4718	protein_coding	cadherin 11, type 2, OB-cadherin (osteoblast) [Source:ZFIN;Acc:ZDB-GENE-980526-170]	Cadherin
ENSDARG00000021924	502.154	616.826	678.419	333.923	327.066	282.1	599.133	314.363	0.929317	6.24e-11	1.73e-08	hsp70.3	3	26123736	26127091	+	2358	protein_coding	heat shock cognate 70-kd protein, tandem duplicate 3 [Source:ZFIN;Acc:ZDB-GENE-110713-1]	HSP70
ENSDARG00000022183	42.6015	25.9506	24.7284	72.417	78.9818	58.5675	31.0935	69.9888	-1.16143	0.000547216	0.0134071	gsto1	13	25380432	25389051	+	1486	protein_coding	glutathione S-transferase omega 1 [Source:ZFIN;Acc:ZDB-GENE-040718-365]	GST_C
ENSDARG00000022254	564.696	541.969	559.077	775.466	694.635	670.597	555.247	713.566	-0.361691	0.00116976	0.0242405	prkcbb	3	35005062	35266060	+	7074	protein_coding	protein kinase C, beta b [Source:ZFIN;Acc:ZDB-GENE-040426-1178]	Pkinase
ENSDARG00000022261	716.974	486.075	595.632	1510.7	1368	976.124	599.56	1284.94	-1.09873	1.71e-12	6.92e-10	pdzk1	9	5862040	5892075	+	2311	protein_coding	PDZ domain containing 1 [Source:ZFIN;Acc:ZDB-GENE-031222-1]	PDZ
ENSDARG00000022424	824.837	791.494	796.685	581.348	616.665	608.125	804.339	602.046	0.418161	5.32e-05	0.00215169	slc26a5	4	14932537	14954327	-	3803	protein_coding	solute carrier family 26 (anion exchanger), member 5 [Source:ZFIN;Acc:ZDB-GENE-030131-1566]	Sulfate_transp
ENSDARG00000022569	210.288	256.512	207.504	129.747	143.787	177.655	224.768	150.396	0.578956	0.00191302	0.0350293	nkx6.1	21	19070921	19073831	+	2023	protein_coding	NK6 homeobox 1 [Source:ZFIN;Acc:ZDB-GENE-040718-178]	Homeobox
ENSDARG00000022650	1242.69	945.201	1012.79	1454.38	1443.95	1303.13	1066.9	1400.48	-0.391489	0.000506952	0.0127239	cyp2ad3	20	25548425	25551676	-	2060	protein_coding	cytochrome P450, family 2, subfamily AD, polypeptide 3 [Source:ZFIN;Acc:ZDB-GENE-041001-156]	p450
ENSDARG00000022767	49202.9	59387	56233.5	39052.9	39124.3	35698.8	54941.1	37958.7	0.533442	2.77e-10	6.32e-08	apobb.1	20	31269778	31285980	+	12857	protein_coding	apolipoprotein Bb, tandem duplicate 1 [Source:ZFIN;Acc:ZDB-GENE-030131-9732]	Vitellogenin_N
ENSDARG00000023082	1812.83	1544.06	1623.47	3095.83	3241.29	3031.84	1660.12	3122.99	-0.911094	6.36e-25	2.06e-21	krt1-19d	19	5324653	5332784	-	1371	protein_coding	keratin, type 1, gene 19d [Source:ZFIN;Acc:ZDB-GENE-060316-1]	Filament
ENSDARG00000023176	24.4732	14.9715	24.7284	73.4228	61.7678	41.9733	21.391	59.0547	-1.46387	0.00013487	0.00446553	tdo2b	11	34084532	34097437	-	1800	protein_coding	tryptophan 2,3-dioxygenase b [Source:ZFIN;Acc:ZDB-GENE-030131-6014]	-
ENSDARG00000023228	1426.7	1384.37	1414.9	1792.32	1614.06	1844.87	1408.65	1750.42	-0.313438	0.000487278	0.0123396	vsnl1a	20	35382482	35429737	+	3234	protein_coding	visinin-like 1a [Source:ZFIN;Acc:ZDB-GENE-041001-211]	efhand
ENSDARG00000023600	1033.31	888.309	908.501	1336.7	1267.76	1290.44	943.374	1298.3	-0.459882	2.88e-06	0.000187501	sh3gl2a	1	26740718	26782573	-	1881	protein_coding	SH3 domain containing GRB2 like 2a, endophilin A1 [Source:ZFIN;Acc:ZDB-GENE-040121-3]	SH3_1
ENSDARG00000023712	929.075	664.735	783.783	1545.9	1315.35	1123.52	792.531	1328.26	-0.744113	3.82e-08	4.97e-06	mao	9	33660964	33725972	-	4420	protein_coding	monoamine oxidase [Source:ZFIN;Acc:ZDB-GENE-040329-3]	Amino_oxidase
ENSDARG00000023759	92.4543	78.8499	111.815	181.043	146.825	158.132	94.3732	162	-0.781822	0.000262701	0.00758712	zgc:73226	5	6350328	6377865	-	2300	protein_coding	zgc:73226 [Source:ZFIN;Acc:ZDB-GENE-050703-8]	-
ENSDARG00000023820	992.524	908.271	1002.04	1593.18	1560.4	1101.07	967.611	1418.21	-0.551377	1.73e-05	0.000832228	faxdc2	21	45839917	45852112	+	2177	protein_coding	fatty acid hydroxylase domain containing 2 [Source:ZFIN;Acc:ZDB-GENE-040426-2907]	-
ENSDARG00000024160	766.827	798.48	826.789	599.452	714.886	559.319	797.366	624.553	0.352336	0.00269826	0.0450931	hao1	17	4030493	4063581	+	1311	protein_coding	hydroxyacid oxidase (glycolate oxidase) 1 [Source:ZFIN;Acc:ZDB-GENE-060519-2]	FMN_dh
ENSDARG00000024195	764.108	598.86	646.164	859.952	1056.13	795.541	669.711	903.874	-0.431472	0.000949368	0.0206831	znf395b	20	34737738	34754617	-	2392	protein_coding	zinc finger protein 395b [Source:ZFIN;Acc:ZDB-GENE-041001-193]	-
ENSDARG00000024278	321.777	216.588	238.683	392.259	353.393	510.513	259.016	418.722	-0.691084	9.44e-05	0.00334672	adh8b	13	12633223	12646752	-	2206	protein_coding	alcohol dehydrogenase 8b [Source:ZFIN;Acc:ZDB-GENE-030529-2]	ADH_N
ENSDARG00000024299	778.61	655.752	694.546	888.115	858.674	923.414	709.636	890.067	-0.326069	0.00235901	0.0411199	c1qtnf4	7	38600150	38634845	-	3907	protein_coding	C1q and TNF related 4 [Source:ZFIN;Acc:ZDB-GENE-050417-198]	-
ENSDARG00000024537	559.258	612.834	584.881	350.016	365.544	458.778	585.657	391.446	0.580448	1.19e-05	0.000615359	emilin1a	20	34845672	34865031	+	3882	protein_coding	elastin microfibril interfacer 1a [Source:ZFIN;Acc:ZDB-GENE-041001-191]	Collagen
ENSDARG00000024540	257.422	218.584	206.429	127.736	125.561	149.347	227.478	134.214	0.762471	2.83e-05	0.00125785	tspan36	8	29726620	29734951	+	1496	protein_coding	tetraspanin 36 [Source:ZFIN;Acc:ZDB-GENE-040718-248]	Tetraspannin
ENSDARG00000025189	121.46	85.8366	94.6131	176.014	174.165	195.225	100.636	181.801	-0.849927	3.34e-05	0.00146025	cpne8	25	35774544	35874406	+	3016	protein_coding	copine VIII [Source:ZFIN;Acc:ZDB-GENE-100809-1]	C2
ENSDARG00000025301	4566.52	4339.74	4451.12	3210.49	3366.85	3472.07	4452.46	3349.8	0.410552	5.81e-08	7.14e-06	gfap	3	31792441	31804481	-	2651	protein_coding	glial fibrillary acidic protein [Source:ZFIN;Acc:ZDB-GENE-990914-3]	Filament
ENSDARG00000025428	199.411	221.578	274.163	174.002	129.611	122.016	231.717	141.876	0.706053	0.000346169	0.00944302	socs3a	3	57423137	57425961	-	1935	protein_coding	suppressor of cytokine signaling 3a [Source:ZFIN;Acc:ZDB-GENE-030131-7349]	SH2
ENSDARG00000025522	410.606	342.348	379.528	275.587	254.159	299.67	377.494	276.472	0.449663	0.00170365	0.0321054	sgk1	23	31640239	31693309	-	3430	protein_coding	serum/glucocorticoid regulated kinase 1 [Source:ZFIN;Acc:ZDB-GENE-030131-2860]	-
ENSDARG00000025581	66.1683	56.8917	137.619	162.938	112.397	204.01	86.893	159.782	-0.88484	0.00300397	0.0487316	rpl10	23	19712557	19715859	-	2173	protein_coding	ribosomal protein L10 [Source:ZFIN;Acc:ZDB-GENE-030131-8656]	-
ENSDARG00000025595	271.018	194.63	242.984	464.676	374.657	353.357	236.21	397.563	-0.749762	4.95e-06	0.000297911	agmo	15	34334722	34418525	-	2032	protein_coding	alkylglycerol monooxygenase [Source:ZFIN;Acc:ZDB-GENE-040426-2207]	-
ENSDARG00000025728	4312.72	3495.35	3829.68	5067.18	4589.04	5036.8	3879.25	4897.68	-0.336111	0.000245299	0.00715768	grin1b	5	29597645	29643930	-	5788	protein_coding	glutamate receptor, ionotropic, N-methyl D-aspartate 1b [Source:ZFIN;Acc:ZDB-GENE-051202-2]	ANF_receptor
ENSDARG00000025797	26.286	21.9582	30.1042	78.4518	52.6545	50.7585	26.1161	60.6216	-1.21645	0.000635188	0.0149471	abhd2a	7	13824150	13858955	+	1645	protein_coding	abhydrolase domain containing 2a [Source:ZFIN;Acc:ZDB-GENE-040426-784]	Abhydrolase_1
ENSDARG00000025855	955.361	816.446	781.633	1131.52	1065.24	1053.24	851.147	1083.33	-0.346761	0.00112927	0.0236019	camk2n1a	2	44943396	44946094	-	2125	protein_coding	calcium/calmodulin-dependent protein kinase II inhibitor 1a [Source:ZFIN;Acc:ZDB-GENE-050522-319]	-
ENSDARG00000026348	470.429	461.122	426.834	317.83	349.342	311.384	452.795	326.185	0.474108	0.000249759	0.00725038	csad	23	36424768	36441693	-	1984	protein_coding	cysteine sulfinic acid decarboxylase [Source:ZFIN;Acc:ZDB-GENE-041114-36]	-
ENSDARG00000026611	505.779	546.959	469.84	335.935	314.915	307.479	507.526	319.443	0.668491	2.03e-07	1.94e-05	socs3b	12	34258139	34277465	+	2264	protein_coding	suppressor of cytokine signaling 3b [Source:ZFIN;Acc:ZDB-GENE-040426-2528]	SH2
ENSDARG00000026655	474.961	415.21	410.707	318.836	346.305	327.978	433.626	331.04	0.390685	0.00306277	0.0493316	tspo	6	40578219	40583253	-	934	protein_coding	translocator protein [Source:ZFIN;Acc:ZDB-GENE-041010-125]	-
ENSDARG00000026726	1103.11	1498.15	1252.55	1437.28	1674.82	1859.52	1284.6	1657.2	-0.367908	0.00269846	0.0450931	anxa1a	5	25578181	25583325	-	1642	protein_coding	annexin A1a [Source:ZFIN;Acc:ZDB-GENE-030131-6664]	-
ENSDARG00000026787	170.406	176.664	162.347	112.649	115.435	100.541	169.806	109.541	0.633246	0.00107057	0.0226684	aqp7	21	12010505	12021593	+	2461	protein_coding	aquaporin 7 [Source:ZFIN;Acc:ZDB-GENE-030131-6461]	-
ENSDARG00000026926	466.804	403.233	392.429	668.852	585.275	508.561	420.822	587.563	-0.479989	0.000385101	0.0102586	rom1b	14	45675306	45701004	+	2820	protein_coding	retinal outer segment membrane protein 1b [Source:ZFIN;Acc:ZDB-GENE-040426-1073]	Tetraspannin
ENSDARG00000027063	630.865	630.799	597.783	416.398	481.991	531.012	619.816	476.467	0.379479	0.00205979	0.0371526	arpc1b	3	40809011	40820612	+	1708	protein_coding	actin related protein 2/3 complex, subunit 1B [Source:ZFIN;Acc:ZDB-GENE-030131-7414]	-
ENSDARG00000027088	1123.05	971.152	1370.81	1554.95	1523.94	1546.18	1155	1541.69	-0.417343	0.000304238	0.00852546	ptgdsb.1	24	17027310	17029374	-	1029	protein_coding	prostaglandin D2 synthase b, tandem duplicate 1 [Source:ZFIN;Acc:ZDB-GENE-030131-8436]	-
ENSDARG00000027249	4971.69	5690.17	5452.08	4686.99	4430.07	4565.33	5371.31	4560.8	0.235826	0.00310104	0.0495947	btg1	4	16536173	16545085	-	3627	protein_coding	B-cell translocation gene 1, anti-proliferative [Source:ZFIN;Acc:ZDB-GENE-010726-1]	-
ENSDARG00000027310	844.779	1038.02	832.165	582.354	671.345	738.926	904.989	664.208	0.446058	0.00035847	0.00970832	lsp1	25	31323970	31394515	+	3959	protein_coding	lymphocyte-specific protein 1 [Source:ZFIN;Acc:ZDB-GENE-131127-171]	-
ENSDARG00000027419	2648.54	2234.75	2351.35	3360.35	3232.18	3169.48	2411.55	3254	-0.431844	8.16e-07	6.52e-05	gad1b	6	3827751	3863452	+	5063	protein_coding	glutamate decarboxylase 1b [Source:ZFIN;Acc:ZDB-GENE-030909-3]	-
ENSDARG00000027424	493.09	402.234	485.967	647.73	639.955	594.46	460.43	627.382	-0.446011	0.000277019	0.00791973	slc25a3a	4	16844973	16853474	-	1421	protein_coding	solute carrier family 25 (mitochondrial carrier; phosphate carrier), member 3a [Source:ZFIN;Acc:ZDB-GENE-040426-1673]	Mito_carr
ENSDARG00000027529	157.716	219.582	213.955	107.62	123.536	114.207	197.084	115.121	0.773496	0.000110443	0.00381308	hmox1a	3	26011482	26017831	-	1737	protein_coding	heme oxygenase 1a [Source:ZFIN;Acc:ZDB-GENE-030131-3102]	-
ENSDARG00000027657	33.5373	38.9259	33.3296	88.5097	63.793	75.1616	35.2643	75.8214	-1.10458	0.000311387	0.00871209	crhb	24	24847683	24881996	-	1217	protein_coding	corticotropin releasing hormone b [Source:ZFIN;Acc:ZDB-GENE-041114-75]	-
ENSDARG00000027828	3503.29	2936.41	3165.24	4215.28	4032.12	4156.34	3201.65	4134.58	-0.368662	1.61e-05	0.000789064	grin1a	21	11468642	11502971	+	5338	protein_coding	glutamate receptor, ionotropic, N-methyl D-aspartate 1a [Source:ZFIN;Acc:ZDB-GENE-051202-1]	Lig_chan
ENSDARG00000027867	639.022	765.543	699.922	463.67	535.658	460.731	701.496	486.686	0.527108	1.39e-05	0.000700977	paplna	17	51138092	51199558	-	3236	protein_coding	papilin a, proteoglycan-like sulfated glycoprotein [Source:ZFIN;Acc:ZDB-GENE-070815-4]	Kunitz_BPTI
ENSDARG00000027963	128.711	134.744	105.365	199.147	193.404	194.249	122.94	195.6	-0.66772	0.000346777	0.0094482	camkva	6	42545797	42598328	+	2915	protein_coding	CaM kinase-like vesicle-associated a [Source:ZFIN;Acc:ZDB-GENE-100819-2]	Pkinase
ENSDARG00000027986	223.884	182.652	202.128	267.541	303.776	290.885	202.888	287.401	-0.501107	0.00147757	0.0288796	slc35d1b	2	5793908	5810326	+	1574	protein_coding	solute carrier family 35 (UDP-GlcA/UDP-GalNAc transporter), member D1b [Source:ZFIN;Acc:ZDB-GENE-040426-1213]	-
ENSDARG00000028173	456.833	542.967	517.147	370.132	360.481	388.497	505.649	373.037	0.437756	0.000564551	0.013713	slc4a2a	2	32391897	32457923	-	6745	protein_coding	solute carrier family 4 (anion exchanger), member 2a [Source:ZFIN;Acc:ZDB-GENE-051101-2]	Band_3_cyto
ENSDARG00000028396	978.022	1062.98	1423.5	454.618	671.345	780.899	1154.83	635.621	0.86111	0.00173686	0.0325706	fkbp5	6	41096058	41117242	+	4388	protein_coding	FK506 binding protein 5 [Source:ZFIN;Acc:ZDB-GENE-030616-630]	FKBP_C
ENSDARG00000028618	445.05	660.742	693.471	408.352	345.292	454.874	599.754	402.839	0.572336	0.000438374	0.0113794	zgc:77517	6	39360377	39365467	+	1889	protein_coding	zgc:77517 [Source:ZFIN;Acc:ZDB-GENE-040426-1508]	Filament
ENSDARG00000028676	1784.73	1881.42	1760.02	1365.87	1413.57	1423.19	1808.72	1400.88	0.368659	1.44e-05	0.000720057	nuak1b	25	5935938	5963535	-	6570	protein_coding	NUAK family, SNF1-like kinase, 1b [Source:ZFIN;Acc:ZDB-GENE-131120-18]	Pkinase
ENSDARG00000028824	72.5132	53.8974	51.6071	133.77	142.775	96.6363	59.3392	124.394	-1.06249	4.09e-05	0.00173582	slc34a1a	14	834619	858987	-	5044	protein_coding	solute carrier family 34 (type II sodium/phosphate cotransporter), member 1a [Source:ZFIN;Acc:ZDB-GENE-101006-3]	Na_Pi_cotrans
ENSDARG00000029204	616.362	758.556	604.234	471.717	500.218	390.45	659.717	454.128	0.539148	6.71e-05	0.00255853	tyrp1a	7	74084203	74090168	-	1928	protein_coding	tyrosinase-related protein 1a [Source:ZFIN;Acc:ZDB-GENE-070718-2]	-
ENSDARG00000029230	259.235	144.725	244.059	475.74	504.268	355.309	216.006	445.106	-1.04212	9.51e-08	1.09e-05	pnp4b	16	36807924	36834633	-	1654	protein_coding	purine nucleoside phosphorylase 4b [Source:ZFIN;Acc:ZDB-GENE-040426-1887]	-
ENSDARG00000029263	958.08	1058.98	939.68	765.408	806.019	774.066	985.582	781.831	0.334225	0.000920796	0.0202557	hoxb3a	3	23697997	23771945	+	6575	protein_coding	homeobox B3a [Source:ZFIN;Acc:ZDB-GENE-990415-104]	Homeobox
ENSDARG00000029381	348.97	245.533	318.244	517.983	519.457	461.707	304.249	499.716	-0.714697	1.16e-06	8.64e-05	aldh3a2b	21	39029713	39058490	-	2130	protein_coding	aldehyde dehydrogenase 3 family, member A2b [Source:ZFIN;Acc:ZDB-GENE-040912-103]	Aldedh
ENSDARG00000029439	1335.15	1170.77	1326.73	1759.13	1586.72	1564.73	1277.55	1636.86	-0.357432	0.000201757	0.0060672	atp2a2a	8	11687254	11744994	+	4051	protein_coding	ATPase sarcoplasmic/endoplasmic reticulum Ca2+ transporting 2a [Source:ZFIN;Acc:ZDB-GENE-040426-702]	E1-E2_ATPase
ENSDARG00000029493	36.2566	79.848	70.9598	30.1738	17.214	18.5464	62.3548	21.978	1.5012	0.000181843	0.00563315	f9b	10	26747755	26757486	+	1819	protein_coding	coagulation factor IXb [Source:ZFIN;Acc:ZDB-GENE-060421-7346]	Trypsin
ENSDARG00000029524	1228.19	1668.82	1412.75	980.648	932.593	1158.66	1436.59	1023.97	0.487905	6.9e-05	0.00260907	impdh1b	4	18960914	18985481	+	3576	protein_coding	IMP (inosine 5'-monophosphate) dehydrogenase 1b [Source:ZFIN;Acc:ZDB-GENE-030219-206]	CBS
ENSDARG00000029688	184.909	215.59	205.353	137.794	128.599	109.326	201.951	125.239	0.688964	0.000227963	0.00671245	hsp70.1	3	26112780	26115559	-	2297	protein_coding	heat shock cognate 70-kd protein, tandem duplicate 1 [Source:ZFIN;Acc:ZDB-GENE-990415-91]	HSP70
ENSDARG00000029689	2423.75	2272.67	2508.32	3096.83	3051.94	2998.65	2401.58	3049.14	-0.344511	1.5e-05	0.000744544	tkta	11	36989696	37035835	+	5862	protein_coding	transketolase a [Source:ZFIN;Acc:ZDB-GENE-130530-578]	-
ENSDARG00000029747	96.08	43.9164	84.9368	318.836	278.461	188.392	74.9777	261.897	-1.80207	1.89e-12	7.51e-10	mep1a.1	20	35473288	35481584	+	2340	protein_coding	meprin A, alpha (PABA peptide hydrolase), tandem duplicate 1 [Source:ZFIN;Acc:ZDB-GENE-041001-209]	Astacin
ENSDARG00000029795	288.24	250.523	299.967	380.19	383.77	356.285	279.577	373.415	-0.417698	0.00281953	0.0465068	fam213b	11	40622310	40647237	-	1661	protein_coding	family with sequence similarity 213, member B [Source:ZFIN;Acc:ZDB-GENE-040426-2556]	-
ENSDARG00000029822	849.311	499.05	590.257	1548.92	1407.5	1048.36	646.206	1334.92	-1.04619	0.000216145	0.00643994	cel.2	21	11385031	11393979	+	1825	protein_coding	carboxyl ester lipase, tandem duplicate 2 [Source:ZFIN;Acc:ZDB-GENE-061110-10]	COesterase
ENSDARG00000029894	244.732	343.347	276.313	150.869	214.668	218.652	288.131	194.73	0.564218	0.00246333	0.0422205	slc2a15a	13	28417297	28442086	+	1662	protein_coding	solute carrier family 2 (facilitated glucose transporter), member 15a [Source:ZFIN;Acc:ZDB-GENE-060531-109]	Sugar_tr
ENSDARG00000029936	345.344	306.417	283.839	503.902	430.349	352.381	311.867	428.877	-0.457812	0.00303927	0.0490928	grtp1a	1	184915	192033	-	1723	protein_coding	growth hormone regulated TBC protein 1a [Source:ZFIN;Acc:ZDB-GENE-040426-2733]	TBC
ENSDARG00000030087	275.55	321.388	277.388	391.253	434.4	369.951	291.442	398.535	-0.451418	0.00129263	0.0260763	nfkbib	5	37032038	37038083	+	3243	protein_coding	nuclear factor of kappa light polypeptide gene enhancer in B-cells inhibitor, beta [Source:ZFIN;Acc:ZDB-GENE-070705-529]	-
ENSDARG00000030157	455.02	335.362	336.522	602.47	498.193	585.675	375.635	562.112	-0.57941	7.03e-05	0.0026498	mybpc2a	3	30257582	30318595	+	4869	protein_coding	myosin binding protein C, fast type a [Source:ZFIN;Acc:ZDB-GENE-060901-1]	I-set
ENSDARG00000030478	465.897	297.434	349.423	785.524	734.125	615.934	370.918	711.861	-0.938312	1.66e-09	3e-07	zgc:66484	9	44897806	44905897	-	3914	protein_coding	zgc:66484 [Source:ZFIN;Acc:ZDB-GENE-030131-5768]	Amino_oxidase
ENSDARG00000030758	85.203	61.8822	53.7574	140.811	152.901	109.326	66.9476	134.346	-0.998431	7.11e-05	0.00267111	guca1c	15	2884711	2903475	-	5369	protein_coding	guanylate cyclase activator 1C [Source:ZFIN;Acc:ZDB-GENE-030829-1]	-
ENSDARG00000030872	198.505	228.565	242.984	145.84	149.863	153.252	223.351	149.651	0.575836	0.000937703	0.0205477	cetp	18	17611627	17621826	+	1789	protein_coding	cholesteryl ester transfer protein, plasma [Source:ZFIN;Acc:ZDB-GENE-041114-54]	-
ENSDARG00000030915	101.518	64.8765	97.8385	273.576	210.618	122.016	88.0778	202.07	-1.19683	7.74e-06	0.000431373	cpa1	25	18448186	18454016	-	1479	protein_coding	carboxypeptidase A1 (pancreatic) [Source:ZFIN;Acc:ZDB-GENE-050522-438]	-
ENSDARG00000031317	3368.24	3822.72	3428.65	2634.17	2711.71	2745.84	3539.87	2697.24	0.392138	1.94e-06	0.000135263	ppdpfb	23	17427838	17429775	-	1036	protein_coding	pancreatic progenitor cell differentiation and proliferation factor b [Source:ZFIN;Acc:ZDB-GENE-030131-8247]	-
ENSDARG00000031534	96.9864	56.8917	69.8847	131.759	120.498	122.992	74.5876	125.083	-0.741285	0.00258121	0.0437239	CU571315.1	3	19468777	19477473	+	4327	protein_coding	-	zf-B_box
ENSDARG00000031761	461.365	350.333	403.181	566.261	500.218	540.773	404.96	535.751	-0.402633	0.00254251	0.0432303	dab2	5	32323775	32338872	-	3242	protein_coding	Dab, mitogen-responsive phosphoprotein, homolog 2 (Drosophila) [Source:ZFIN;Acc:ZDB-GENE-040303-1]	PID
ENSDARG00000031776	1366.87	1264.59	1148.26	896.161	977.146	824.825	1259.91	899.377	0.487212	4.76e-06	0.000290451	zgc:92066	3	32099507	32100999	+	1493	protein_coding	zgc:92066 [Source:ZFIN;Acc:ZDB-GENE-040718-72]	Ferritin
ENSDARG00000031817	123.272	128.755	120.417	174.002	201.505	191.32	124.148	188.942	-0.605639	0.00102423	0.0219544	trim2a	1	25322445	25370281	-	3089	protein_coding	tripartite motif containing 2a [Source:ZFIN;Acc:ZDB-GENE-050327-99]	zf-B_box
ENSDARG00000031848	163.155	127.757	138.694	255.471	207.58	236.222	143.202	233.091	-0.700866	0.000103671	0.00361234	pparg	11	609516	669558	-	1581	protein_coding	peroxisome proliferator-activated receptor gamma [Source:ZFIN;Acc:ZDB-GENE-990415-213]	Hormone_recep
ENSDARG00000032010	116.021	120.77	160.197	202.164	211.631	234.27	132.329	216.022	-0.710939	0.000175512	0.00549727	slc15a2	9	37320222	37339656	+	3271	protein_coding	solute carrier family 15 (oligopeptide transporter), member 2 [Source:ZFIN;Acc:ZDB-GENE-030131-5866]	-
ENSDARG00000032242	252.89	375.286	252.66	135.782	195.429	193.273	293.612	174.828	0.747624	0.000168249	0.00529915	tnnt2c	4	12031958	12033866	+	1909	protein_coding	troponin T2c, cardiac [Source:ZFIN;Acc:ZDB-GENE-030520-1]	-
ENSDARG00000032465	103.331	53.8974	75.2604	164.95	148.85	145.443	77.4964	153.081	-0.97749	5.99e-05	0.00235059	slc1a8b	2	37110504	37122351	+	1770	protein_coding	solute carrier family 1 (glutamate transporter), member 8b [Source:ZFIN;Acc:ZDB-GENE-070912-552]	SDF
ENSDARG00000032553	153.184	173.669	107.515	47.2722	47.5916	75.1616	144.789	56.6751	1.35335	4.36e-07	3.74e-05	egln3	17	9912036	9936915	-	2315	protein_coding	egl-9 family hypoxia-inducible factor 3 [Source:ZFIN;Acc:ZDB-GENE-040426-2541]	-
ENSDARG00000032639	536.598	334.364	470.915	1108.38	986.26	836.538	447.292	977.06	-1.12622	2.39e-13	1.17e-10	cd36	4	22658472	22671469	-	1880	protein_coding	CD36 molecule (thrombospondin receptor) [Source:ZFIN;Acc:ZDB-GENE-040718-55]	-
ENSDARG00000032705	811.241	879.326	889.148	595.429	582.237	675.478	859.905	617.715	0.476434	1.31e-05	0.000664737	foxg1b	11	43114108	43116249	+	2142	protein_coding	forkhead box G1b [Source:ZFIN;Acc:ZDB-GENE-040426-2437]	Fork_head
ENSDARG00000032737	1605.26	1333.46	1472.95	1750.08	1750.76	1904.42	1470.56	1801.75	-0.292707	0.00232754	0.0407392	gria3a	5	23353570	23429228	-	3377	protein_coding	glutamate receptor, ionotropic, AMPA 3a [Source:ZFIN;Acc:ZDB-GENE-020125-5]	ANF_receptor
ENSDARG00000032765	1879	1831.51	1973.97	1413.14	1616.09	1549.11	1894.83	1526.11	0.312028	0.000507515	0.0127239	net1	4	11573568	11603149	-	3759	protein_coding	neuroepithelial cell transforming 1 [Source:ZFIN;Acc:ZDB-GENE-041121-18]	-
ENSDARG00000032838	333.561	261.502	246.209	477.751	427.312	430.471	280.424	445.178	-0.663909	6.91e-06	0.000396334	si:dkey-206f10.1	20	43602810	43644531	+	5672	protein_coding	si:dkey-206f10.1 [Source:ZFIN;Acc:ZDB-GENE-041014-154]	Guanylate_cyc
ENSDARG00000032849	1915.25	1738.69	1795.5	1286.41	1465.21	1597.92	1816.48	1449.85	0.325332	0.00107953	0.0227172	ndrg1a	19	34959967	34979837	-	2576	protein_coding	N-myc downstream regulated 1a [Source:ZFIN;Acc:ZDB-GENE-030826-34]	Ndr
ENSDARG00000032865	1639.7	1479.18	1586.92	1980.41	1897.59	1985.44	1568.6	1954.48	-0.317145	0.000219154	0.00648685	pacsin1a	23	3653386	3703569	-	4210	protein_coding	protein kinase C and casein kinase substrate in neurons 1a [Source:ZFIN;Acc:ZDB-GENE-050522-155]	-
ENSDARG00000033160	1278.95	896.294	1143.96	1841.61	1777.09	1613.53	1106.4	1744.08	-0.656038	4.52e-08	5.71e-06	nr1d1	3	23488652	23496223	+	2926	protein_coding	nuclear receptor subfamily 1, group d, member 1 [Source:ZFIN;Acc:ZDB-GENE-050105-1]	zf-C4
ENSDARG00000033161	89.7351	89.829	75.2604	27.1564	37.4657	39.045	84.9415	34.5557	1.29832	1.47e-05	0.00073037	sst1.2	15	36115955	36120277	+	968	protein_coding	somatostatin 1, tandem duplicate 2 [Source:ZFIN;Acc:ZDB-GENE-100910-2]	-
ENSDARG00000033172	745.979	706.655	706.373	420.421	425.286	479.277	719.669	441.662	0.704442	7.13e-10	1.44e-07	nr2f5	16	46294337	46327301	+	3077	protein_coding	nuclear receptor subfamily 2, group F, member 5 [Source:ZFIN;Acc:ZDB-GENE-990415-253]	Hormone_recep
ENSDARG00000033285	507.592	395.248	497.794	750.321	780.704	690.12	466.878	740.382	-0.664811	1.16e-07	1.25e-05	gsto2	13	25396896	25402772	+	1088	protein_coding	glutathione S-transferase omega 2 [Source:ZFIN;Acc:ZDB-GENE-041114-67]	GST_C
ENSDARG00000033307	218.446	241.54	237.608	156.904	156.951	170.822	232.531	161.559	0.524304	0.00165809	0.0315093	igf2b	25	24039364	24046870	-	3385	protein_coding	insulin-like growth factor 2b [Source:ZFIN;Acc:ZDB-GENE-030131-2935]	-
ENSDARG00000033364	1572.63	1288.55	1267.6	1885.86	1780.13	1542.28	1376.26	1736.09	-0.334222	0.00249537	0.0426534	mgst3b	13	45476181	45482003	+	1158	protein_coding	microsomal glutathione S-transferase 3b [Source:ZFIN;Acc:ZDB-GENE-061215-48]	-
ENSDARG00000033539	4874.7	4655.14	4454.34	2104.12	2130.48	2037.17	4661.39	2090.59	1.15708	1.07e-49	2.42e-45	paics	20	25618114	25631256	-	4098	protein_coding	phosphoribosylaminoimidazole carboxylase, phosphoribosylaminoimidazole succinocarboxamide synthetase [Source:ZFIN;Acc:ZDB-GENE-030131-9762]	-
ENSDARG00000033594	60.7298	48.9069	55.9077	106.614	131.636	97.6124	55.1815	111.954	-1.01872	6.86e-05	0.0026023	ido1	8	50463227	50482781	-	1379	protein_coding	indoleamine 2,3-dioxygenase 1 [Source:ZFIN;Acc:ZDB-GENE-080228-2]	-
ENSDARG00000033616	213.007	284.459	253.735	134.776	134.674	140.562	250.4	136.671	0.872055	1.07e-06	8.08e-05	selenon	17	24687338	24695198	+	3253	protein_coding	selenoprotein N [Source:ZFIN;Acc:ZDB-GENE-030327-7]	-
ENSDARG00000033655	3774.31	3717.92	3738.29	4409.39	4404.75	4494.08	3743.51	4436.07	-0.244875	0.000616505	0.0146292	stmn1b	16	34523515	34527206	+	1687	protein_coding	stathmin 1b [Source:ZFIN;Acc:ZDB-GENE-050417-397]	-
ENSDARG00000033760	77.0453	190.637	109.665	70.4055	65.8181	48.8062	125.783	61.6766	1.0273	0.000869231	0.0193092	pmelb	23	35672542	35690336	+	2196	protein_coding	premelanosome protein b [Source:ZFIN;Acc:ZDB-GENE-050912-2]	-
ENSDARG00000033802	320.871	298.432	287.065	409.357	443.513	381.665	302.123	411.512	-0.444437	0.00101405	0.0217774	cyp27a7	9	38408991	38419140	+	2479	protein_coding	cytochrome P450, family 27, subfamily A, polypeptide 7 [Source:ZFIN;Acc:ZDB-GENE-081104-519]	p450
ENSDARG00000033832	7001.15	6813.03	6739.03	8332.99	7982.22	9120.9	6851.07	8478.71	-0.307496	6.73e-05	0.00256277	ampd1	8	11080571	11112058	-	2500	protein_coding	adenosine monophosphate deaminase 1 (isoform M) [Source:ZFIN;Acc:ZDB-GENE-040426-1906]	-
ENSDARG00000033999	875.597	340.352	308.568	111.643	99.2335	129.825	508.172	113.567	2.16216	2e-05	0.000948782	cyp26a1	12	8954761	8958353	-	1879	protein_coding	cytochrome P450, family 26, subfamily A, polypeptide 1 [Source:ZFIN;Acc:ZDB-GENE-990415-44]	p450
ENSDARG00000034229	164.967	143.726	148.371	210.211	251.122	263.554	152.355	241.629	-0.664263	0.000140402	0.00458823	CU914617.1	8	42764234	42907824	+	1375	processed_transcript	-	-
ENSDARG00000034307	256.515	243.536	276.313	162.938	175.178	211.819	258.788	183.312	0.496293	0.0030764	0.0494183	chrne	5	38440099	38451082	-	2557	protein_coding	cholinergic receptor, nicotinic, epsilon [Source:ZFIN;Acc:ZDB-GENE-040808-32]	Neur_chan_LBD
ENSDARG00000034321	18.1283	15.9696	22.5781	45.2607	53.6671	44.9017	18.892	47.9432	-1.34699	0.000554773	0.0135482	palmdb	24	29964976	29997190	-	925	protein_coding	palmdelphin b [Source:ZFIN;Acc:ZDB-GENE-090713-3]	-
ENSDARG00000034403	47.1336	95.8176	125.792	8.04634	20.2517	18.5464	89.5812	15.6148	2.51554	1.95e-09	3.45e-07	zgc:173443	10	8077969	8079737	-	920	protein_coding	zgc:173443 [Source:ZFIN;Acc:ZDB-GENE-071004-101]	-
ENSDARG00000034503	3382.74	2557.13	2836.24	3919.57	3892.38	3245.61	2925.37	3685.86	-0.333003	0.00233256	0.0407638	per2	2	48309600	48375342	-	5418	protein_coding	period circadian clock 2 [Source:ZFIN;Acc:ZDB-GENE-011220-2]	-
ENSDARG00000034588	866.533	786.503	841.841	999.758	990.31	1124.5	831.626	1038.19	-0.320011	0.00175577	0.0328411	scn4ab	3	22242269	22316844	+	8024	protein_coding	sodium channel, voltage-gated, type IV, alpha, b [Source:ZFIN;Acc:ZDB-GENE-051201-1]	Ion_trans
ENSDARG00000035282	110.583	34.9335	94.6131	24.139	24.3021	21.4747	80.0431	23.3053	1.78181	8.93e-06	0.000486644	emc6	5	42122810	42123794	-	904	protein_coding	ER membrane protein complex subunit 6 [Source:ZFIN;Acc:ZDB-GENE-030131-9164]	Rab5ip
ENSDARG00000035338	78.8581	63.8784	82.7865	119.689	155.938	117.135	75.1743	130.921	-0.800393	0.000683098	0.0157951	tppp2	5	37056818	37065741	+	991	protein_coding	tubulin polymerization-promoting protein family member 2 [Source:ZFIN;Acc:ZDB-GENE-140106-24]	p25-alpha
ENSDARG00000035458	16219.4	13093.1	14552.1	24953.7	23884.9	20710.4	14621.5	23183	-0.66491	2.84e-12	1.02e-09	atp2a1l	12	13244149	13263658	+	5649	protein_coding	ATPase sarcoplasmic/endoplasmic reticulum Ca2+ transporting 1, like [Source:ZFIN;Acc:ZDB-GENE-041229-2]	E1-E2_ATPase
ENSDARG00000035544	526.627	416.208	481.667	692.991	667.295	602.269	474.834	654.185	-0.461316	0.000227389	0.00670426	etnppl	7	60079302	60092321	+	3587	protein_coding	ethanolamine-phosphate phospho-lyase [Source:ZFIN;Acc:ZDB-GENE-040426-1133]	Aminotran_3
ENSDARG00000035602	264.673	182.652	158.047	20.1158	32.4028	63.4481	201.791	38.6556	2.3828	1.75e-14	1.13e-11	dao.1	5	20188438	20195350	-	1684	protein_coding	D-amino-acid oxidase, tandem duplicate 1 [Source:ZFIN;Acc:ZDB-GENE-050913-127]	DAO
ENSDARG00000035891	1392.25	1272.58	1392.32	850.9	991.323	1091.31	1352.38	977.843	0.467655	1.47e-05	0.00073037	acana	7	48761646	48787379	+	6229	protein_coding	aggrecan a [Source:ZFIN;Acc:ZDB-GENE-050208-221]	Xlink
ENSDARG00000036028	1236.35	1472.2	1164.39	737.246	732.1	700.857	1290.98	723.401	0.83583	2.85e-14	1.74e-11	arrdc3b	10	43761480	43771447	-	2811	protein_coding	arrestin domain containing 3b [Source:ZFIN;Acc:ZDB-GENE-040912-182]	-
ENSDARG00000036036	4202.14	4714.03	4652.17	3726.46	3760.75	3893.76	4522.78	3793.66	0.25339	0.00135486	0.0270183	mdka	7	39166460	39178198	+	2750	protein_coding	midkine a [Source:ZFIN;Acc:ZDB-GENE-990621-1]	-
ENSDARG00000036186	527.533	411.217	431.135	916.277	878.925	961.482	456.628	918.895	-1.00717	5.41e-17	5.83e-14	mbpa	19	21814047	21832630	-	2678	protein_coding	myelin basic protein a [Source:ZFIN;Acc:ZDB-GENE-030128-2]	-
ENSDARG00000036279	6244.29	6745.16	6636.89	5358.86	5485.18	5518.03	6542.12	5454.02	0.262325	0.000296554	0.00839332	lamc1	2	35880600	35979178	+	6133	protein_coding	laminin, gamma 1 [Source:ZFIN;Acc:ZDB-GENE-021226-3]	Laminin_EGF
ENSDARG00000036558	7515.09	7588.56	8044.26	6091.08	6715.48	5915.31	7715.97	6240.62	0.306113	9.9e-05	0.00348212	col18a1a	9	41821613	41979505	+	6566	protein_coding	collagen type XVIII alpha 1 chain a [Source:ZFIN;Acc:ZDB-GENE-030516-3]	Collagen
ENSDARG00000036571	110.583	91.8252	36.5551	37.2143	41.5161	33.1882	79.6543	37.3062	1.09996	0.0028026	0.0462739	sema3e	18	9493720	9576778	+	3044	protein_coding	sema domain, immunoglobulin domain (Ig), short basic domain, secreted, (semaphorin) 3E [Source:ZFIN;Acc:ZDB-GENE-030131-7864]	Sema
ENSDARG00000036832	15551.4	17635.4	16612.1	11600.8	12878.1	14555	16599.6	13011.3	0.351337	0.000119299	0.00405991	cyt1l	19	5356421	5358455	-	1561	protein_coding	type I cytokeratin, enveloping layer, like [Source:ZFIN;Acc:ZDB-GENE-061026-4]	Filament
ENSDARG00000036834	6760.95	5262.98	5649.91	8131.83	8532.06	7598.15	5891.28	8087.35	-0.456863	2.16e-06	0.000147266	krt92	19	5349656	5352199	-	1995	protein_coding	keratin 92 [Source:ZFIN;Acc:ZDB-GENE-050417-363]	Filament
ENSDARG00000036846	312.713	255.514	305.342	419.415	406.047	375.808	291.19	400.424	-0.459034	0.00106333	0.022621	anks4b	3	60812851	60827402	-	6630	protein_coding	ankyrin repeat and sterile alpha motif domain containing 4B [Source:ZFIN;Acc:ZDB-GENE-040704-29]	SAM_1
ENSDARG00000036863	618.175	548.955	619.286	782.506	759.44	778.947	595.472	773.631	-0.377588	0.000443153	0.0114531	MYO1D	12	28377745	28537615	-	6701	protein_coding	si:ch211-94l19.4 [Source:ZFIN;Acc:ZDB-GENE-130531-15]	Myosin_head
ENSDARG00000036876	75.2324	35.9316	58.058	33.1911	19.2392	12.6896	56.4074	21.7066	1.3817	0.00105514	0.0224892	zgc:153284	23	31426493	31436524	-	1208	protein_coding	zgc:153284 [Source:ZFIN;Acc:ZDB-GENE-060825-317]	-
ENSDARG00000036999	152.278	163.688	173.099	236.361	232.895	222.556	163.022	230.604	-0.50177	0.00256143	0.0434539	DISP3	8	51050554	51147594	+	4430	protein_coding	si:dkey-32e23.6 [Source:ZFIN;Acc:ZDB-GENE-081104-407]	-
ENSDARG00000037012	1475.64	1547.06	1463.28	1199.91	1190.8	1311.91	1495.33	1234.21	0.276759	0.00220614	0.0390067	slc3a2b	21	26720803	26725478	+	2195	protein_coding	solute carrier family 3 (amino acid transporter heavy chain), member 2b [Source:ZFIN;Acc:ZDB-GENE-040122-2]	-
ENSDARG00000037116	1152.05	1334.46	1137.51	974.613	840.447	978.076	1208.01	931.045	0.375581	0.000455302	0.0116869	cxcl12a	13	30804367	30819715	+	3041	protein_coding	chemokine (C-X-C motif) ligand 12a (stromal cell-derived factor 1) [Source:ZFIN;Acc:ZDB-GENE-030318-1]	-
ENSDARG00000037121	695.22	585.885	617.135	1045.02	1035.88	863.87	632.747	981.588	-0.632451	5.57e-08	6.89e-06	mat2ab	5	69199198	69212184	-	2035	protein_coding	methionine adenosyltransferase II, alpha b [Source:ZFIN;Acc:ZDB-GENE-050327-6]	-
ENSDARG00000037145	295.491	268.489	263.411	398.294	380.733	380.688	275.797	386.572	-0.48582	0.000341745	0.00936754	slc8a4b	7	60161002	60245616	+	8335	protein_coding	solute carrier family 8 (sodium/calcium exchanger), member 4b [Source:ZFIN;Acc:ZDB-GENE-050809-103]	Na_Ca_ex
ENSDARG00000037191	249.264	121.768	150.521	318.836	264.285	245.983	173.851	276.368	-0.66476	0.00266177	0.0446891	ttr	20	6142433	6157942	+	843	protein_coding	transthyretin (prealbumin, amyloidosis type I) [Source:ZFIN;Acc:ZDB-GENE-040927-14]	-
ENSDARG00000037425	467.71	349.335	404.256	593.417	647.043	547.606	407.1	596.022	-0.548538	4.88e-05	0.00199373	s100a10a	19	8506178	8608414	+	1567	protein_coding	S100 calcium binding protein A10a [Source:ZFIN;Acc:ZDB-GENE-041010-35]	efhand
ENSDARG00000037496	484.932	385.267	402.106	621.58	543.759	567.128	424.101	577.489	-0.443797	0.000613955	0.014584	gria4a	15	44499187	44810137	-	3839	protein_coding	glutamate receptor, ionotropic, AMPA 4a [Source:ZFIN;Acc:ZDB-GENE-020125-7]	ANF_receptor
ENSDARG00000037551	125.085	66.8727	106.44	244.408	267.323	163.013	99.4659	224.914	-1.17456	1.12e-06	8.39e-05	pm20d1.1	23	18020928	18030399	-	1760	protein_coding	peptidase M20 domain containing 1, tandem duplicate 1 [Source:ZFIN;Acc:ZDB-GENE-051120-102]	Peptidase_M20
ENSDARG00000037738	34.4438	41.9202	35.4799	11.0637	6.07552	13.6657	37.2813	10.2683	1.85704	0.000129955	0.00432812	fbxl3l	14	22367361	22390821	-	5832	protein_coding	F-box and leucine-rich repeat protein 3, like [Source:ZFIN;Acc:ZDB-GENE-130530-598]	-
ENSDARG00000037746	14575.1	16208.2	19730.1	13459.5	9722.86	14039.6	16837.8	12407.3	0.440429	0.000494199	0.0124176	actb1	1	8649099	8653385	-	2890	protein_coding	actin, beta 1 [Source:ZFIN;Acc:ZDB-GENE-000329-1]	Actin
ENSDARG00000037781	544.755	578.898	558.002	319.842	418.198	352.381	560.552	363.474	0.625031	1.98e-06	0.000137636	acss2	23	9230431	9291892	+	7806	protein_coding	acyl-CoA synthetase short chain family member 2 [Source:ZFIN;Acc:ZDB-GENE-040718-388]	AMP-binding
ENSDARG00000037790	934.514	902.283	1223.52	1294.45	1522.93	1382.19	1020.11	1399.86	-0.457548	0.000155652	0.00497867	pvalb8	3	61154219	61162750	-	840	protein_coding	parvalbumin 8 [Source:ZFIN;Acc:ZDB-GENE-030805-3]	-
ENSDARG00000037873	135.962	85.8366	109.665	297.715	329.091	245.983	110.488	290.93	-1.39332	1.96e-12	7.63e-10	cyp3c3	3	40947961	40955780	-	2225	protein_coding	cytochrome P450, family 3, subfamily c, polypeptide 3 [Source:ZFIN;Acc:ZDB-GENE-041114-102]	p450
ENSDARG00000037879	1181.96	1368.4	1234.27	1001.77	935.63	1087.4	1261.54	1008.27	0.322921	0.00158978	0.0306877	lfng	3	41917499	41926869	+	3099	protein_coding	LFNG O-fucosylpeptide 3-beta-N-acetylglucosaminyltransferase [Source:ZFIN;Acc:ZDB-GENE-980605-16]	Fringe
ENSDARG00000037925	365.285	275.476	318.244	484.792	506.293	512.465	319.668	501.184	-0.647345	2.18e-06	0.000147892	rgs9a	3	36366053	36403234	+	4317	protein_coding	regulator of G protein signaling 9a [Source:ZFIN;Acc:ZDB-GENE-060929-92]	-
ENSDARG00000037941	300.023	237.548	290.29	426.456	435.412	408.02	275.954	423.296	-0.616638	1.16e-05	0.000601649	syt5a	3	32142382	32151167	+	1834	protein_coding	synaptotagmin Va [Source:ZFIN;Acc:ZDB-GENE-040718-110]	C2
ENSDARG00000037946	8.15773	60.8841	29.029	3.01738	8.1007	7.80899	32.6903	6.30902	2.36908	0.000522413	0.012968	prl	3	32341917	32345900	+	1399	protein_coding	prolactin [Source:ZFIN;Acc:ZDB-GENE-030513-1]	-
ENSDARG00000038018	1776.57	1369.39	1584.77	1874.8	1972.52	2062.55	1576.91	1969.96	-0.320662	0.00193539	0.0353529	prph2a	12	34896956	34901874	+	2484	protein_coding	peripherin 2a (retinal degeneration, slow) [Source:ZFIN;Acc:ZDB-GENE-000616-8]	Tetraspannin
ENSDARG00000038025	257.422	355.324	280.614	181.043	150.875	146.419	297.786	159.446	0.900851	4.2e-07	3.63e-05	cbx7a	3	24986145	24994617	+	2064	protein_coding	chromobox homolog 7a [Source:ZFIN;Acc:ZDB-GENE-050417-400]	Chromo
ENSDARG00000038069	73.4196	50.9031	60.2083	115.666	109.359	120.063	61.5103	115.03	-0.900031	0.000266818	0.00765818	mgat3a	3	25237399	25268751	-	2063	protein_coding	mannosyl (beta-1,4-)-glycoprotein beta-1,4-N-acetylglucosaminyltransferase a [Source:ZFIN;Acc:ZDB-GENE-050522-249]	-
ENSDARG00000038099	599.14	609.839	612.835	479.763	446.551	493.919	607.271	473.411	0.358899	0.00154664	0.0300151	gskip	17	43013171	43019060	+	1901	protein_coding	gsk3b interacting protein [Source:ZFIN;Acc:ZDB-GENE-040426-2777]	-
ENSDARG00000038153	2343.99	1457.23	1783.67	2679.43	2995.23	2445.19	1861.63	2706.62	-0.53935	6.63e-05	0.00253729	lgals2b	6	603278	609887	-	675	protein_coding	lectin, galactoside-binding, soluble, 2b [Source:ZFIN;Acc:ZDB-GENE-040426-1590]	-
ENSDARG00000038207	1181.96	1068.97	1161.16	1396.04	1498.63	1318.74	1137.36	1404.47	-0.304084	0.00145312	0.0286244	aldh4a1	11	41936435	41960276	+	1954	protein_coding	aldehyde dehydrogenase 4 family, member A1 [Source:ZFIN;Acc:ZDB-GENE-040426-1179]	Aldedh
ENSDARG00000038321	77.0453	23.9544	30.1042	8.04634	6.07552	3.9045	43.7013	6.00879	2.87087	1.21e-06	8.92e-05	zgc:172053	9	33080438	33081978	-	700	protein_coding	zgc:172053 [Source:ZFIN;Acc:ZDB-GENE-080219-25]	Lectin_C
ENSDARG00000038378	1363.25	1131.85	1005.26	1810.43	1852.02	1759.95	1166.79	1807.47	-0.630181	9.38e-09	1.37e-06	sagb	15	45640906	45663081	+	1627	protein_coding	S-antigen; retina and pineal gland (arrestin) b [Source:ZFIN;Acc:ZDB-GENE-050913-98]	-
ENSDARG00000038424	582.825	1216.68	821.414	402.317	360.481	353.357	873.641	372.052	1.23135	6.66e-05	0.0025446	si:dkey-8k3.2	16	16665203	16701718	-	5979	protein_coding	si:dkey-8k3.2 [Source:ZFIN;Acc:ZDB-GENE-100922-98]	A2M_comp
ENSDARG00000038574	1589.85	1444.25	1621.32	2244.93	2157.82	2143.57	1551.81	2182.11	-0.491817	1.24e-08	1.77e-06	scg2b	2	47581997	47585197	+	2701	protein_coding	secretogranin II (chromogranin C), b [Source:ZFIN;Acc:ZDB-GENE-061103-160]	Granin
ENSDARG00000038583	362.566	327.377	403.181	488.815	583.25	548.582	364.375	540.216	-0.56897	1.69e-05	0.000820688	abraa	6	52064304	52072829	+	4800	protein_coding	actin binding Rho activating protein a [Source:ZFIN;Acc:ZDB-GENE-120730-1]	-
ENSDARG00000038609	9.06415	8.9829	5.37574	37.2143	40.5035	43.9256	7.8076	40.5478	-2.36665	1.73e-06	0.000122628	mpz	2	44259482	44283554	-	3838	protein_coding	myelin protein zero [Source:ZFIN;Acc:ZDB-GENE-010724-4]	V-set
ENSDARG00000038687	79.7645	77.8518	91.3876	178.025	181.253	99.5647	83.0013	152.948	-0.882334	0.000428074	0.0111655	nfkb2	13	22717366	22735547	+	4210	protein_coding	nuclear factor of kappa light polypeptide gene enhancer in B-cells 2 (p49/p100) [Source:ZFIN;Acc:ZDB-GENE-030131-6701]	RHD
ENSDARG00000038862	301.836	283.461	334.371	451.601	422.249	395.33	306.556	423.06	-0.465489	0.000601418	0.0143319	kcnb2	2	30144979	30177469	+	4749	protein_coding	potassium voltage-gated channel, Shab-related subfamily, member 2 [Source:ZFIN;Acc:ZDB-GENE-070912-170]	Ion_trans
ENSDARG00000038865	262.86	181.654	232.232	344.987	360.481	286.981	225.582	330.816	-0.550723	0.00111363	0.0233398	acox3	7	61764040	61806065	+	3731	protein_coding	acyl-CoA oxidase 3, pristanoyl [Source:ZFIN;Acc:ZDB-GENE-040426-2163]	-
ENSDARG00000038881	1161.12	1046.01	1247.17	1500.64	1457.11	1496.4	1151.43	1484.72	-0.367122	0.000126128	0.00422558	acaa2	8	2509625	2529878	-	1900	protein_coding	acetyl-CoA acyltransferase 2 [Source:ZFIN;Acc:ZDB-GENE-040426-1996]	Thiolase_N
ENSDARG00000038900	2111.04	1780.61	1932.04	2577.85	2680.32	2514.5	1941.23	2590.89	-0.416077	3.11e-06	0.000199659	acadm	2	26470070	26476150	-	2085	protein_coding	acyl-CoA dehydrogenase medium chain [Source:ZFIN;Acc:ZDB-GENE-040426-1945]	-
ENSDARG00000039034	3742.59	4693.07	4915.58	3503.17	3944.03	3185.09	4450.41	3544.1	0.328294	0.00263191	0.0443502	marcksl1a	13	46177478	46180510	+	1694	protein_coding	MARCKS-like 1a [Source:ZFIN;Acc:ZDB-GENE-040426-2146]	-
ENSDARG00000039099	1648.77	2251.71	2108.37	1062.12	1243.46	1680.89	2002.95	1328.82	0.591461	4.61e-05	0.00191814	aep1	7	8373025	8374950	-	1651	protein_coding	aerolysin-like protein [Source:ZFIN;Acc:ZDB-GENE-050306-5]	-
ENSDARG00000039150	2879.68	2750.76	2927.63	4246.46	3984.53	2948.87	2852.69	3726.62	-0.385472	0.000750746	0.0170279	lgmn	13	36037970	36050327	-	4103	protein_coding	legumain [Source:ZFIN;Acc:ZDB-GENE-021030-1]	-
ENSDARG00000039181	409.699	369.297	388.129	590.4	592.363	490.99	389.042	557.918	-0.519304	4.82e-05	0.00197826	trpm3	5	25945246	26063332	+	5208	protein_coding	transient receptor potential cation channel, subfamily M, member 3 [Source:ZFIN;Acc:ZDB-GENE-060531-95]	Ion_trans
ENSDARG00000039196	296.398	304.421	315.019	159.921	205.555	189.368	305.279	184.948	0.722541	5.37e-06	0.000321034	greb1l	2	11685742	11833356	+	9510	protein_coding	growth regulation by estrogen in breast cancer-like [Source:ZFIN;Acc:ZDB-GENE-030131-4022]	-
ENSDARG00000039272	445.05	310.409	328.996	752.333	617.678	556.391	361.485	642.134	-0.826692	1.07e-07	1.18e-05	pls1	2	8059957	8111346	-	4090	protein_coding	plastin 1 (I isoform) [Source:ZFIN;Acc:ZDB-GENE-030131-6205]	CH
ENSDARG00000039356	483.119	422.196	321.469	210.211	277.449	254.768	408.928	247.476	0.726501	1.87e-05	0.000894956	zgc:194209	4	4526248	4535189	-	2763	protein_coding	zgc:194209 [Source:ZFIN;Acc:ZDB-GENE-081022-75]	Str_synth
ENSDARG00000039393	75.2324	41.9202	54.8326	139.805	198.467	91.7557	57.3284	143.343	-1.31744	9.33e-06	0.000503607	si:ch211-240l19.5	4	8042805	8043964	-	1088	protein_coding	si:ch211-240l19.5 [Source:ZFIN;Acc:ZDB-GENE-041210-327]	C2
ENSDARG00000039423	94.2671	53.8974	78.4859	204.176	199.48	122.992	75.5501	175.549	-1.21323	2.19e-06	0.000148044	AL831745.1	13	24585224	24588220	-	2500	antisense	-	-
ENSDARG00000039436	45.3207	37.9278	46.2314	103.597	87.0825	66.3764	43.16	85.6852	-0.988771	0.000751475	0.0170279	il13ra2	5	37101393	37117778	-	2155	protein_coding	interleukin 13 receptor, alpha 2 [Source:ZFIN;Acc:ZDB-GENE-030521-10]	-
ENSDARG00000039502	966.238	758.556	740.777	1327.65	1195.87	1150.85	821.857	1224.79	-0.57415	1.17e-06	8.67e-05	eef1a1a	13	27314795	27325885	+	3647	protein_coding	eukaryotic translation elongation factor 1 alpha 1a [Source:ZFIN;Acc:ZDB-GENE-030131-8278]	GTP_EFTU
ENSDARG00000039652	435.079	544.963	439.736	342.975	332.128	308.455	473.259	327.853	0.529611	0.000126637	0.00423635	si:dkey-235d18.5	20	52584532	52725696	+	6272	protein_coding	si:dkey-235d18.5 [Source:ZFIN;Acc:ZDB-GENE-041014-243]	EGF_CA
ENSDARG00000039943	803.084	911.266	880.547	632.643	583.25	670.597	864.965	628.83	0.459227	2.63e-05	0.00118901	fam46ba	16	34046733	34056443	+	3433	protein_coding	family with sequence similarity 46, member Ba [Source:ZFIN;Acc:ZDB-GENE-061110-129]	-
ENSDARG00000039987	1056.88	940.211	791.309	1203.93	1140.17	1289.46	929.467	1211.19	-0.380757	0.000912054	0.0201418	hivep2a	20	37511067	37629084	-	10325	protein_coding	human immunodeficiency virus type I enhancer binding protein 2a [Source:ZFIN;Acc:ZDB-GENE-041014-354]	-
ENSDARG00000040009	2173.58	2291.64	2287.92	1959.28	1949.23	1683.81	2251.05	1864.11	0.272085	0.00251042	0.0428232	palld	20	23498255	23649028	+	6187	protein_coding	palladin, cytoskeletal associated protein [Source:ZFIN;Acc:ZDB-GENE-041014-252]	I-set
ENSDARG00000040046	600.953	505.039	574.129	405.334	407.06	476.349	560.04	429.581	0.382631	0.00272845	0.0454019	snai2	24	35387517	35393533	+	2992	protein_coding	snail family zinc finger 2 [Source:ZFIN;Acc:ZDB-GENE-030326-6]	zf-C2H2
ENSDARG00000040251	681.624	793.49	769.807	421.427	430.349	504.656	748.307	452.144	0.725827	2.39e-09	4.06e-07	ctsk	16	29492749	29502787	+	2397	protein_coding	cathepsin K [Source:ZFIN;Acc:ZDB-GENE-001205-4]	Peptidase_C1
ENSDARG00000040255	569.228	477.092	514.996	755.35	741.214	678.406	520.439	724.99	-0.477205	3.89e-05	0.00165869	ephx2	17	6016243	6076266	-	2516	protein_coding	epoxide hydrolase 2, cytoplasmic [Source:ZFIN;Acc:ZDB-GENE-041212-70]	Abhydrolase_1
ENSDARG00000040266	313.62	346.341	376.302	230.326	276.436	231.341	345.421	246.035	0.488437	0.00118094	0.0243888	sox19b	7	26494583	26497947	-	2561	protein_coding	SRY (sex determining region Y)-box 19b [Source:ZFIN;Acc:ZDB-GENE-010111-1]	HMG_box
ENSDARG00000040295	10142.8	12019.1	11629.9	8001.08	8389.28	6102.73	11263.9	7497.7	0.58718	8.77e-08	1.02e-05	apoeb	16	23960744	23963461	+	2116	protein_coding	apolipoprotein Eb [Source:ZFIN;Acc:ZDB-GENE-980526-368]	-
ENSDARG00000040306	678.905	534.982	563.378	871.016	878.925	846.3	592.421	865.414	-0.54531	2.51e-06	0.000167135	otomp	2	41504752	41518340	-	1149	protein_coding	otolith matrix protein [Source:ZFIN;Acc:ZDB-GENE-040709-1]	-
ENSDARG00000040334	4164.07	3742.88	4009.23	3288.94	2979.03	3279.78	3972.06	3182.58	0.319741	0.000105075	0.00365426	mat2aa	10	7810455	7821686	-	3055	protein_coding	methionine adenosyltransferase II, alpha a [Source:ZFIN;Acc:ZDB-GENE-030131-2049]	-
ENSDARG00000040443	12.6898	17.9658	20.4278	42.2433	72.9063	87.8512	17.0278	67.6669	-1.99932	5.43e-07	4.52e-05	polr2i	18	40909821	40913301	-	1230	protein_coding	polymerase (RNA) II (DNA directed) polypeptide I [Source:ZFIN;Acc:ZDB-GENE-041010-106]	-
ENSDARG00000040466	3308.41	2338.55	2954.51	6082.03	5853.76	4477.48	2867.16	5471.09	-0.931992	1.62e-13	8.73e-11	vil1	9	44907768	44953664	-	6769	protein_coding	villin 1 [Source:ZFIN;Acc:ZDB-GENE-040426-799]	-
ENSDARG00000040503	333.561	422.196	352.649	263.518	216.694	278.195	369.469	252.802	0.546598	0.000450967	0.0116013	sb:cb81	18	49309953	49318823	-	2447	protein_coding	sb:cb81 [Source:ZFIN;Acc:ZDB-GENE-030131-9939]	zf-CCCH
ENSDARG00000040565	85374.3	92762.5	93000.4	67699.9	70793	75327.5	90379	71273.5	0.342611	3.97e-06	0.000246176	ckmb	15	23643718	23647078	-	1770	protein_coding	creatine kinase, muscle b [Source:ZFIN;Acc:ZDB-GENE-040426-2128]	-
ENSDARG00000040683	92.4543	47.9088	91.3876	385.218	331.116	141.538	77.2503	285.957	-1.88791	0.000221286	0.00653286	si:ch73-40a17.3	2	283764	293793	-	2867	protein_coding	si:ch73-40a17.3 [Source:ZFIN;Acc:ZDB-GENE-030131-5797]	Astacin
ENSDARG00000040747	1053.25	661.741	881.622	1993.48	1955.31	1435.88	865.539	1794.89	-1.05149	2.11e-12	7.96e-10	tm4sf4	22	38127467	38137908	-	2044	protein_coding	transmembrane 4 L six family member 4 [Source:ZFIN;Acc:ZDB-GENE-040801-231]	-
ENSDARG00000040926	2298.67	2683.89	2562.08	2081.99	2023.15	2044	2514.88	2049.71	0.294736	0.000710645	0.0163153	nr2f2	18	23868650	24023013	-	4270	protein_coding	nuclear receptor subfamily 2, group F, member 2 [Source:ZFIN;Acc:ZDB-GENE-990415-252]	-
ENSDARG00000040930	561.071	418.204	469.84	688.968	708.811	656.932	483.038	684.903	-0.502251	7.81e-05	0.00289863	deptor	16	14588141	14675907	+	3245	protein_coding	DEP domain containing MTOR-interacting protein [Source:ZFIN;Acc:ZDB-GENE-061013-453]	-
ENSDARG00000041065	407.887	431.179	447.262	299.726	332.128	308.455	428.776	313.437	0.451417	0.000546553	0.0134054	hspb1	5	3568016	3584815	-	1663	protein_coding	heat shock protein, alpha-crystallin-related, 1 [Source:ZFIN;Acc:ZDB-GENE-030326-4]	-
ENSDARG00000041140	134.149	89.829	70.9598	149.863	231.882	147.395	98.3127	176.38	-0.837326	0.000997122	0.0215367	ddb2	18	20468157	20482855	+	3815	protein_coding	damage-specific DNA binding protein 2 [Source:ZFIN;Acc:ZDB-GENE-050419-169]	-
ENSDARG00000041372	101.518	97.8138	109.665	175.008	149.863	155.204	102.999	160.025	-0.636559	0.00147277	0.0288618	zgc:136564	8	49730163	49743517	-	1180	protein_coding	zgc:136564 [Source:ZFIN;Acc:ZDB-GENE-070410-3]	-
ENSDARG00000041382	224.791	238.546	241.908	147.851	136.699	163.013	235.082	149.188	0.654897	0.000122174	0.00412983	si:dkey-283b15.2	16	5650495	5671862	-	2038	protein_coding	si:dkey-283b15.2 [Source:ZFIN;Acc:ZDB-GENE-100921-93]	-
ENSDARG00000041490	172.219	148.717	134.394	27.1564	37.4657	36.1166	151.776	33.5796	2.17771	1.04e-16	9.84e-14	afp4	16	45904153	45910050	-	858	protein_coding	antifreeze protein type IV [Source:ZFIN;Acc:ZDB-GENE-030131-5217]	-
ENSDARG00000041540	42.6015	24.9525	54.8326	136.788	137.712	86.8751	40.7955	120.458	-1.56481	3.12e-07	2.81e-05	sult1st2	8	46513743	46525092	-	1622	protein_coding	sulfotransferase family 1, cytosolic sulfotransferase 2 [Source:ZFIN;Acc:ZDB-GENE-030804-27]	Sulfotransfer_1
ENSDARG00000041623	13.5962	8.9829	16.1272	42.2433	46.579	20.4986	12.9021	36.4403	-1.49915	0.00231872	0.0406478	mt2	18	17534627	17535979	+	594	protein_coding	metallothionein 2 [Source:ZFIN;Acc:ZDB-GENE-030131-4174]	-
ENSDARG00000041644	103.331	66.8727	93.5379	165.956	154.926	164.965	87.914	161.949	-0.879728	5.71e-05	0.00227839	si:dkey-194e6.1	23	40872688	40895168	-	1927	protein_coding	si:dkey-194e6.1 [Source:ZFIN;Acc:ZDB-GENE-100922-43]	-
ENSDARG00000041685	102.425	59.886	96.7634	236.361	235.933	208.891	86.3581	227.062	-1.39319	6.85e-11	1.87e-08	A2ML1 (1 of many)	15	21220744	21239416	-	4437	protein_coding	si:dkey-105h12.2 [Source:ZFIN;Acc:ZDB-GENE-131118-9]	A2M_comp
ENSDARG00000041691	36.2566	41.9202	40.8557	80.4634	95.1832	117.135	39.6775	97.5938	-1.30098	4.78e-06	0.000290683	bhlhe41	18	16125852	16130165	+	3155	protein_coding	basic helix-loop-helix family, member e41 [Source:ZFIN;Acc:ZDB-GENE-050419-146]	HLH
ENSDARG00000041703	824.837	791.494	843.992	634.655	649.068	603.245	820.108	628.989	0.382786	0.000218751	0.00648646	rrbp1b	22	25086567	25137256	+	5883	protein_coding	ribosome binding protein 1b [Source:ZFIN;Acc:ZDB-GENE-030429-36]	-
ENSDARG00000041787	303.649	167.681	236.533	350.016	353.393	374.832	235.954	359.413	-0.605044	0.000930439	0.0204281	cx32.3	20	40753518	40755614	-	1343	protein_coding	connexin 32.3 [Source:ZFIN;Acc:ZDB-GENE-030131-1337]	Connexin
ENSDARG00000041797	217.54	149.715	269.862	366.108	373.645	318.216	212.372	352.656	-0.733081	8.16e-05	0.00301694	cx28.9	20	40744754	40750953	-	2480	protein_coding	connexin 28.9 [Source:ZFIN;Acc:ZDB-GENE-041114-200]	Connexin
ENSDARG00000041848	28.0989	12.9753	29.029	84.4866	58.73	45.8778	23.3677	63.0315	-1.43079	0.000251355	0.00728737	rh50	8	37259398	37263524	-	1749	protein_coding	Rh50-like protein [Source:ZFIN;Acc:ZDB-GENE-000427-1]	Ammonium_transp
ENSDARG00000041925	5044.2	4709.04	4488.75	5834.6	5546.95	5560	4747.33	5647.19	-0.250178	0.00123134	0.0251768	cryba2b	9	11554089	11560432	-	1859	protein_coding	crystallin, beta A2b [Source:ZFIN;Acc:ZDB-GENE-040718-324]	Crystall
ENSDARG00000042010	1241.79	1083.94	1274.05	1865.74	2077.83	1434.9	1199.93	1792.83	-0.579173	3.23e-06	0.000204853	pklr	16	54450407	54455573	-	1787	protein_coding	pyruvate kinase L/R [Source:ZFIN;Acc:ZDB-GENE-010907-1]	PK
ENSDARG00000042124	146.839	155.704	170.949	264.523	281.499	181.559	157.831	242.527	-0.620508	0.00129044	0.0260555	si:dkey-4e7.3	9	7072504	7081557	+	1582	protein_coding	si:dkey-4e7.3 [Source:ZFIN;Acc:ZDB-GENE-070912-542]	-
ENSDARG00000042172	306.368	536.978	326.845	174.002	194.417	204.01	390.064	190.81	1.03107	1.74e-07	1.74e-05	c7a	8	31872992	31899329	+	3087	protein_coding	complement component 7a [Source:ZFIN;Acc:ZDB-GENE-081104-392]	Sushi
ENSDARG00000042221	1371.41	1572.01	1461.13	626.609	751.339	800.422	1468.18	726.123	1.01532	5.71e-20	1.17e-16	mthfd1l	20	26478197	26532167	-	6304	protein_coding	methylenetetrahydrofolate dehydrogenase (NADP+ dependent) 1 like [Source:ZFIN;Acc:ZDB-GENE-041001-133]	-
ENSDARG00000042357	209.382	159.696	174.174	260.5	262.26	269.41	181.084	264.057	-0.542005	0.00107594	0.0226971	cldnk	3	50123507	50127668	-	1729	protein_coding	claudin k [Source:ZFIN;Acc:ZDB-GENE-040801-201]	-
ENSDARG00000042529	7006.59	5587.37	6374.56	9763.23	9584.13	10020.9	6322.84	9789.42	-0.630533	9.62e-13	4.18e-10	gnat2	8	25225590	25247284	-	2586	protein_coding	guanine nucleotide binding protein (G protein), alpha transducing activity polypeptide 2 [Source:ZFIN;Acc:ZDB-GENE-011128-10]	G-alpha
ENSDARG00000042535	2637.67	2967.35	2765.28	2414.91	2055.55	2216.78	2790.1	2229.08	0.323728	0.000344474	0.00940814	actc1a	20	29476852	29483514	-	1600	protein_coding	actin, alpha, cardiac muscle 1a [Source:ZFIN;Acc:ZDB-GENE-040520-4]	Actin
ENSDARG00000042613	203.943	131.749	178.475	261.506	254.159	242.079	171.389	252.581	-0.557717	0.00220297	0.0389813	crp2	24	38092608	38097305	-	785	protein_coding	C-reactive protein 2 [Source:ZFIN;Acc:ZDB-GENE-030131-5826]	-
ENSDARG00000042725	661.683	911.266	873.021	647.73	652.106	544.677	815.323	614.838	0.406333	0.00240304	0.0416098	cebpb	8	28448267	28449782	-	1516	protein_coding	CCAAT/enhancer binding protein (C/EBP), beta [Source:ZFIN;Acc:ZDB-GENE-020111-3]	bZIP_2
ENSDARG00000042751	832.995	844.393	762.28	607.499	666.282	666.693	813.223	646.825	0.330729	0.00192807	0.0352761	riok3	24	36239617	36253217	+	1821	protein_coding	RIO kinase 3 (yeast) [Source:ZFIN;Acc:ZDB-GENE-040801-133]	-
ENSDARG00000042780	6022.22	6577.48	6536.9	4312.84	4695.37	5495.58	6378.87	4834.59	0.399757	2.29e-05	0.00105499	apoba	17	30704068	30727966	+	13486	protein_coding	apolipoprotein Ba [Source:ZFIN;Acc:ZDB-GENE-070702-4]	DUF1081
ENSDARG00000042920	91.5479	51.9012	55.9077	138.799	122.523	139.586	66.4523	133.636	-1.00135	8.66e-05	0.00313456	sult3st3	22	15315655	15318280	+	1065	protein_coding	sulfotransferase family 3, cytosolic sulfotransferase 3 [Source:ZFIN;Acc:ZDB-GENE-060503-628]	Sulfotransfer_1
ENSDARG00000042953	211.195	134.744	211.804	608.504	522.495	335.787	185.914	488.929	-1.39449	1.62e-11	5.01e-09	cyp2n13	20	25515259	25522911	-	1828	protein_coding	cytochrome P450, family 2, subfamily N, polypeptide 13 [Source:ZFIN;Acc:ZDB-GENE-041001-158]	p450
ENSDARG00000042956	164.061	102.804	116.116	284.639	294.663	204.986	127.66	261.429	-1.02992	8.76e-07	6.9e-05	cyp2ad6	20	25525802	25533739	-	1709	protein_coding	cytochrome P450, family 2, subfamily AD, polypeptide 6 [Source:ZFIN;Acc:ZDB-GENE-041001-157]	p450
ENSDARG00000042978	185.815	143.726	159.122	277.599	295.675	238.174	162.888	270.483	-0.729363	2.51e-05	0.00114731	cyp2p6	20	25563105	25568441	+	2498	protein_coding	cytochrome P450, family 2, subfamily P, polypeptide 6 [Source:ZFIN;Acc:ZDB-GENE-040426-790]	p450
ENSDARG00000042982	191.254	138.736	117.191	256.477	256.184	195.225	149.06	235.962	-0.657871	0.00125809	0.025585	cyp2p8	20	25575391	25580002	+	1867	protein_coding	cytochrome P450, family 2, subfamily P, polypeptide 8 [Source:ZFIN;Acc:ZDB-GENE-061030-1]	p450
ENSDARG00000042993	4205.76	2553.14	3306.08	11072.8	11493.9	7267.24	3355	9944.63	-1.56754	3.04e-08	4.09e-06	prss1	16	25080764	25085327	-	871	protein_coding	protease, serine 1 [Source:ZFIN;Acc:ZDB-GENE-010131-7]	Trypsin
ENSDARG00000043130	3250.4	3031.23	3124.38	2640.2	2628.68	2562.33	3135.34	2610.4	0.264506	0.000601441	0.0143319	notch2	8	19548985	19619792	+	10095	protein_coding	notch 2 [Source:ZFIN;Acc:ZDB-GENE-000329-4]	EGF_CA
ENSDARG00000043168	5.43849	4.9905	11.8266	45.2607	35.4405	28.3076	7.41854	36.3363	-2.3091	1.72e-05	0.000829823	CELA1 (1 of many)	22	7497319	7508894	+	921	protein_coding	zgc:92511 [Source:ZFIN;Acc:ZDB-GENE-040801-186]	Trypsin
ENSDARG00000043171	274.644	205.609	268.787	637.672	683.496	407.044	249.68	576.071	-1.20552	2.61e-11	7.88e-09	CELA1 (1 of many)	22	7486867	7492548	+	1373	protein_coding	zgc:112302 [Source:ZFIN;Acc:ZDB-GENE-050626-127]	Trypsin
ENSDARG00000043257	13966.9	12310.6	13349	16983.8	16413	15999.7	13208.9	16465.5	-0.317895	2.4e-05	0.00110524	ckbb	20	20816747	20821789	-	1971	protein_coding	creatine kinase, brain b [Source:ZFIN;Acc:ZDB-GENE-020103-2]	-
ENSDARG00000043587	119.647	80.8461	55.9077	241.39	190.366	143.49	85.4669	191.749	-1.15867	1.01e-05	0.000537454	srd5a2a	1	51066671	51073128	+	1775	protein_coding	steroid-5-alpha-reductase, alpha polypeptide 2a [Source:ZFIN;Acc:ZDB-GENE-050417-199]	-
ENSDARG00000043624	376.162	382.272	374.152	265.529	283.524	249.888	377.529	266.314	0.503786	0.000229836	0.00675003	pqlc2	8	10937523	10949847	-	1825	protein_coding	PQ loop repeat containing 2 [Source:ZFIN;Acc:ZDB-GENE-050306-4]	-
ENSDARG00000043684	262.86	211.597	245.134	384.213	366.556	325.049	239.864	358.606	-0.579066	0.0001146	0.00391476	bpnt1	20	9128256	9148323	+	2155	protein_coding	bisphosphate nucleotidase 1 [Source:ZFIN;Acc:ZDB-GENE-040718-46]	-
ENSDARG00000043697	777.704	778.518	769.807	834.808	1157.39	1013.22	775.343	1001.8	-0.369612	0.00216429	0.0384774	nefmb	8	6863462	6866890	+	2713	protein_coding	neurofilament, medium polypeptide b [Source:ZFIN;Acc:ZDB-GENE-070103-4]	Filament
ENSDARG00000043722	650.806	429.183	550.476	2021.64	1694.06	1390	543.488	1701.9	-1.64579	1.01e-28	5.69e-25	cpa4	25	16582172	16589461	-	1397	protein_coding	carboxypeptidase A4 [Source:ZFIN;Acc:ZDB-GENE-040704-61]	-
ENSDARG00000043729	535.691	316.398	403.181	1063.12	898.165	707.69	418.423	889.659	-1.08662	2.36e-10	5.57e-08	plac8.1	10	11382365	11385155	-	792	protein_coding	placenta-specific 8, tandem duplicate 1 [Source:ZFIN;Acc:ZDB-GENE-050809-124]	-
ENSDARG00000043757	411.512	391.255	331.146	479.763	497.18	505.632	377.971	494.192	-0.385032	0.00288157	0.0472202	ptbp3	10	11146321	11261565	-	1971	protein_coding	polypyrimidine tract binding protein 3 [Source:ZFIN;Acc:ZDB-GENE-091116-1]	-
ENSDARG00000043848	701.565	576.902	596.708	865.987	744.251	799.446	625.058	803.228	-0.360708	0.0020602	0.0371526	sod1	10	25694395	25699454	-	1250	protein_coding	superoxide dismutase 1, soluble [Source:ZFIN;Acc:ZDB-GENE-990415-258]	-
ENSDARG00000043902	167.687	105.799	122.567	248.431	216.694	189.368	132.017	218.164	-0.720887	0.000439284	0.0113794	gabrr1	20	1132092	1151265	-	1548	protein_coding	gamma-aminobutyric acid (GABA) A receptor, rho 1 [Source:ZFIN;Acc:ZDB-GENE-040724-212]	Neur_chan_LBD
ENSDARG00000043973	1520.06	1641.88	1553.59	1278.36	1305.22	1292.39	1571.84	1291.99	0.282739	0.00113514	0.0236808	znf292b	20	196541	211920	-	8412	protein_coding	zinc finger protein 292b [Source:ZFIN;Acc:ZDB-GENE-030131-9559]	-
ENSDARG00000044053	2180.83	1970.25	2006.23	2501.41	2480.84	2431.53	2052.44	2471.26	-0.267529	0.00115018	0.0239285	vsnl1b	17	6715575	6759149	-	2398	protein_coding	visinin-like 1b [Source:ZFIN;Acc:ZDB-GENE-080225-39]	efhand
ENSDARG00000044074	1215.5	1172.77	1176.21	909.236	950.819	932.199	1188.16	930.751	0.352467	0.000125659	0.00421881	loxl2b	5	27434601	27490499	+	6460	protein_coding	lysyl oxidase-like 2b [Source:ZFIN;Acc:ZDB-GENE-050208-29]	SRCR
ENSDARG00000044167	1019.72	1229.66	1279.43	867.999	874.875	965.387	1176.27	902.754	0.380776	0.000556339	0.0135718	padi2	6	47843760	47865858	+	2801	protein_coding	peptidyl arginine deiminase, type II [Source:ZFIN;Acc:ZDB-GENE-031116-67]	-
ENSDARG00000044199	900.976	681.703	700.997	1065.13	1066.25	1046.41	761.225	1059.26	-0.475212	5.19e-05	0.0021065	gnat1	6	42918933	42930302	+	1967	protein_coding	guanine nucleotide binding protein (G protein), alpha transducing activity polypeptide 1 [Source:ZFIN;Acc:ZDB-GENE-011128-11]	G-alpha
ENSDARG00000044204	47.1336	31.9392	23.6533	63.3649	90.1202	78.0899	34.242	77.1917	-1.16314	0.000411099	0.0108226	endou	6	39905021	39912440	+	1394	protein_coding	endonuclease, polyU-specific [Source:ZFIN;Acc:ZDB-GENE-070112-2012]	-
ENSDARG00000044280	194.879	105.799	98.9137	363.091	288.587	285.028	133.197	312.236	-1.22306	4.18e-08	5.37e-06	opn1mw2	6	41186320	41189460	+	1661	protein_coding	opsin 1 (cone pigments), medium-wave-sensitive, 2 [Source:ZFIN;Acc:ZDB-GENE-030728-5]	7tm_1
ENSDARG00000044299	1888.06	2187.84	2066.44	1593.18	1629.25	1832.19	2047.44	1684.87	0.280775	0.00308581	0.0494183	lmnb1	10	16036246	16056908	+	3819	protein_coding	lamin B1 [Source:ZFIN;Acc:ZDB-GENE-020424-2]	Filament
ENSDARG00000044356	286.427	278.47	270.937	193.112	182.266	213.771	278.612	196.383	0.504651	0.00116824	0.0242373	tp63	6	28795780	28914225	+	3536	protein_coding	tumor protein p63 [Source:ZFIN;Acc:ZDB-GENE-030819-1]	P53
ENSDARG00000044514	211.195	198.622	191.376	336.94	291.625	235.246	200.398	287.937	-0.521488	0.00213856	0.0381398	st6gal1	21	31150438	31184035	+	2647	protein_coding	ST6 beta-galactosamide alpha-2,6-sialyltranferase 1 [Source:ZFIN;Acc:ZDB-GENE-060322-3]	Glyco_transf_29
ENSDARG00000044526	225.697	137.738	163.423	323.865	299.726	257.697	175.619	293.763	-0.738736	9.82e-05	0.00346449	camk1ga	22	1049367	1069407	+	2381	protein_coding	calcium/calmodulin-dependent protein kinase IGa [Source:ZFIN;Acc:ZDB-GENE-030131-7594]	Pkinase
ENSDARG00000044528	622.707	337.358	416.083	1092.29	1067.27	785.78	458.716	981.779	-1.09712	0.000283286	0.00805814	slc15a1b	6	12556427	12588044	-	2631	protein_coding	solute carrier family 15 (oligopeptide transporter), member 1b [Source:ZFIN;Acc:ZDB-GENE-030131-4661]	-
ENSDARG00000044566	300.023	145.723	224.706	703.049	718.937	461.707	223.484	627.897	-1.48955	2.58e-05	0.00117468	fabp6	21	30043054	30047353	+	508	protein_coding	fatty acid binding protein 6, ileal (gastrotropin) [Source:ZFIN;Acc:ZDB-GENE-040625-49]	-
ENSDARG00000044588	1086.79	1190.73	1085.9	707.072	743.239	938.055	1121.14	796.122	0.493548	2.81e-05	0.00124969	emp2	3	27027781	27056180	+	2817	protein_coding	epithelial membrane protein 2 [Source:ZFIN;Acc:ZDB-GENE-040822-24]	-
ENSDARG00000044803	664.402	437.168	362.325	218.257	233.908	234.27	487.965	228.811	1.09473	5.52e-09	8.56e-07	dhrs3b	11	28590733	28614608	-	1773	protein_coding	dehydrogenase/reductase (SDR family) member 3b [Source:ZFIN;Acc:ZDB-GENE-041010-172]	adh_short
ENSDARG00000044942	54.3849	42.9183	26.8787	13.0753	11.1385	12.6896	41.394	12.3011	1.75538	0.000157154	0.00501251	mrpl45	11	12096199	12104917	-	1041	protein_coding	mitochondrial ribosomal protein L45 [Source:ZFIN;Acc:ZDB-GENE-040426-1041]	-
ENSDARG00000044954	1636.08	1864.45	1950.32	1487.57	1503.69	1431.97	1816.95	1474.41	0.300807	0.00136243	0.0270975	slit1a	13	555321	638485	-	6039	protein_coding	slit homolog 1a (Drosophila) [Source:ZFIN;Acc:ZDB-GENE-030722-3]	Laminin_G_2
ENSDARG00000044976	28.0989	11.9772	22.5781	62.3591	50.6293	71.2571	20.8847	61.4152	-1.55163	5.08e-05	0.00207038	krt93	11	11454545	11458208	-	1622	protein_coding	keratin 93 [Source:ZFIN;Acc:ZDB-GENE-060421-4592]	Filament
ENSDARG00000044982	146.839	87.8328	51.6071	43.2491	33.4154	34.1643	95.4264	36.9429	1.37449	0.000103486	0.00361146	dhrs3a	23	21663631	21674679	+	1723	protein_coding	dehydrogenase/reductase (SDR family) member 3a [Source:ZFIN;Acc:ZDB-GENE-040801-217]	adh_short
ENSDARG00000045129	476.774	577.9	584.881	282.628	319.977	384.593	546.518	329.066	0.730375	4.9e-07	4.15e-05	fkbp10b	12	13905286	13957037	+	2282	protein_coding	FK506 binding protein 10b [Source:ZFIN;Acc:ZDB-GENE-030131-3101]	FKBP_C
ENSDARG00000045180	3002.05	2069.06	2487.89	3473	3405.33	2866.88	2519.67	3248.4	-0.366105	0.00235708	0.0411199	acta2	12	17100021	17116481	+	2794	protein_coding	actin, alpha 2, smooth muscle, aorta [Source:ZFIN;Acc:ZDB-GENE-030131-1229]	Actin
ENSDARG00000045401	2088.38	2121.96	2100.84	1742.03	1744.69	1550.09	2103.73	1678.93	0.325511	0.000165473	0.00522626	mllt10	24	17140938	17216312	+	11328	protein_coding	MLLT10, histone lysine methyltransferase DOT1L cofactor [Source:ZFIN;Acc:ZDB-GENE-041114-176]	-
ENSDARG00000045408	489.464	377.282	521.447	758.367	651.093	524.179	462.731	644.546	-0.478119	0.00175726	0.0328418	tagln	15	543744	551181	-	822	protein_coding	transgelin [Source:ZFIN;Acc:ZDB-GENE-070912-1]	CH
ENSDARG00000045414	110.583	52.8993	129.018	273.576	225.807	229.389	97.4999	242.924	-1.31825	7.14e-08	8.54e-06	elovl2	24	8861272	8887825	-	3840	protein_coding	ELOVL fatty acid elongase 2 [Source:ZFIN;Acc:ZDB-GENE-060421-5612]	ELO
ENSDARG00000045574	386.133	257.51	295.666	456.63	399.972	483.181	313.103	446.594	-0.510377	0.00126344	0.0256477	lrmp	4	17252596	17278928	-	6003	protein_coding	lymphoid-restricted membrane protein [Source:ZFIN;Acc:ZDB-GENE-041210-152]	-
ENSDARG00000045598	84.2966	84.8385	87.087	135.782	132.649	132.753	85.4074	133.728	-0.647286	0.0023602	0.0411199	si:dkey-180p18.9	4	14906608	14915268	-	1592	protein_coding	si:dkey-180p18.9 [Source:ZFIN;Acc:ZDB-GENE-041210-132]	Aldo_ket_red
ENSDARG00000045676	885.567	1035.03	1060.1	611.522	658.181	720.38	993.565	663.361	0.581804	2.79e-07	2.58e-05	calua	4	13568469	13576215	+	2042	protein_coding	calumenin a [Source:ZFIN;Acc:ZDB-GENE-040625-166]	-
ENSDARG00000045677	25903.5	20910.2	24053.2	37556.3	33944.9	34563.6	23622.3	35354.9	-0.581733	3.91e-11	1.15e-08	opn1sw1	4	13577665	13580348	-	1777	protein_coding	opsin 1 (cone pigments), short-wave-sensitive 1 [Source:ZFIN;Acc:ZDB-GENE-991109-25]	7tm_1
ENSDARG00000045768	2200.78	1958.27	2019.13	2509.45	2440.33	2424.69	2059.39	2458.16	-0.254985	0.00227921	0.0401619	cry1aa	4	12013043	12026507	+	3324	protein_coding	cryptochrome circadian clock 1aa [Source:ZFIN;Acc:ZDB-GENE-010426-2]	-
ENSDARG00000045835	128.711	55.8936	52.6823	206.187	172.14	172.774	79.0956	183.7	-1.2072	1.61e-05	0.000789064	si:dkey-14d8.6	4	5531583	5533803	+	682	protein_coding	si:dkey-14d8.6 [Source:ZFIN;Acc:ZDB-GENE-041210-124]	-
ENSDARG00000045979	410.606	292.443	327.92	572.296	519.457	457.802	343.657	516.518	-0.585818	8.47e-05	0.00308762	zgc:153704	5	4482437	4493524	-	929	protein_coding	zgc:153704 [Source:ZFIN;Acc:ZDB-GENE-060929-1114]	-
ENSDARG00000051730	178.564	108.793	137.619	234.35	224.794	229.389	141.659	229.511	-0.693027	0.000374483	0.0100577	slc7a10b	25	36266782	36286186	-	2275	protein_coding	solute carrier family 7 (neutral amino acid transporter light chain, asc system), member 10b [Source:ZFIN;Acc:ZDB-GENE-121105-2]	-
ENSDARG00000051823	269.205	235.552	248.359	327.888	343.267	394.354	251.039	355.17	-0.500014	0.000643028	0.0150377	hyal4	25	27541796	27564590	-	4353	protein_coding	hyaluronoglucosaminidase 4 [Source:ZFIN;Acc:ZDB-GENE-061220-9]	-
ENSDARG00000051857	406.98	437.168	417.158	296.709	335.166	327.002	420.435	319.626	0.39523	0.00252353	0.0430047	tes	25	18475032	18496410	+	2077	protein_coding	testis derived transcript (3 LIM domains) [Source:ZFIN;Acc:ZDB-GENE-040718-59]	LIM
ENSDARG00000051940	183.096	128.755	169.874	242.396	277.449	229.389	160.575	249.745	-0.635885	0.000462966	0.0118433	ugt2a4	5	69926766	69948119	-	5042	protein_coding	UDP glucuronosyltransferase 2 family, polypeptide A4 [Source:ZFIN;Acc:ZDB-GENE-080721-23]	UDPGT
ENSDARG00000052039	943.578	950.192	952.582	508.931	558.948	667.669	948.784	578.516	0.713285	9.89e-10	1.93e-07	caspb	1	58050905	58064738	-	1819	protein_coding	caspase b [Source:ZFIN;Acc:ZDB-GENE-020812-1]	Peptidase_C14
ENSDARG00000052063	15019.3	15577.4	15891.8	12509	13593	13133.8	15496.1	13078.6	0.244663	0.000558366	0.0136066	col4a5	7	51103232	51194430	+	6455	protein_coding	collagen, type IV, alpha 5 (Alport syndrome) [Source:ZFIN;Acc:ZDB-GENE-030131-2281]	Collagen
ENSDARG00000052122	55.2913	39.924	35.4799	87.5039	89.1076	79.0661	43.5651	85.2259	-0.961303	0.00087011	0.0193098	rag1	25	9003230	9009902	+	5426	protein_coding	recombination activating gene 1 [Source:ZFIN;Acc:ZDB-GENE-990415-234]	-
ENSDARG00000052138	588.263	411.217	342.972	645.719	629.829	668.645	447.484	648.064	-0.531663	0.000878584	0.0194596	slc1a2a	7	49862837	49881742	+	3763	protein_coding	solute carrier family 1 (glial high affinity glutamate transporter), member 2a [Source:ZFIN;Acc:ZDB-GENE-100422-11]	SDF
ENSDARG00000052150	3163.39	3552.24	3502.83	2903.72	2805.88	2455.93	3406.15	2721.84	0.323443	0.000369579	0.00994959	pbx4	3	52999962	53076469	+	4379	protein_coding	pre-B-cell leukemia transcription factor 4 [Source:ZFIN;Acc:ZDB-GENE-000201-18]	PBC
ENSDARG00000052336	217.54	204.611	170.949	266.535	324.028	283.076	197.7	291.213	-0.556257	0.000676191	0.0157197	ociad2	20	23238833	23244193	+	1483	protein_coding	OCIA domain containing 2 [Source:ZFIN;Acc:ZDB-GENE-041014-253]	-
ENSDARG00000052578	447.769	131.749	292.44	1297.47	1228.27	841.419	290.653	1122.39	-1.94876	0.000156327	0.0049932	c6ast4	7	38635538	38638809	-	1403	protein_coding	six-cysteine containing astacin protease 4 [Source:ZFIN;Acc:ZDB-GENE-050626-100]	Astacin
ENSDARG00000052615	872.877	805.467	891.298	1136.55	1152.32	1270.91	856.548	1186.59	-0.470457	2.2e-06	0.000148465	tnmd	14	40641350	40722928	+	4992	protein_coding	tenomodulin [Source:ZFIN;Acc:ZDB-GENE-080220-31]	-
ENSDARG00000052652	438.705	426.189	469.84	318.836	322.003	342.62	444.911	327.819	0.439916	0.000596718	0.0142991	fermt1	20	45775935	45812152	-	2618	protein_coding	fermitin family member 1 [Source:ZFIN;Acc:ZDB-GENE-030131-3264]	Band_41
ENSDARG00000052680	129.617	177.662	151.596	103.597	75.944	83.9467	152.958	87.8291	0.799161	0.000358391	0.00970832	si:dkey-182g1.2	22	8753092	8770357	+	2336	protein_coding	si:dkey-182g1.2 [Source:ZFIN;Acc:ZDB-GENE-060503-619]	V-set
ENSDARG00000052690	1497.4	1549.05	1388.02	1240.14	1236.37	1192.82	1478.16	1223.11	0.273623	0.00246632	0.0422205	arrdc3a	5	48985861	48995955	-	3806	protein_coding	arrestin domain containing 3a [Source:ZFIN;Acc:ZDB-GENE-030131-2913]	-
ENSDARG00000052700	329.935	484.079	447.262	257.483	234.92	313.336	420.425	268.58	0.644558	0.000123505	0.00416857	SLC9B2	1	43695033	43727613	-	6090	protein_coding	si:dkey-162b23.4 [Source:ZFIN;Acc:ZDB-GENE-110411-203]	Na_H_Exchanger
ENSDARG00000052917	707.91	920.249	828.94	253.46	290.612	360.19	819.033	301.421	1.44099	3.83e-23	1.08e-19	si:ch211-202f3.3	17	45577326	45599190	+	3043	protein_coding	si:ch211-202f3.3 [Source:ZFIN;Acc:ZDB-GENE-080917-19]	Peptidase_C2
ENSDARG00000052960	136.869	225.571	176.324	70.4055	58.73	87.8512	179.588	72.3289	1.30951	6.81e-08	8.2e-06	nppa	8	48613040	48617664	+	1624	protein_coding	natriuretic peptide A [Source:ZFIN;Acc:ZDB-GENE-030131-95]	-
ENSDARG00000052982	151.371	96.8157	137.619	208.199	204.543	176.678	128.602	196.473	-0.609779	0.0026573	0.0446891	gabrr2a	17	15845765	15892623	+	1693	protein_coding	gamma-aminobutyric acid (GABA) A receptor, rho 2a [Source:ZFIN;Acc:ZDB-GENE-060825-164]	Neur_chan_LBD
ENSDARG00000053068	581.918	365.305	525.748	808.657	813.107	758.449	490.99	793.404	-0.691568	2.08e-06	0.000142963	cyp8b1	2	3435888	3437862	-	1975	protein_coding	cytochrome P450, family 8, subfamily B, polypeptide 1 [Source:ZFIN;Acc:ZDB-GENE-040808-53]	p450
ENSDARG00000053130	383.413	375.286	455.863	540.11	585.275	570.057	404.854	565.147	-0.482701	0.000118072	0.00402726	pcp4a	10	38969429	39011514	-	794	protein_coding	Purkinje cell protein 4a [Source:ZFIN;Acc:ZDB-GENE-031118-105]	-
ENSDARG00000053323	416.951	410.219	354.799	512.954	501.231	535.892	393.99	516.692	-0.389881	0.0017306	0.0325049	zgc:112285	12	35051636	35070011	-	2189	protein_coding	zgc:112285 [Source:ZFIN;Acc:ZDB-GENE-050913-132]	-
ENSDARG00000053448	269.205	344.345	354.799	128.741	129.611	100.541	322.783	119.631	1.43117	3.57e-15	2.6e-12	si:ch211-251f6.6	10	8058850	8079830	-	1508	protein_coding	si:ch211-251f6.6 [Source:ZFIN;Acc:ZDB-GENE-030131-3219]	-
ENSDARG00000053502	271.924	240.542	254.81	371.137	431.362	328.954	255.759	377.151	-0.559277	0.000192976	0.00586555	cryaa	1	29096881	29100923	+	1417	protein_coding	crystallin, alpha A [Source:ZFIN;Acc:ZDB-GENE-020508-1]	-
ENSDARG00000053544	735.102	662.739	805.286	980.648	951.832	1038.6	734.376	990.358	-0.432093	5.8e-05	0.0023062	hspa4l	17	43430365	43466317	-	3476	protein_coding	heat shock protein 4 like [Source:ZFIN;Acc:ZDB-GENE-030131-2412]	HSP70
ENSDARG00000053617	301.836	215.59	242.984	453.612	433.387	421.686	253.47	436.228	-0.780866	1.85e-07	1.82e-05	camk2a	21	43897128	43952958	-	1976	protein_coding	calcium/calmodulin-dependent protein kinase II alpha [Source:ZFIN;Acc:ZDB-GENE-051113-72]	Pkinase
ENSDARG00000053620	17.2219	21.9582	12.9018	64.3707	52.6545	30.2599	17.3606	49.095	-1.49537	0.000482747	0.0122524	ebi3	2	41936603	41942666	-	1036	protein_coding	Epstein-Barr virus induced 3 [Source:ZFIN;Acc:ZDB-GENE-070912-615]	-
ENSDARG00000053774	194.879	118.774	174.174	381.195	330.103	250.864	162.609	320.721	-0.97829	1.19e-06	8.78e-05	alpi.2	22	38778649	38794610	+	4363	protein_coding	alkaline phosphatase, intestinal, tandem duplicate 2 [Source:ZFIN;Acc:ZDB-GENE-050626-142]	-
ENSDARG00000053831	852.936	840.401	931.079	629.626	720.962	745.759	874.805	698.782	0.32351	0.00308782	0.0494183	vtnb	21	39067512	39081107	-	2133	protein_coding	vitronectin b [Source:ZFIN;Acc:ZDB-GENE-041116-1]	Hemopexin
ENSDARG00000053853	1317.02	1369.39	1349.31	1113.41	1126	891.201	1345.24	1043.54	0.366559	0.000586275	0.0141161	slc13a2	21	39100289	39118502	+	2595	protein_coding	solute carrier family 13 (sodium-dependent dicarboxylate transporter), member 2 [Source:ZFIN;Acc:ZDB-GENE-040426-2389]	Na_sulph_symp
ENSDARG00000053858	621.801	475.096	559.077	945.445	892.089	868.751	551.991	902.095	-0.707684	2.49e-09	4.14e-07	crip1	17	37385811	37395496	-	1171	protein_coding	cysteine-rich protein 1 [Source:ZFIN;Acc:ZDB-GENE-041111-1]	-
ENSDARG00000053862	2072.06	1653.85	1818.08	2623.11	2340.09	2190.42	1848	2384.54	-0.367275	0.000402496	0.0106332	crygmx	12	30838167	30841679	-	848	protein_coding	crystallin, gamma MX [Source:ZFIN;Acc:ZDB-GENE-030131-7732]	Crystall
ENSDARG00000053973	9905.3	9696.55	9521.52	14557.8	15029.8	10845.7	9707.79	13477.8	-0.47332	7.46e-06	0.000417392	fetub	22	37888249	37900135	+	3203	protein_coding	fetuin B [Source:ZFIN;Acc:ZDB-GENE-050208-4]	-
ENSDARG00000054300	188.534	145.723	187.076	312.801	333.141	359.214	173.778	335.052	-0.947019	4.82e-09	7.57e-07	dhrs1	2	38261748	38269675	+	1339	protein_coding	dehydrogenase/reductase (SDR family) member 1 [Source:ZFIN;Acc:ZDB-GENE-030616-591]	adh_short
ENSDARG00000054321	2770.91	2990.31	2953.43	2395.8	2511.22	2228.49	2904.88	2378.5	0.288334	0.000574313	0.0138817	ngs	4	5776347	5784895	+	2388	protein_coding	notochord granular surface [Source:ZFIN;Acc:ZDB-GENE-080722-29]	Filament
ENSDARG00000054534	59.8234	40.9221	54.8326	133.77	156.951	98.5885	51.8594	129.77	-1.32094	7.58e-07	6.12e-05	ACOT12	10	42903091	42923385	-	4319	protein_coding	acyl-CoA thioesterase 12 [Source:HGNC Symbol;Acc:HGNC:24436]	START
ENSDARG00000054619	1141.18	1290.54	1117.08	879.063	876.9	1048.36	1182.93	934.773	0.339487	0.00177337	0.033061	fras1	5	38837429	39086768	+	13772	protein_coding	Fraser extracellular matrix complex subunit 1 [Source:ZFIN;Acc:ZDB-GENE-060526-68]	VWC
ENSDARG00000054641	401.542	276.474	261.261	443.554	444.526	516.37	313.092	468.15	-0.577555	0.000402327	0.0106332	fam46ab	23	40275400	40286059	+	5120	protein_coding	family with sequence similarity 46, member Ab [Source:ZFIN;Acc:ZDB-GENE-071004-35]	-
ENSDARG00000054890	194.879	204.611	217.18	322.859	292.638	245.983	205.557	287.16	-0.483006	0.00286785	0.0470977	rgra	13	29446226	29455859	-	1197	protein_coding	retinal G protein coupled receptor a [Source:ZFIN;Acc:ZDB-GENE-040924-6]	7tm_1
ENSDARG00000055045	240.2	231.559	242.984	120.695	165.052	167.893	238.248	151.213	0.655462	0.000266854	0.00765818	casp3b	14	4125363	4145594	-	5614	protein_coding	caspase 3, apoptosis-related cysteine peptidase b [Source:ZFIN;Acc:ZDB-GENE-070607-1]	Peptidase_C14
ENSDARG00000055092	1216.41	1145.82	1217.07	937.398	875.888	1032.74	1193.1	948.675	0.330523	0.000916975	0.0201913	pora	10	35275965	35312885	+	3596	protein_coding	P450 (cytochrome) oxidoreductase a [Source:ZFIN;Acc:ZDB-GENE-050809-121]	NAD_binding_1
ENSDARG00000055120	1603.45	1697.77	1513.81	1253.22	1322.44	1398.79	1605.01	1324.81	0.276903	0.00270745	0.0451188	ctsba	17	32622931	32631514	+	2376	protein_coding	cathepsin Ba [Source:ZFIN;Acc:ZDB-GENE-040426-2650]	Peptidase_C1
ENSDARG00000055160	57.1041	87.8328	61.2835	41.2375	30.3776	27.3315	68.7401	32.9822	1.05949	0.00150782	0.0293694	chadla	3	25108968	25119839	-	3781	protein_coding	chondroadherin-like a [Source:ZFIN;Acc:ZDB-GENE-121205-4]	-
ENSDARG00000055185	118.74	89.829	84.9368	252.454	267.323	184.487	97.8354	234.755	-1.25801	2.33e-09	4e-07	tm4sf5	7	21841037	21848205	+	1654	protein_coding	transmembrane 4 L six family member 5 [Source:ZFIN;Acc:ZDB-GENE-040718-65]	-
ENSDARG00000055240	464.991	402.234	391.354	676.898	675.395	615.934	419.526	656.076	-0.643374	1.08e-07	1.18e-05	xdh	17	33340675	33374538	+	5906	protein_coding	xanthine dehydrogenase [Source:ZFIN;Acc:ZDB-GENE-070719-9]	Fer2
ENSDARG00000055252	41.6951	55.8936	53.7574	28.1622	11.1385	14.6419	50.4487	17.9808	1.48706	0.000396824	0.0105203	snap23.2	17	33433566	33441020	+	1474	protein_coding	synaptosomal-associated protein 23.2 [Source:ZFIN;Acc:ZDB-GENE-051030-75]	-
ENSDARG00000055284	245.638	229.563	233.307	165.956	135.687	122.992	236.17	141.545	0.739509	3.47e-05	0.00150969	afap1	12	22823219	22916314	+	3573	protein_coding	actin filament associated protein 1 [Source:ZFIN;Acc:ZDB-GENE-100316-6]	PH
ENSDARG00000055377	724.225	608.841	706.373	960.532	926.517	1017.12	679.813	968.057	-0.509808	2.42e-06	0.000162589	gnb5b	18	39067575	39105519	+	2101	protein_coding	guanine nucleotide binding protein (G protein), beta 5b [Source:ZFIN;Acc:ZDB-GENE-040426-1712]	WD40
ENSDARG00000055388	587.357	562.929	562.303	431.485	410.098	422.662	570.863	421.415	0.438219	0.000147597	0.00476823	vtna	15	28202170	28208926	+	1855	protein_coding	vitronectin a [Source:ZFIN;Acc:ZDB-GENE-050522-440]	Hemopexin
ENSDARG00000055539	495.809	393.252	379.528	728.194	749.314	504.656	422.863	660.721	-0.642034	4.32e-05	0.00181166	epdl2	21	28513057	28523548	-	840	protein_coding	ependymin-like 2 [Source:ZFIN;Acc:ZDB-GENE-091204-250]	-
ENSDARG00000055591	145.933	116.778	172.024	254.465	199.48	208.891	144.911	220.945	-0.610024	0.00161716	0.0309657	pipox	15	24150090	24178893	-	1963	protein_coding	pipecolic acid oxidase [Source:ZFIN;Acc:ZDB-GENE-110627-2]	DAO
ENSDARG00000055595	184.002	78.8499	86.0119	248.431	216.694	245.007	116.288	236.71	-1.01926	6.06e-05	0.00237378	clul1	2	31363286	31376607	-	2085	protein_coding	clusterin-like 1 (retinal) [Source:ZFIN;Acc:ZDB-GENE-031118-57]	-
ENSDARG00000055638	126.898	87.8328	98.9137	179.031	223.782	191.32	104.548	198.044	-0.918101	7.74e-06	0.000431373	ankrd33aa	23	27862807	27875140	-	1481	protein_coding	ankyrin repeat domain 33Aa [Source:ZFIN;Acc:ZDB-GENE-080520-2]	-
ENSDARG00000055642	193.973	136.74	169.874	264.523	254.159	237.198	166.862	251.96	-0.592669	0.000755191	0.017095	si:ch211-217a12.1	12	14079097	14130716	+	2518	protein_coding	si:ch211-217a12.1 [Source:ZFIN;Acc:ZDB-GENE-121214-95]	Aminotran_1_2
ENSDARG00000055656	105.144	74.8575	95.6882	198.141	202.517	121.039	91.8966	173.899	-0.918194	0.000119388	0.00405991	pdzd3b	5	30680804	30697908	+	1994	protein_coding	PDZ domain containing 3b [Source:ZFIN;Acc:ZDB-GENE-081022-151]	PDZ
ENSDARG00000055678	2876.96	3282.75	2898.6	2205.7	2433.25	2468.62	3019.44	2369.19	0.349813	8.48e-05	0.00308762	akap12b	20	26407758	26467454	-	9966	protein_coding	A kinase (PRKA) anchor protein 12b [Source:ZFIN;Acc:ZDB-GENE-030131-9753]	-
ENSDARG00000055722	191.254	144.725	161.272	235.355	261.247	231.341	165.75	242.648	-0.547569	0.00159641	0.0307019	bco2a	5	30052714	30080332	-	6785	protein_coding	beta-carotene oxygenase 2a [Source:ZFIN;Acc:ZDB-GENE-030131-8039]	RPE65
ENSDARG00000055723	587.357	698.67	657.991	517.983	526.545	420.71	648.006	488.413	0.407652	0.00141231	0.0279422	hsp70l	8	4798158	4800911	+	2302	protein_coding	heat shock cognate 70-kd protein, like [Source:ZFIN;Acc:ZDB-GENE-050321-1]	HSP70
ENSDARG00000055754	185.815	168.679	233.307	261.506	308.839	285.028	195.934	285.124	-0.543393	0.00129045	0.0260555	smc1a	23	28693278	28713982	+	3745	protein_coding	structural maintenance of chromosomes 1A [Source:ZFIN;Acc:ZDB-GENE-090506-9]	SMC_N
ENSDARG00000055855	552.007	497.054	562.303	703.049	724	625.696	537.121	684.248	-0.349142	0.002578	0.0437024	kcnc3a	3	31953145	32053929	+	2638	protein_coding	potassium voltage-gated channel, Shaw-related subfamily, member 3a [Source:ZFIN;Acc:ZDB-GENE-100901-1]	Ion_trans
ENSDARG00000055900	2953.1	3377.57	3386.72	2601.98	2662.09	2330.98	3239.13	2531.69	0.355299	8.78e-05	0.00316549	zswim5	2	27491066	27543942	+	6228	protein_coding	zinc finger, SWIM-type containing 5 [Source:ZFIN;Acc:ZDB-GENE-030925-30]	-
ENSDARG00000056023	338.093	412.215	366.626	233.344	295.675	282.1	372.311	270.373	0.460881	0.00212982	0.0380741	hoxb9a	3	23677351	23682436	+	2577	protein_coding	homeobox B9a [Source:ZFIN;Acc:ZDB-GENE-990415-109]	Hox9_act
ENSDARG00000056029	553.819	333.366	288.14	158.915	130.624	129.825	391.775	139.788	1.48925	4.39e-12	1.55e-09	cyp26c1	17	19522856	19535328	-	4032	protein_coding	cytochrome P450, family 26, subfamily C, polypeptide 1 [Source:ZFIN;Acc:ZDB-GENE-050714-2]	p450
ENSDARG00000056080	284.614	185.647	241.908	382.201	344.28	320.169	237.39	348.883	-0.553684	0.0010118	0.0217499	si:dkey-191g9.5	13	21712284	21739142	-	1997	protein_coding	si:dkey-191g9.5 [Source:ZFIN;Acc:ZDB-GENE-090313-217]	-
ENSDARG00000056196	400.635	379.278	358.025	511.948	583.25	454.874	379.313	516.691	-0.444664	0.00083185	0.0186068	slc2a2	2	25816843	25837986	+	3172	protein_coding	solute carrier family 2 (facilitated glucose transporter), member 2 [Source:ZFIN;Acc:ZDB-GENE-030131-1213]	Sugar_tr
ENSDARG00000056483	2464.54	2816.64	2751.31	2165.47	2274.27	2157.23	2677.5	2198.99	0.28375	0.000910008	0.0201162	ssbp4	22	20951211	21046843	-	5936	protein_coding	single stranded DNA binding protein 4 [Source:ZFIN;Acc:ZDB-GENE-030131-469]	-
ENSDARG00000056530	877.41	824.431	760.13	582.354	566.036	688.168	820.657	612.186	0.423215	0.000282576	0.00804808	cpamd8	22	21252790	21304247	+	7728	protein_coding	C3 and PZP-like, alpha-2-macroglobulin domain containing 8 [Source:ZFIN;Acc:ZDB-GENE-050208-428]	A2M_comp
ENSDARG00000056642	501.247	461.122	491.343	617.557	662.232	617.887	484.571	632.558	-0.384178	0.000669729	0.0155976	hdac9b	16	19840146	20006270	-	6955	protein_coding	histone deacetylase 9b [Source:ZFIN;Acc:ZDB-GENE-040109-7]	-
ENSDARG00000056691	41.6951	21.9582	32.2545	48.278	112.397	87.8512	31.9693	82.8421	-1.3696	0.000149463	0.00481476	cpeb4a	14	24096588	24111292	-	6456	protein_coding	cytoplasmic polyadenylation element binding protein 4a [Source:ZFIN;Acc:ZDB-GENE-040426-1557]	-
ENSDARG00000056719	236.574	131.749	165.573	419.415	357.443	310.407	177.965	362.422	-1.02256	1.99e-07	1.93e-05	slc6a19b	16	18974064	18998549	+	2538	protein_coding	solute carrier family 6 (neutral amino acid transporter), member 19b [Source:ZFIN;Acc:ZDB-GENE-030131-4755]	SNF
ENSDARG00000056725	5097.68	5990.6	5518.74	4256.51	4187.05	4905.02	5535.67	4449.53	0.314942	0.000548682	0.0134139	hmgb3a	7	25913225	25918281	+	1917	protein_coding	high mobility group box 3a [Source:ZFIN;Acc:ZDB-GENE-050428-1]	HMG_box
ENSDARG00000056744	209.382	228.565	206.429	1312.56	1482.43	501.728	214.792	1098.9	-2.35499	3.14e-07	2.82e-05	ela2	8	21376290	21381734	+	890	protein_coding	elastase 2 [Source:ZFIN;Acc:ZDB-GENE-041117-1]	Trypsin
ENSDARG00000056765	105.144	71.8632	113.966	525.024	496.168	233.294	96.991	418.162	-2.10822	2.88e-07	2.62e-05	ela2l	8	21366771	21372485	-	1407	protein_coding	elastase 2 like [Source:ZFIN;Acc:ZDB-GENE-040511-1]	Trypsin
ENSDARG00000056781	1731.25	1040.02	1436.4	4073.46	3305.08	2577.94	1402.56	3318.83	-1.24248	7.87e-06	0.000436037	zanl	7	26326462	26365420	+	13728	protein_coding	zonadhesin, like [Source:ZFIN;Acc:ZDB-GENE-060131-2]	VWD
ENSDARG00000056885	538.41	413.214	520.372	732.217	712.861	630.576	490.665	691.885	-0.495267	0.000119908	0.00406535	per1a	10	22809715	22831611	-	7377	protein_coding	period circadian clock 1a [Source:ZFIN;Acc:ZDB-GENE-011220-1]	-
ENSDARG00000056913	660.776	771.532	664.442	424.444	394.909	413.877	698.917	411.077	0.765569	1.32e-10	3.17e-08	pcolcea	10	22789319	22803854	-	2964	protein_coding	procollagen C-endopeptidase enhancer a [Source:ZFIN;Acc:ZDB-GENE-041014-370]	CUB
ENSDARG00000056915	41.6951	36.9297	50.532	94.5445	99.2335	75.1616	43.0523	89.6465	-1.06037	0.000195426	0.00591614	si:ch211-237l4.6	10	22782522	22786450	+	980	protein_coding	si:ch211-237l4.6 [Source:ZFIN;Acc:ZDB-GENE-040724-42]	-
ENSDARG00000056929	2839.8	3061.17	3138.36	2534.6	2514.25	2520.35	3013.11	2523.07	0.255775	0.00129625	0.0261261	kdm6bb	10	22724059	22760659	+	5989	protein_coding	lysine (K)-specific demethylase 6B, b [Source:ZFIN;Acc:ZDB-GENE-040724-166]	JmjC
ENSDARG00000056938	800.364	809.459	824.639	534.076	588.313	750.64	811.488	624.343	0.377688	0.00306221	0.0493316	kera	4	16337156	16345227	-	2951	protein_coding	keratocan [Source:ZFIN;Acc:ZDB-GENE-041210-165]	-
ENSDARG00000056964	1330.62	1372.39	1415.97	1072.17	1199.92	1129.38	1372.99	1133.82	0.275861	0.00280125	0.0462739	ilk	10	24722580	24759616	-	6630	protein_coding	integrin-linked kinase [Source:ZFIN;Acc:ZDB-GENE-040426-1435]	Pkinase_Tyr
ENSDARG00000056985	410.606	455.134	397.805	226.303	292.638	281.124	421.182	266.688	0.659328	6.03e-06	0.000353319	tpte	10	24690534	24707956	+	2629	protein_coding	transmembrane phosphatase with tensin homology [Source:ZFIN;Acc:ZDB-GENE-030131-5503]	Ion_trans
ENSDARG00000057032	348.97	270.485	347.273	521	512.369	398.259	322.243	477.209	-0.565975	0.000188286	0.00577435	ppm1nb	21	21367914	21373242	-	2345	protein_coding	protein phosphatase, Mg2+/Mn2+ dependent, 1Nb (putative) [Source:ZFIN;Acc:ZDB-GENE-071004-34]	PP2C
ENSDARG00000057035	358.034	290.447	332.221	616.551	552.872	538.821	326.901	569.415	-0.799662	1.09e-09	2.09e-07	stoml3b	10	24641229	24648231	-	1193	protein_coding	stomatin (EPB72)-like 3b [Source:ZFIN;Acc:ZDB-GENE-050417-366]	-
ENSDARG00000057064	335.373	241.54	267.712	477.751	414.148	394.354	281.542	428.751	-0.604559	8.31e-05	0.00305566	enpep	13	12543634	12581388	-	3090	protein_coding	glutamyl aminopeptidase [Source:ZFIN;Acc:ZDB-GENE-050309-218]	-
ENSDARG00000057169	223.884	216.588	233.307	340.964	335.166	319.193	224.593	331.774	-0.563206	9.01e-05	0.00322429	abca4a	24	28561038	28645334	+	7818	protein_coding	ATP-binding cassette, sub-family A (ABC1), member 4a [Source:ZFIN;Acc:ZDB-GENE-050517-3]	ABC_tran
ENSDARG00000057352	123.272	93.8214	108.59	171.99	187.329	155.204	108.561	171.508	-0.6576	0.00111602	0.0233682	slc25a29	20	53600638	53624664	-	1964	protein_coding	solute carrier family 25 (mitochondrial carnitine/acylcarnitine carrier), member 29 [Source:ZFIN;Acc:ZDB-GENE-050913-70]	Mito_carr
ENSDARG00000057408	211.195	199.62	287.065	539.105	548.822	428.519	232.626	505.482	-1.12208	4.7e-12	1.63e-09	CABZ01067232.1	15	45668851	45674213	-	1410	protein_coding	-	Collagen
ENSDARG00000057504	327.216	313.404	292.44	237.367	209.605	220.604	311.02	222.526	0.483965	0.00113836	0.0237089	si:dkey-202g17.3	15	9072821	9089507	+	2070	protein_coding	si:dkey-202g17.3 [Source:ZFIN;Acc:ZDB-GENE-131127-371]	-
ENSDARG00000057652	261.954	206.607	199.978	403.323	333.141	340.667	222.846	359.044	-0.685323	1.74e-05	0.000835122	dbpb	16	13599693	13613475	-	5177	protein_coding	D site albumin promoter binding protein b [Source:ZFIN;Acc:ZDB-GENE-100922-6]	bZIP_2
ENSDARG00000057921	322.684	302.424	331.146	431.485	459.714	420.71	318.751	437.303	-0.456278	0.000414749	0.0108681	ccdc136b	4	10017049	10049186	+	2306	protein_coding	coiled-coil domain containing 136b [Source:ZFIN;Acc:ZDB-GENE-081104-244]	-
ENSDARG00000058088	514.844	436.17	506.395	278.604	273.398	197.177	485.803	249.727	0.960893	5.01e-10	1.05e-07	aifm1	5	22550614	22573673	-	2865	protein_coding	apoptosis-inducing factor, mitochondrion-associated 1 [Source:ZFIN;Acc:ZDB-GENE-030826-11]	Pyr_redox_2
ENSDARG00000058108	400.635	344.345	392.429	575.313	590.338	455.85	379.136	540.5	-0.510986	0.000200777	0.00604575	eps8l2	25	3994391	4129303	+	3940	protein_coding	EPS8 like 2 [Source:ZFIN;Acc:ZDB-GENE-131121-340]	SH3_1
ENSDARG00000058117	2319.52	1971.25	2213.73	2577.85	2534.5	2701.91	2168.17	2604.75	-0.264526	0.00276344	0.0458156	snap25b	17	12297984	12389259	-	1828	protein_coding	synaptosomal-associated protein, 25b [Source:ZFIN;Acc:ZDB-GENE-980526-392]	-
ENSDARG00000058179	745.073	733.604	537.574	478.757	421.236	535.892	672.084	478.628	0.490691	0.000623698	0.014738	ackr3b	6	15751982	15757867	-	1953	protein_coding	atypical chemokine receptor 3b [Source:ZFIN;Acc:ZDB-GENE-031116-61]	7tm_1
ENSDARG00000058206	553.819	482.082	518.222	275.587	263.273	314.312	518.041	284.391	0.865234	1.02e-10	2.58e-08	si:ch211-153b23.5	14	11457500	11461002	+	2296	protein_coding	si:ch211-153b23.5 [Source:ZFIN;Acc:ZDB-GENE-030131-9744]	DJ-1_PfpI
ENSDARG00000058218	61.6362	46.9107	67.7344	123.712	125.561	87.8512	58.7604	112.375	-0.935761	0.00038084	0.0102042	fam151a	2	11069055	11082914	-	2250	protein_coding	family with sequence similarity 151, member A [Source:ZFIN;Acc:ZDB-GENE-070705-105]	-
ENSDARG00000058462	1120.33	919.25	1064.4	1685.71	1471.29	1509.09	1034.66	1555.36	-0.587755	1.7e-08	2.39e-06	zgc:158846	6	39336731	39344259	-	1917	protein_coding	zgc:158846 [Source:ZFIN;Acc:ZDB-GENE-070209-50]	Filament
ENSDARG00000058476	116.021	151.711	108.59	63.3649	64.8056	52.7107	125.441	60.2937	1.05792	2.07e-05	0.000976727	stc1l	10	42677891	42685512	-	1972	protein_coding	stanniocalcin 1, like [Source:ZFIN;Acc:ZDB-GENE-040426-1521]	-
ENSDARG00000058538	1277.14	1428.28	1228.9	973.607	929.555	1074.71	1311.44	992.625	0.401765	8.62e-05	0.00312254	alcamb	15	19838458	19878987	+	3078	protein_coding	activated leukocyte cell adhesion molecule b [Source:ZFIN;Acc:ZDB-GENE-030131-1768]	V-set
ENSDARG00000058558	207.569	250.523	187.076	384.213	320.99	242.079	215.056	315.761	-0.553083	0.002745	0.0456174	lzts3b	8	1082100	1110352	+	2880	protein_coding	leucine zipper, putative tumor suppressor family member 3b [Source:ZFIN;Acc:ZDB-GENE-110411-249]	Fez1
ENSDARG00000058597	1317.02	1376.38	1208.47	734.228	727.037	813.111	1300.62	758.126	0.778834	1.44e-14	9.7e-12	nt5c3a	16	7214005	7239508	-	4750	protein_coding	5'-nucleotidase, cytosolic IIIA [Source:ZFIN;Acc:ZDB-GENE-030131-439]	-
ENSDARG00000058606	911.853	1110.89	1060.1	812.68	761.465	757.472	1027.61	777.206	0.402239	0.000190091	0.00580123	sik1	9	9112159	9122562	+	5907	protein_coding	salt-inducible kinase 1 [Source:ZFIN;Acc:ZDB-GENE-030131-9446]	Pkinase
ENSDARG00000058771	719.693	606.845	665.517	877.051	919.429	794.565	664.018	863.682	-0.3785	0.000719335	0.0164313	nav1b	6	54888493	55022544	+	8179	protein_coding	neuron navigator 1b [Source:ZFIN;Acc:ZDB-GENE-120215-84]	-
ENSDARG00000058992	554.726	761.551	639.714	398.294	442.5	484.158	651.997	441.651	0.561054	4.73e-05	0.0019478	cers2b	16	1362250	1399328	+	5984	protein_coding	ceramide synthase 2b [Source:ZFIN;Acc:ZDB-GENE-110408-40]	LAG1
ENSDARG00000059035	1818.27	1510.13	1739.59	2379.7	2533.49	1854.64	1689.33	2255.94	-0.41701	0.00034305	0.00939193	porb	15	1847135	1885247	-	4134	protein_coding	P450 (cytochrome) oxidoreductase b [Source:ZFIN;Acc:ZDB-GENE-030131-5767]	NAD_binding_1
ENSDARG00000059053	706.097	661.741	661.216	479.763	570.086	504.656	676.351	518.169	0.384926	0.000865975	0.0192558	slc13a4	4	4803698	4832149	+	2862	protein_coding	solute carrier family 13 (sodium/sulfate symporter), member 4 [Source:ZFIN;Acc:ZDB-GENE-070424-71]	Na_sulph_symp
ENSDARG00000059054	543.849	474.098	606.384	768.425	780.704	627.648	541.443	725.593	-0.422724	0.00109574	0.0230075	pdk2b	19	5674907	5687743	+	2368	protein_coding	pyruvate dehydrogenase kinase, isozyme 2b [Source:ZFIN;Acc:ZDB-GENE-040426-939]	HATPase_c
ENSDARG00000059070	2658.51	2980.33	2662.07	2011.58	2166.94	2120.14	2766.97	2099.55	0.398197	3.16e-06	0.000201883	gars	24	20536056	20554969	+	2622	protein_coding	glycyl-tRNA synthetase [Source:ZFIN;Acc:ZDB-GENE-030131-9174]	HGTP_anticodon
ENSDARG00000059093	657.151	588.879	660.141	794.576	852.598	812.135	635.39	819.77	-0.367514	0.000541889	0.0133344	ank1a	5	68899473	69041102	-	7540	protein_coding	ankyrin 1, erythrocytic a [Source:ZFIN;Acc:ZDB-GENE-041010-44]	Death
ENSDARG00000059163	1748.47	1497.15	1603.05	2931.88	2585.13	2289.99	1616.22	2602.34	-0.68679	4.45e-11	1.27e-08	rbp3	12	2665081	2670156	+	2354	protein_coding	retinol binding protein 3 [Source:ZFIN;Acc:ZDB-GENE-990415-132]	Peptidase_S41
ENSDARG00000059227	1349.65	838.404	997.738	1572.05	2130.48	1685.77	1061.93	1796.1	-0.75729	3.24e-07	2.88e-05	fabp1b.1	8	999421	1006174	+	499	protein_coding	fatty acid binding protein 1b, tandem duplicate 1 [Source:ZFIN;Acc:ZDB-GENE-050522-96]	-
ENSDARG00000059276	133.243	138.736	124.717	77.446	82.0195	77.1138	132.232	78.8598	0.746434	0.000637082	0.0149761	hoxd4a	9	1948465	1951144	-	2288	protein_coding	homeobox D4a [Source:ZFIN;Acc:ZDB-GENE-980526-214]	Homeobox
ENSDARG00000059305	88.8287	82.8423	90.3125	179.031	172.14	94.684	87.3278	148.618	-0.766321	0.00229665	0.040386	tmem37	9	917060	923251	+	3294	protein_coding	transmembrane protein 37 [Source:ZFIN;Acc:ZDB-GENE-040426-2208]	-
ENSDARG00000059342	114.208	93.8214	105.365	158.915	178.215	144.466	104.465	160.532	-0.618271	0.00241554	0.0417622	avil	11	169394	183328	-	2645	protein_coding	advillin [Source:ZFIN;Acc:ZDB-GENE-060421-6683]	-
ENSDARG00000059363	86.1094	159.696	99.9888	60.3475	64.8056	55.6391	115.265	60.2641	0.934866	0.000750214	0.0170279	tgfbr2a	19	917852	932264	+	1938	protein_coding	transforming growth factor beta receptor 2a [Source:ZFIN;Acc:ZDB-GENE-120404-1]	Pkinase_Tyr
ENSDARG00000059367	1010.65	1059.98	1060.1	757.362	788.805	929.27	1043.58	825.146	0.338301	0.00156559	0.0302959	mfap2	22	22888	24275	+	1298	protein_coding	microfibril associated protein 2 [Source:ZFIN;Acc:ZDB-GENE-030131-6710]	-
ENSDARG00000059391	949.923	935.22	919.252	1557.97	1566.47	1538.37	934.798	1554.27	-0.733246	8.46e-17	8.48e-14	gyg1b	24	3307857	3326369	+	1727	protein_coding	glycogenin 1b [Source:ZFIN;Acc:ZDB-GENE-040625-30]	Glyco_transf_8
ENSDARG00000059646	1736.69	1780.61	1737.44	1265.29	1328.51	1430.02	1751.58	1341.27	0.384918	1.38e-05	0.000699073	nt5dc2	8	23639124	23656730	+	3123	protein_coding	5'-nucleotidase domain containing 2 [Source:ZFIN;Acc:ZDB-GENE-060810-17]	-
ENSDARG00000059700	172.219	123.764	111.815	228.315	319.977	229.389	135.933	259.227	-0.926811	6.68e-06	0.000386338	agmat	23	37482727	37490249	+	1433	protein_coding	agmatine ureohydrolase (agmatinase) [Source:ZFIN;Acc:ZDB-GENE-060929-696]	-
ENSDARG00000059746	941.765	937.216	779.483	565.255	599.451	649.123	886.155	604.61	0.552239	1.84e-06	0.000129085	plod1a	8	47850073	47895817	+	3050	protein_coding	procollagen-lysine, 2-oxoglutarate 5-dioxygenase 1a [Source:ZFIN;Acc:ZDB-GENE-030131-3165]	2OG-FeII_Oxy
ENSDARG00000059763	409.699	325.381	346.198	580.342	452.626	486.11	360.426	506.359	-0.489029	0.000586768	0.0141161	gabrd	8	53185079	53198154	-	1737	protein_coding	gamma-aminobutyric acid (GABA) A receptor, delta [Source:ZFIN;Acc:ZDB-GENE-081105-170]	Neur_chan_LBD
ENSDARG00000059805	22.6604	31.9392	38.7054	8.04634	10.1259	12.6896	31.1016	10.2873	1.59025	0.00184328	0.0340833	slc25a38a	3	4644031	4663602	-	1500	protein_coding	solute carrier family 25, member 38a [Source:ZFIN;Acc:ZDB-GENE-060929-320]	Mito_carr
ENSDARG00000059841	358.94	352.329	418.233	559.221	531.608	464.635	376.501	518.488	-0.462668	0.000464226	0.0118621	exosc1	1	54700657	54706039	-	612	protein_coding	exosome component 1 [Source:ZFIN;Acc:ZDB-GENE-080926-3]	-
ENSDARG00000059906	1784.73	1981.23	1872.91	1386.99	1325.48	1496.4	1879.62	1402.95	0.421651	3.57e-06	0.000224329	sdc4	6	52663097	52675630	-	2306	protein_coding	syndecan 4 [Source:ZFIN;Acc:ZDB-GENE-061111-1]	-
ENSDARG00000059956	87.0158	90.8271	109.665	189.089	183.278	166.917	95.836	179.761	-0.910332	5.76e-06	0.000339151	ptk6b	23	17387325	17404011	+	2340	protein_coding	PTK6 protein tyrosine kinase 6b [Source:ZFIN;Acc:ZDB-GENE-060929-1150]	Pkinase_Tyr
ENSDARG00000060112	244.732	221.578	184.926	446.572	424.274	374.832	217.079	415.226	-0.932597	9.65e-10	1.9e-07	sybu	16	39146696	39168840	+	4896	protein_coding	syntabulin (syntaxin-interacting) [Source:ZFIN;Acc:ZDB-GENE-060929-1202]	-
ENSDARG00000060246	330.841	407.225	369.851	228.315	209.605	255.745	369.306	231.222	0.674271	8.37e-06	0.000461417	slc16a6b	3	36313532	36328672	+	4909	protein_coding	solute carrier family 16, member 6b [Source:ZFIN;Acc:ZDB-GENE-110208-3]	MFS_1
ENSDARG00000060303	390.665	369.297	362.325	581.348	568.061	495.871	374.096	548.427	-0.550923	1.02e-05	0.000537501	slc4a10b	9	51289904	51370293	-	2987	protein_coding	solute carrier family 4, sodium bicarbonate transporter, member 10b [Source:ZFIN;Acc:ZDB-GENE-081105-62]	Band_3_cyto
ENSDARG00000060350	840.247	524.003	556.927	1431.24	1572.55	1225.04	640.392	1409.61	-1.13645	6.35e-14	3.59e-11	apoda.2	2	37207461	37215989	+	1098	protein_coding	apolipoprotein Da, duplicate 2 [Source:ZFIN;Acc:ZDB-GENE-070912-551]	Lipocalin_2
ENSDARG00000060494	3792.44	4187.03	3895.26	3408.63	3416.47	3230.97	3958.24	3352.02	0.239795	0.00228563	0.0402235	eprs	17	39697621	39739994	+	5433	protein_coding	glutamyl-prolyl-tRNA synthetase [Source:ZFIN;Acc:ZDB-GENE-030131-638]	HGTP_anticodon
ENSDARG00000060504	767.733	615.828	727.876	951.48	956.895	824.825	703.812	911.066	-0.371793	0.00142287	0.0281019	pfkla	9	52628899	52678995	-	3462	protein_coding	phosphofructokinase, liver a [Source:ZFIN;Acc:ZDB-GENE-121207-1]	PFK
ENSDARG00000060641	192.16	174.668	197.827	224.292	281.499	313.336	188.218	273.042	-0.537297	0.00175139	0.0327864	prkaa2	20	8028613	8067973	+	3579	protein_coding	protein kinase, AMP-activated, alpha 2 catalytic subunit [Source:ZFIN;Acc:ZDB-GENE-081120-5]	Pkinase
ENSDARG00000060671	263.767	130.751	176.324	583.36	600.464	368.975	190.281	517.6	-1.4425	5.58e-05	0.00223399	lct	9	46369932	46399611	-	7234	protein_coding	lactase [Source:ZFIN;Acc:ZDB-GENE-081104-434]	Glyco_hydro_1
ENSDARG00000060756	79.7645	78.8499	58.058	158.915	124.548	120.063	72.2242	134.509	-0.893207	0.000179337	0.00557077	abhd6a	11	42062067	42099645	-	4931	protein_coding	abhydrolase domain containing 6a [Source:ZFIN;Acc:ZDB-GENE-090925-1]	-
ENSDARG00000060927	317.245	370.295	327.92	247.425	251.122	204.986	338.487	234.511	0.529638	0.000492555	0.0124175	si:ch211-136a13.1	18	49225552	49247479	+	4470	protein_coding	si:ch211-136a13.1 [Source:ZFIN;Acc:ZDB-GENE-050419-214]	SRCR
ENSDARG00000061031	415.138	394.25	453.713	562.238	585.275	501.728	421.033	549.747	-0.385308	0.00194145	0.035435	dner	18	46699731	46763170	-	2235	protein_coding	delta/notch-like EGF repeat containing [Source:ZFIN;Acc:ZDB-GENE-130502-1]	EGF
ENSDARG00000061070	39.8823	36.9297	36.5551	10.0579	11.1385	19.5225	37.789	13.573	1.47509	0.00120453	0.024718	chst3a	13	29510023	29520852	+	1909	protein_coding	carbohydrate (chondroitin 6) sulfotransferase 3a [Source:ZFIN;Acc:ZDB-GENE-090312-180]	Sulfotransfer_1
ENSDARG00000061100	1589.85	1670.82	1555.74	1259.25	1252.57	1228.94	1605.47	1246.92	0.364741	2.59e-05	0.00117963	nars	21	944715	965598	+	2449	protein_coding	asparaginyl-tRNA synthetase [Source:ZFIN;Acc:ZDB-GENE-030131-1016]	tRNA-synt_2
ENSDARG00000061120	1872.65	1968.25	2091.16	1572.05	1641.4	1145.97	1977.36	1453.14	0.444404	0.000218555	0.00648646	slc43a2b	10	24371921	24391716	-	4637	protein_coding	solute carrier family 43 (amino acid system L transporter), member 2b [Source:ZFIN;Acc:ZDB-GENE-041212-6]	MFS_1
ENSDARG00000061140	1252.67	1472.2	1357.91	966.566	1072.33	1140.11	1360.93	1059.67	0.360511	0.00047693	0.0121319	colec12	2	31382590	31435158	+	4850	protein_coding	collectin sub-family member 12 [Source:ZFIN;Acc:ZDB-GENE-030131-9807]	Lectin_C
ENSDARG00000061328	1936.1	2104	1954.62	1568.03	1501.67	1652.58	1998.24	1574.09	0.344057	7.73e-05	0.00287917	cdon	18	44053052	44129151	-	4423	protein_coding	cell adhesion associated, oncogene regulated [Source:ZFIN;Acc:ZDB-GENE-021115-4]	fn3
ENSDARG00000061355	443.237	218.584	298.891	949.468	868.8	592.507	320.237	803.592	-1.32659	0.000162935	0.00515331	aoc1	24	40001290	40009446	-	2639	protein_coding	amine oxidase, copper containing 1 [Source:ZFIN;Acc:ZDB-GENE-061103-112]	-
ENSDARG00000061375	1641.52	1387.36	1592.3	2194.64	2121.37	1617.44	1540.39	1977.82	-0.360356	0.00206513	0.0372119	sgpl1	13	25725547	25750910	-	5884	protein_coding	sphingosine-1-phosphate lyase 1 [Source:ZFIN;Acc:ZDB-GENE-070410-24]	-
ENSDARG00000061478	6688.43	8654.53	8084.04	6182.61	6064.38	6551.75	7809	6266.24	0.317369	0.00087199	0.0193325	igf2bp1	3	23518137	23575115	-	9028	protein_coding	insulin-like growth factor 2 mRNA binding protein 1 [Source:ZFIN;Acc:ZDB-GENE-060929-1258]	KH_1
ENSDARG00000061481	88.8287	82.8423	76.3356	133.77	147.838	151.299	82.6688	144.302	-0.801736	0.000178448	0.00555128	wu:fj05g07	24	29758272	29777413	-	2359	protein_coding	wu:fj05g07 [Source:ZFIN;Acc:ZDB-GENE-030131-7307]	-
ENSDARG00000061527	8.15773	10.9791	12.9018	10.0579	40.5035	63.4481	10.6795	38.0032	-1.83857	0.00163544	0.0311574	nxt2	14	28459439	28473639	-	1284	protein_coding	nuclear transport factor 2-like export factor 2 [Source:ZFIN;Acc:ZDB-GENE-050521-1]	-
ENSDARG00000061631	273.737	219.582	305.342	214.234	153.913	163.989	266.221	177.379	0.585284	0.0015973	0.0307019	fbxo11a	12	24841719	24904944	-	4766	protein_coding	F-box protein 11a [Source:ZFIN;Acc:ZDB-GENE-061103-70]	zf-UBR1
ENSDARG00000061746	355.315	299.43	385.978	493.844	485.029	423.638	346.908	467.504	-0.430804	0.00190717	0.0349787	arhgef9a	5	21939733	22001053	-	3109	protein_coding	Cdc42 guanine nucleotide exchange factor (GEF) 9a [Source:ZFIN;Acc:ZDB-GENE-070705-271]	RhoGEF
ENSDARG00000061819	168.593	138.736	175.249	231.332	223.782	234.27	160.859	229.795	-0.514921	0.00270724	0.0451188	wscd2	5	20627200	20678300	-	2349	protein_coding	WSC domain containing 2 [Source:ZFIN;Acc:ZDB-GENE-060526-124]	-
ENSDARG00000061858	222.978	81.8442	149.446	490.827	440.475	326.025	151.423	419.109	-1.46765	0.00068788	0.0158894	zgc:153968	3	21225750	21230668	+	1240	protein_coding	zgc:153968 [Source:ZFIN;Acc:ZDB-GENE-061027-211]	Trypsin
ENSDARG00000062003	1604.35	1484.18	1424.57	1957.27	1797.34	1786.31	1504.37	1846.97	-0.295423	0.0010799	0.0227172	myo5b	21	22446240	22547496	-	8531	protein_coding	myosin VB [Source:ZFIN;Acc:ZDB-GENE-031219-7]	Myosin_head
ENSDARG00000062055	877.41	893.3	951.507	783.512	684.509	696.953	907.405	721.658	0.330028	0.001677	0.0317501	rnf38	1	18863060	18933671	+	2843	protein_coding	ring finger protein 38 [Source:ZFIN;Acc:ZDB-GENE-030131-8693]	-
ENSDARG00000062081	268.299	283.461	264.487	181.043	130.624	146.419	272.082	152.695	0.833495	1.47e-06	0.000106462	tbc1d1	1	18642117	18772311	-	7032	protein_coding	TBC1 (tre-2/USP6, BUB2, cdc16) domain family, member 1 [Source:ZFIN;Acc:ZDB-GENE-060710-1]	TBC
ENSDARG00000062181	13.5962	11.9772	22.5781	37.2143	73.9188	27.3315	16.0505	46.1549	-1.53014	0.00119407	0.0245703	bmt2	25	21770962	21782435	-	1367	protein_coding	base methyltransferase of 25S rRNA 2 homolog [Source:ZFIN;Acc:ZDB-GENE-060825-17]	-
ENSDARG00000062319	344.438	259.506	342.972	498.873	488.067	481.229	315.639	489.39	-0.632471	6.29e-06	0.000365437	si:dkey-103g5.3	15	21862295	21872824	+	1868	protein_coding	si:dkey-103g5.3 [Source:ZFIN;Acc:ZDB-GENE-131127-337]	Zona_pellucida
ENSDARG00000062562	201.224	231.559	240.833	124.718	148.85	144.466	224.539	139.345	0.68671	0.000121233	0.00410414	egln2	15	8335600	8382997	+	3457	protein_coding	egl-9 family hypoxia-inducible factor 2 [Source:ZFIN;Acc:ZDB-GENE-060503-757]	-
ENSDARG00000062646	4595.52	4834.8	4728.5	3873.31	3863.02	3980.63	4719.61	3905.65	0.273013	0.000168882	0.00530429	tet3	5	14306475	14373662	-	11443	protein_coding	tet methylcytosine dioxygenase 3 [Source:ZFIN;Acc:ZDB-GENE-060526-109]	zf-CXXC
ENSDARG00000062849	90.6415	96.8157	74.1853	142.823	142.775	130.801	87.2142	138.799	-0.667882	0.00207325	0.0373284	kcnk10a	20	10166297	10220280	+	3268	protein_coding	potassium channel, subfamily K, member 10a [Source:ZFIN;Acc:ZDB-GENE-041210-291]	Ion_trans_2
ENSDARG00000062936	1280.76	1360.41	1357.91	1053.06	1095.62	1153.78	1333.03	1100.82	0.275721	0.00268672	0.0449723	ndnf	23	2050359	2099350	-	5957	protein_coding	neuron-derived neurotrophic factor [Source:ZFIN;Acc:ZDB-GENE-030131-207]	-
ENSDARG00000062947	40.7887	43.9164	52.6823	75.4344	109.359	82.9706	45.7958	89.2548	-0.965897	0.00071681	0.0163902	amn	3	56876280	56877918	+	1639	protein_coding	amnion associated transmembrane protein [Source:ZFIN;Acc:ZDB-GENE-060810-59]	-
ENSDARG00000062972	561.977	509.031	519.297	378.178	396.934	367.999	530.102	381.037	0.477119	8.54e-05	0.00310621	hip1	15	16935390	17025212	-	8671	protein_coding	huntingtin interacting protein 1 [Source:ZFIN;Acc:ZDB-GENE-010328-15]	-
ENSDARG00000062976	75.2324	92.8233	92.4628	135.782	132.649	157.156	86.8395	141.862	-0.711123	0.00107209	0.0226793	iffo1a	19	9481698	9503473	-	2829	protein_coding	intermediate filament family orphan 1a [Source:ZFIN;Acc:ZDB-GENE-060503-418]	-
ENSDARG00000063014	683.437	540.97	611.76	998.752	894.114	878.512	612.056	923.793	-0.59299	3.63e-07	3.19e-05	dbpa	19	10177115	10196370	-	2992	protein_coding	D site albumin promoter binding protein a [Source:ZFIN;Acc:ZDB-GENE-060503-802]	bZIP_2
ENSDARG00000063059	19.9411	13.9734	13.9769	70.4055	26.3273	35.1405	15.9638	43.9577	-1.45552	0.00186486	0.03437	abcg8	13	10926528	10945394	-	3013	protein_coding	ATP-binding cassette, sub-family G (WHITE), member 8 [Source:ZFIN;Acc:ZDB-GENE-050517-41]	ABC2_membrane
ENSDARG00000063229	2161.8	2214.78	2018.05	1781.26	1640.39	1877.09	2131.55	1766.25	0.271318	0.00232943	0.0407407	xpo1b	17	23964132	23988404	+	7994	protein_coding	exportin 1 (CRM1 homolog, yeast) b [Source:ZFIN;Acc:ZDB-GENE-070530-6]	-
ENSDARG00000063288	72.5132	49.905	74.1853	17.0985	31.3902	41.9733	65.5345	30.154	1.11816	0.00217913	0.03865	slc2a11b	5	10014604	10046183	+	2868	protein_coding	solute carrier family 2 (facilitated glucose transporter), member 11b [Source:ZFIN;Acc:ZDB-GENE-070705-96]	Sugar_tr
ENSDARG00000063333	1455.7	1728.71	1658.95	1313.56	1222.19	1382.19	1614.46	1305.98	0.305319	0.00197936	0.0359527	nup210	23	4483083	4557964	+	7150	protein_coding	nucleoporin 210 [Source:ZFIN;Acc:ZDB-GENE-050208-132]	-
ENSDARG00000063433	1886.25	1739.69	1958.92	2495.37	2386.67	2101.6	1861.62	2327.88	-0.322469	0.000600204	0.0143319	atp2b2	11	1148701	1291012	-	5014	protein_coding	ATPase plasma membrane Ca2+ transporting 2 [Source:ZFIN;Acc:ZDB-GENE-061016-1]	Cation_ATPase_C
ENSDARG00000063518	594.608	603.851	580.58	406.34	471.865	466.587	593.013	448.264	0.403777	0.00063825	0.0149879	zgc:153913	2	63298	66646	-	2259	protein_coding	zgc:153913 [Source:ZFIN;Acc:ZDB-GENE-061103-397]	-
ENSDARG00000063519	72.5132	39.924	68.8095	103.597	126.573	114.207	60.4156	114.792	-0.924752	0.00053524	0.0132283	PLEKHB1	10	36731039	36738642	-	2507	protein_coding	si:ch211-176g13.7 [Source:ZFIN;Acc:ZDB-GENE-030131-7664]	PH
ENSDARG00000063544	248.358	224.573	241.908	312.801	307.826	346.524	238.28	322.384	-0.436022	0.00280215	0.0462739	pip4k2ab	2	21090317	21156855	+	2783	protein_coding	phosphatidylinositol-5-phosphate 4-kinase, type II, alpha b [Source:ZFIN;Acc:ZDB-GENE-070912-272]	PIP5K
ENSDARG00000063614	209.382	187.643	206.429	125.724	128.599	114.207	201.151	122.843	0.712028	9.52e-05	0.0033697	zgc:153395	10	14547941	14556978	-	768	protein_coding	zgc:153395 [Source:ZFIN;Acc:ZDB-GENE-060825-57]	-
ENSDARG00000063626	2772.72	2624.01	2639.49	3346.27	3408.37	3011.34	2678.74	3255.33	-0.281015	0.000699632	0.0161115	ddx21	13	319575	330004	-	2545	protein_coding	DEAD (Asp-Glu-Ala-Asp) box helicase 21 [Source:ZFIN;Acc:ZDB-GENE-031113-10]	DEAD
ENSDARG00000063706	106.957	93.8214	96.7634	146.846	177.203	178.631	99.1806	167.56	-0.755299	0.000192108	0.00585488	pde8b	21	7642403	7691293	-	2477	protein_coding	phosphodiesterase 8B [Source:ZFIN;Acc:ZDB-GENE-091117-3]	PAS
ENSDARG00000063921	16090.7	17664.4	15190.8	22040.9	19902.4	20437.1	16315.3	20793.5	-0.349881	1.46e-05	0.000728593	mt-nd5	MT	12897	14717	+	1821	protein_coding	NADH dehydrogenase 5, mitochondrial [Source:ZFIN;Acc:ZDB-GENE-011205-12]	-
ENSDARG00000067626	760.482	690.685	740.777	897.167	912.341	920.485	730.648	909.998	-0.316464	0.00157608	0.0304627	ywhag1	5	3501859	3545221	+	1374	protein_coding	3-monooxygenase/tryptophan 5-monooxygenase activation protein, gamma polypeptide 1 [Source:ZFIN;Acc:ZDB-GENE-011115-1]	-
ENSDARG00000067741	670.747	677.71	798.836	516.977	520.47	617.887	715.764	551.778	0.374161	0.00231473	0.0406092	itpkcb	18	35429333	35459996	-	3844	protein_coding	inositol-trisphosphate 3-kinase Cb [Source:ZFIN;Acc:ZDB-GENE-080225-27]	-
ENSDARG00000067859	177.657	181.654	211.804	125.724	149.863	75.1616	190.372	116.916	0.703621	0.00217491	0.0386055	scospondin	24	40016889	40171461	+	14109	protein_coding	subcommissural organ spondin [Source:ZFIN;Acc:ZDB-GENE-051114-1]	VWD
ENSDARG00000068006	30.8181	105.799	27.9539	323.865	177.203	208.891	54.8569	236.653	-2.10909	0.00143161	0.0282499	gck	8	40476811	40490593	+	2973	protein_coding	glucokinase (hexokinase 4) [Source:ZFIN;Acc:ZDB-GENE-060825-204]	-
ENSDARG00000068088	581.918	395.248	434.36	858.947	641.98	705.738	470.509	735.555	-0.642926	2.25e-05	0.00104194	tcnl	5	30617915	30620625	-	655	protein_coding	transcobalamin like [Source:ZFIN;Acc:ZDB-GENE-060531-123]	-
ENSDARG00000068181	106.957	63.8784	34.4048	165.956	197.454	145.443	68.4134	169.618	-1.30027	1.01e-05	0.000533895	dpep1	7	56615554	56637406	+	1749	protein_coding	dipeptidase 1 [Source:ZFIN;Acc:ZDB-GENE-061013-388]	-
ENSDARG00000068194	351.689	339.354	450.487	212.222	246.059	286.981	380.51	248.42	0.613264	0.000176307	0.00551454	klf9	5	26075230	26078165	+	1460	protein_coding	Kruppel-like factor 9 [Source:ZFIN;Acc:ZDB-GENE-060526-244]	-
ENSDARG00000068374	600.953	331.369	436.51	1274.34	1074.35	949.769	456.278	1099.49	-1.26711	3.45e-14	2.03e-11	si:ch211-132b12.7	18	40668615	40684792	-	3236	protein_coding	si:ch211-132b12.7 [Source:ZFIN;Acc:ZDB-GENE-050419-250]	-
ENSDARG00000068387	34.4438	36.9297	24.7284	80.4634	72.9063	50.7585	32.034	68.0427	-1.082	0.00123422	0.0252129	slc6a18	19	645872	657439	-	2153	protein_coding	solute carrier family 6 (neutral amino acid transporter), member 18 [Source:ZFIN;Acc:ZDB-GENE-080219-9]	SNF
ENSDARG00000068404	152.278	122.766	129.018	278.604	260.235	203.034	134.687	247.291	-0.874092	3.07e-06	0.000198181	tbcb	18	37259800	37270740	+	2204	protein_coding	tubulin folding cofactor B [Source:ZFIN;Acc:ZDB-GENE-030131-9296]	-
ENSDARG00000068465	49.8528	56.8917	52.6823	18.1043	16.2014	26.3554	53.1423	20.2203	1.39145	0.000237147	0.00693771	zgc:136254	10	8045364	8046764	-	1021	protein_coding	zgc:136254 [Source:ZFIN;Acc:ZDB-GENE-060421-3062]	-
ENSDARG00000068468	51.6656	48.9069	54.8326	112.649	105.309	79.0661	51.8017	99.0079	-0.934646	0.00047808	0.0121475	dnah3	24	39443874	39511864	+	12391	protein_coding	dynein axonemal heavy chain 3 [Source:ZFIN;Acc:ZDB-GENE-091112-7]	Dynein_heavy
ENSDARG00000068493	50.7592	26.9487	34.4048	88.5097	81.007	69.3048	37.3709	79.6072	-1.08417	0.000591439	0.0141983	cyp2y3	15	18305	20710	-	1114	protein_coding	cytochrome P450, family 2, subfamily Y, polypeptide 3 [Source:ZFIN;Acc:ZDB-GENE-050522-490]	p450
ENSDARG00000068515	818.493	504.041	580.58	1757.12	1537.11	1006.38	634.371	1433.54	-1.17577	0.000145969	0.00474273	chs1	13	285874	303137	-	4811	protein_coding	chitin synthase 1 [Source:ZFIN;Acc:ZDB-GENE-030131-1188]	-
ENSDARG00000068586	377.069	262.5	215.03	598.446	635.905	524.179	284.866	586.177	-1.0372	1.51e-09	2.75e-07	CDHR2	14	50839282	50892442	-	3929	protein_coding	cadherin related family member 2 [Source:HGNC Symbol;Acc:HGNC:18231]	Cadherin
ENSDARG00000068680	1554.5	943.205	1093.43	3921.58	3877.2	2582.82	1197.04	3460.53	-1.53127	9.31e-08	1.07e-05	ctrl	15	37820258	37829160	-	1830	protein_coding	chymotrypsin-like [Source:ZFIN;Acc:ZDB-GENE-040912-147]	Trypsin
ENSDARG00000068883	196.692	182.652	168.798	316.825	340.229	312.36	182.714	323.138	-0.820556	8.29e-08	9.76e-06	tspan13a	15	34592215	34599768	+	3952	protein_coding	tetraspanin 13a [Source:ZFIN;Acc:ZDB-GENE-040718-19]	Tetraspannin
ENSDARG00000068910	694.314	733.604	608.534	489.821	561.986	495.871	678.817	515.893	0.396799	0.000982145	0.0212716	nos1	5	12100126	12272689	-	5681	protein_coding	nitric oxide synthase 1 (neuronal) [Source:ZFIN;Acc:ZDB-GENE-001101-1]	NAD_binding_1
ENSDARG00000068947	65.2619	89.829	54.8326	12.0695	21.2643	47.8301	69.9745	27.0546	1.36837	0.000915397	0.0201762	si:ch211-264e16.1	18	15706160	15718931	+	3493	protein_coding	si:ch211-264e16.1 [Source:ZFIN;Acc:ZDB-GENE-060503-226]	-
ENSDARG00000069018	339.906	201.616	277.388	541.116	544.772	501.728	272.97	529.205	-0.953109	5.33e-09	8.31e-07	cyp7a1	2	22150134	22152797	-	1987	protein_coding	cytochrome P450, family 7, subfamily A, polypeptide 1 [Source:ZFIN;Acc:ZDB-GENE-040426-1296]	p450
ENSDARG00000069048	1107.64	1088.93	1124.61	824.75	981.197	885.345	1107.06	897.097	0.303398	0.00261453	0.0441231	serpinf1	21	40106448	40120169	+	1946	protein_coding	serpin peptidase inhibitor, clade F (alpha-2 antiplasmin, pigment epithelium derived factor), member 1 [Source:ZFIN;Acc:ZDB-GENE-040912-2]	Serpin
ENSDARG00000069095	125.085	93.8214	102.139	221.274	262.26	176.678	107.015	220.071	-1.03701	5.57e-07	4.6e-05	gls2a	8	21166053	21184759	-	1858	protein_coding	glutaminase 2a (liver, mitochondrial) [Source:ZFIN;Acc:ZDB-GENE-081105-57]	-
ENSDARG00000069293	9.06415	5.9886	12.9018	42.2433	39.4909	37.0927	9.31818	39.609	-2.09519	1.51e-05	0.000745572	ahsg2	2	10134345	10141741	+	1488	protein_coding	alpha-2-HS-glycoprotein 2 [Source:ZFIN;Acc:ZDB-GENE-030131-1133]	-
ENSDARG00000069295	294.585	301.426	311.793	174.002	222.769	185.464	302.601	194.078	0.64064	5.17e-05	0.0021037	bcl6ab	2	10087334	10098191	-	2312	protein_coding	B-cell CLL/lymphoma 6a, genome duplicate b [Source:ZFIN;Acc:ZDB-GENE-030131-7523]	BTB
ENSDARG00000069375	646.274	637.786	552.626	438.525	463.765	406.068	612.229	436.119	0.49054	5.97e-05	0.00235011	zgc:162608	15	21875545	21877996	-	1539	protein_coding	zgc:162608 [Source:ZFIN;Acc:ZDB-GENE-070410-86]	-
ENSDARG00000069415	12738.8	11062.9	11403	8656.85	9315.8	9063.31	11734.9	9011.99	0.380981	1.55e-06	0.000111041	col17a1a	1	49568335	49605854	+	4745	protein_coding	collagen, type XVII, alpha 1a [Source:ZFIN;Acc:ZDB-GENE-090313-107]	Collagen
ENSDARG00000069583	1624.3	1754.66	1583.69	1315.58	1406.48	1222.11	1654.22	1314.72	0.331609	0.000412134	0.0108246	zgc:114181	16	55003121	55028791	-	3368	protein_coding	zgc:114181 [Source:ZFIN;Acc:ZDB-GENE-050913-105]	Peptidase_M20
ENSDARG00000069607	157.716	92.8233	159.122	230.326	243.021	229.389	136.554	234.245	-0.778265	0.000135827	0.00447752	zgc:162331	4	4782721	4795205	-	1637	protein_coding	zgc:162331 [Source:ZFIN;Acc:ZDB-GENE-070410-75]	Sushi
ENSDARG00000069615	368.004	237.548	332.221	587.383	452.626	445.113	312.591	495.041	-0.662288	7.73e-05	0.00287917	ckmt2a	10	3111004	3129887	+	2120	protein_coding	creatine kinase, mitochondrial 2a (sarcomeric) [Source:ZFIN;Acc:ZDB-GENE-030131-5717]	-
ENSDARG00000069630	191.254	124.763	91.3876	296.709	238.971	227.437	135.801	254.372	-0.899587	7.23e-05	0.00271296	tat	18	13162728	13179510	+	2023	protein_coding	tyrosine aminotransferase [Source:ZFIN;Acc:ZDB-GENE-030131-1144]	Aminotran_1_2
ENSDARG00000069692	927.262	793.49	859.044	535.082	600.464	630.576	859.932	588.707	0.546957	1.5e-06	0.000107415	col7a1l	4	15889437	15966260	+	7679	protein_coding	collagen type VII alpha 1-like [Source:ZFIN;Acc:ZDB-GENE-030131-9861]	VWA
ENSDARG00000069765	748.699	565.923	642.939	1008.81	1008.54	927.318	652.52	981.555	-0.587891	5.94e-07	4.87e-05	syngap1b	16	45456066	45691220	+	10829	protein_coding	synaptic Ras GTPase activating protein 1b [Source:ZFIN;Acc:ZDB-GENE-100921-2]	C2
ENSDARG00000069981	3140.73	3291.74	3158.79	2773.98	2722.85	2455.93	3197.08	2650.92	0.27033	0.00101525	0.0217825	cspg5a	16	42319438	42390640	-	5226	protein_coding	chondroitin sulfate proteoglycan 5a [Source:ZFIN;Acc:ZDB-GENE-080425-4]	-
ENSDARG00000070006	538.41	524.003	523.597	308.778	322.003	409.972	528.67	346.918	0.60736	8.56e-06	0.000470741	rcn1	7	15818778	15830251	-	2099	protein_coding	reticulocalbin 1, EF-hand calcium binding domain [Source:ZFIN;Acc:ZDB-GENE-080225-33]	-
ENSDARG00000070012	133.243	145.723	142.995	102.591	87.0825	81.0183	140.653	90.2305	0.640202	0.00274544	0.0456174	sesn2	19	43341115	43357457	+	2194	protein_coding	sestrin 2 [Source:ZFIN;Acc:ZDB-GENE-070108-1]	PA26
ENSDARG00000070021	72.5132	45.9126	73.1101	186.072	189.354	145.443	63.8453	173.623	-1.44256	1.3e-09	2.45e-07	cyp3c4	3	40936094	40945724	-	2316	protein_coding	cytochrome P450, family 3, subfamily C, polypeptide 4 [Source:ZFIN;Acc:ZDB-GENE-060929-96]	p450
ENSDARG00000070038	298.21	328.375	289.215	546.145	592.363	470.492	305.267	536.333	-0.812545	2.11e-09	3.7e-07	rbp2a	15	5803458	5815006	-	669	protein_coding	retinol binding protein 2a, cellular [Source:ZFIN;Acc:ZDB-GENE-020320-2]	-
ENSDARG00000070078	217.54	147.719	199.978	299.726	341.242	285.028	188.412	308.665	-0.710828	4.24e-05	0.00178738	abcb11b	11	13223625	13272085	+	7871	protein_coding	ATP-binding cassette, sub-family B (MDR/TAP), member 11b [Source:ZFIN;Acc:ZDB-GENE-050517-14]	ABC_membrane
ENSDARG00000070109	108.77	107.795	120.417	56.3244	78.9818	69.3048	112.327	68.2037	0.718965	0.00302949	0.048982	ncapg	1	23559478	23573230	+	3721	protein_coding	non-SMC condensin I complex, subunit G [Source:ZFIN;Acc:ZDB-GENE-041111-282]	-
ENSDARG00000070229	93.3607	68.8689	83.8616	177.019	150.875	161.06	82.0304	162.985	-0.988693	4.17e-06	0.000255966	zgc:158258	11	37683278	37693019	-	5353	protein_coding	zgc:158258 [Source:ZFIN;Acc:ZDB-GENE-070112-2272]	-
ENSDARG00000070230	680.718	779.516	820.338	531.058	605.527	614.958	760.191	583.848	0.379643	0.00125368	0.0255181	aldh1l2	4	9028819	9048975	+	3075	protein_coding	aldehyde dehydrogenase 1 family, member L2 [Source:ZFIN;Acc:ZDB-GENE-100426-6]	Aldedh
ENSDARG00000070331	1689.56	1271.58	1378.34	2081.99	1911.76	2333.91	1446.49	2109.22	-0.543579	2e-06	0.000138424	muc5.1	25	8356707	8400166	+	16267	protein_coding	mucin 5.1, oligomeric mucus/gel-forming [Source:ZFIN;Acc:ZDB-GENE-120822-1]	VWD
ENSDARG00000070337	227.51	205.609	192.452	104.602	141.762	113.23	208.523	119.865	0.800538	3.05e-05	0.0013491	hoxc1a	23	36178104	36190988	+	8400	protein_coding	homeobox C1a [Source:ZFIN;Acc:ZDB-GENE-000822-2]	Homeobox
ENSDARG00000070339	400.635	383.271	377.377	260.5	307.826	297.718	387.094	288.682	0.423638	0.00200445	0.0363211	hoxc3a	23	36087219	36149371	+	4159	protein_coding	homeobox C3a [Source:ZFIN;Acc:ZDB-GENE-980526-532]	Homeobox
ENSDARG00000070394	564.696	700.666	657.991	496.861	520.47	406.068	641.118	474.466	0.433882	0.00107415	0.0226805	uroc1	6	40045035	40058686	-	2677	protein_coding	urocanate hydratase 1 [Source:ZFIN;Acc:ZDB-GENE-081022-148]	Urocanase
ENSDARG00000070484	614.549	568.917	558.002	792.564	867.787	844.347	580.49	834.9	-0.523516	9.31e-07	7.25e-05	zgc:195001	3	30202863	30218504	-	1746	protein_coding	zgc:195001 [Source:ZFIN;Acc:ZDB-GENE-081022-173]	-
ENSDARG00000070494	1794.7	1890.4	1724.54	1304.51	1313.33	1513.97	1803.21	1377.27	0.388708	3.96e-05	0.00168521	pdgfra	20	22435180	22476255	-	6274	protein_coding	platelet-derived growth factor receptor, alpha polypeptide [Source:ZFIN;Acc:ZDB-GENE-990415-208]	Pkinase_Tyr
ENSDARG00000070543	202.13	182.652	188.151	281.622	291.625	239.15	190.978	270.799	-0.502572	0.00182978	0.0338892	grin2ab	1	8763429	8928841	-	7880	protein_coding	glutamate receptor, ionotropic, N-methyl D-aspartate 2A, b [Source:ZFIN;Acc:ZDB-GENE-070424-223]	Lig_chan
ENSDARG00000070545	2549.74	2788.69	2925.48	2106.13	2270.22	2413.96	2754.64	2263.43	0.282928	0.00163526	0.0311574	top1l	11	25296366	25311677	+	3795	protein_coding	DNA topoisomerase I, like [Source:ZFIN;Acc:ZDB-GENE-060616-217]	-
ENSDARG00000070584	580.105	471.103	554.777	816.703	854.623	752.592	535.329	807.973	-0.593294	4.61e-07	3.92e-05	clic5b	20	43925266	43968859	+	2504	protein_coding	chloride intracellular channel 5b [Source:ZFIN;Acc:ZDB-GENE-040426-2542]	-
ENSDARG00000070918	378.881	448.147	506.395	317.83	319.977	340.667	444.475	326.158	0.444508	0.00169548	0.0319779	si:ch211-284e20.8	22	38229321	38240168	+	1444	protein_coding	si:ch211-284e20.8 [Source:ZFIN;Acc:ZDB-GENE-050208-451]	-
ENSDARG00000070960	138.681	105.799	126.868	192.106	216.694	177.655	123.783	195.485	-0.657614	0.000631928	0.0148858	si:ch211-288g17.4	19	9344171	9364342	+	1805	protein_coding	si:ch211-288g17.4 [Source:ZFIN;Acc:ZDB-GENE-060531-62]	-
ENSDARG00000070995	145.933	115.78	139.769	212.222	197.454	227.437	133.827	212.371	-0.665744	0.000264531	0.00763023	inpp4ab	6	14172884	14292329	-	3648	protein_coding	inositol polyphosphate-4-phosphatase type I Ab [Source:ZFIN;Acc:ZDB-GENE-081104-521]	-
ENSDARG00000071017	208.475	182.652	156.972	266.535	284.537	243.055	182.7	264.709	-0.531734	0.00162909	0.0311151	nt5e	20	826459	848068	+	2104	protein_coding	5'-nucleotidase, ecto (CD73) [Source:ZFIN;Acc:ZDB-GENE-040426-1261]	Metallophos
ENSDARG00000071082	121.46	171.673	155.897	56.3244	42.5286	90.7796	149.676	63.2109	1.24023	4.85e-06	0.00029398	p4ha1b	17	20144626	20167236	-	5249	protein_coding	prolyl 4-hydroxylase, alpha polypeptide I b [Source:ZFIN;Acc:ZDB-GENE-030131-4089]	-
ENSDARG00000071090	154.091	157.7	173.099	241.39	230.87	245.983	161.63	239.414	-0.568331	0.000579842	0.0139793	actn2b	17	20122019	20143946	-	2986	protein_coding	actinin, alpha 2b [Source:ZFIN;Acc:ZDB-GENE-051127-39]	CH
ENSDARG00000071212	445.956	514.022	447.262	253.46	284.537	370.927	469.08	302.975	0.629935	4.15e-05	0.00175702	p3h1	11	39075613	39105253	-	2774	protein_coding	prolyl 3-hydroxylase 1 [Source:ZFIN;Acc:ZDB-GENE-031010-35]	-
ENSDARG00000071429	255.609	205.609	230.082	459.647	472.878	398.259	230.433	443.595	-0.943314	1.04e-10	2.6e-08	tdo2a	14	36738063	36750593	+	2337	protein_coding	tryptophan 2,3-dioxygenase a [Source:ZFIN;Acc:ZDB-GENE-030131-1187]	-
ENSDARG00000071592	258.328	133.745	155.897	330.906	276.436	276.243	182.657	294.528	-0.685249	0.00113467	0.0236808	aqp8a.2	12	20354691	20362061	-	1892	protein_coding	aquaporin 8a, tandem duplicate 2 [Source:ZFIN;Acc:ZDB-GENE-070112-1802]	-
ENSDARG00000073742	3292.1	1951.29	2865.27	7431.8	7557.95	5478.01	2702.89	6822.59	-1.33575	1.49e-07	1.54e-05	prss59.2	16	26017360	26018694	+	879	protein_coding	protease, serine, 59, tandem duplicate 2 [Source:ZFIN;Acc:ZDB-GENE-110408-10]	Trypsin
ENSDARG00000073744	673.466	591.874	619.286	1009.82	905.253	786.756	628.208	900.608	-0.518877	1.18e-05	0.000612655	ip6k1	22	39054012	39083156	+	6625	protein_coding	inositol hexakisphosphate kinase 1 [Source:ZFIN;Acc:ZDB-GENE-110317-2]	-
ENSDARG00000073757	138.681	128.755	120.417	70.4055	72.9063	77.1138	129.284	73.4752	0.816299	0.000271898	0.00779303	pdzrn3a	23	10828716	10914275	-	3051	protein_coding	PDZ domain containing RING finger 3a [Source:ZFIN;Acc:ZDB-GENE-090313-307]	PDZ
ENSDARG00000073810	770.453	749.573	790.234	563.244	590.338	600.316	770.087	584.633	0.397259	0.000153469	0.00492277	thbs2b	12	30653047	30681927	+	4897	protein_coding	thrombospondin 2b [Source:ZFIN;Acc:ZDB-GENE-100623-1]	TSP_C
ENSDARG00000073824	451.395	318.394	381.678	560.226	635.905	562.248	383.822	586.126	-0.609234	1.45e-05	0.000722965	RASGRF1	18	26337869	26418637	+	4177	protein_coding	si:ch211-234p18.3 [Source:ZFIN;Acc:ZDB-GENE-090311-28]	RhoGEF
ENSDARG00000074023	1227.29	1292.54	1209.54	892.138	840.447	977.1	1243.12	903.228	0.46064	2.97e-06	0.000192691	rbms1a	11	10909183	10960394	+	3596	protein_coding	RNA binding motif, single stranded interacting protein 1a [Source:ZFIN;Acc:ZDB-GENE-030131-4967]	RRM_1
ENSDARG00000074149	637.21	599.858	617.135	744.286	786.78	765.281	618.068	765.449	-0.308233	0.00307725	0.0494183	itpr1b	11	35777329	36020005	-	10288	protein_coding	inositol 1,4,5-trisphosphate receptor, type 1b [Source:ZFIN;Acc:ZDB-GENE-070604-2]	Ion_trans
ENSDARG00000074335	1970.55	2188.83	2065.36	1718.9	1770	1708.22	2074.91	1732.37	0.260136	0.00207954	0.0373821	boc	24	21206243	21258945	-	4677	protein_coding	BOC cell adhesion associated, oncogene regulated [Source:ZFIN;Acc:ZDB-GENE-030131-6560]	I-set
ENSDARG00000074345	203.943	181.654	273.088	105.608	158.976	149.347	219.562	137.977	0.668246	0.00150359	0.0293123	si:ch211-214b16.4	3	60338988	60401826	-	5018	protein_coding	si:ch211-214b16.4 [Source:ZFIN;Acc:ZDB-GENE-081105-53]	NACHT
ENSDARG00000074390	1395.88	1289.55	1220.29	959.526	901.202	1082.52	1301.91	981.083	0.408505	8.56e-05	0.00310682	tmem176l.4	16	46649469	46664465	-	3726	protein_coding	transmembrane protein 176l.4 [Source:ZFIN;Acc:ZDB-GENE-030131-3532]	-
ENSDARG00000074476	82.4837	48.9069	66.6592	21.1216	11.1385	36.1166	66.0166	22.7922	1.53253	0.000140093	0.00458476	odam	1	43958198	43963441	-	830	protein_coding	odontogenic, ameloblast associated [Source:ZFIN;Acc:ZDB-GENE-090313-260]	-
ENSDARG00000074519	87.9222	74.8575	86.0119	146.846	151.888	142.514	82.9306	147.083	-0.826046	9.76e-05	0.00345006	BX248501.1	11	6205969	6224120	+	3020	processed_transcript	-	Pkinase
ENSDARG00000074561	65.2619	55.8936	61.2835	125.724	100.246	86.8751	60.813	104.282	-0.776573	0.00256127	0.0434539	slc47a3	15	26600611	26610857	+	2003	protein_coding	solute carrier family 47 (multidrug and toxin extrusion), member 3 [Source:ZFIN;Acc:ZDB-GENE-130530-755]	MatE
ENSDARG00000074686	2612.29	2713.83	2484.67	2144.35	2018.09	2236.3	2603.6	2132.91	0.287742	0.000602277	0.0143367	mgea5	13	11988464	12006007	-	5516	protein_coding	meningioma expressed antigen 5 (hyaluronidase) [Source:ZFIN;Acc:ZDB-GENE-030131-3208]	Hyaluronidase_2
ENSDARG00000074698	138.681	103.802	148.371	235.355	243.021	230.365	130.285	236.247	-0.859161	3.22e-06	0.000204434	sdsl	17	14605794	14613711	-	1511	protein_coding	serine dehydratase-like [Source:ZFIN;Acc:ZDB-GENE-131121-410]	PALP
ENSDARG00000074776	111.489	119.772	123.642	69.3997	76.9566	71.2571	118.301	72.5378	0.704793	0.00208311	0.0373868	tmem154	1	25154076	25177225	-	1423	protein_coding	transmembrane protein 154 [Source:ZFIN;Acc:ZDB-GENE-030131-2401]	-
ENSDARG00000074808	374.349	385.267	337.597	236.361	230.87	269.41	365.738	245.547	0.575132	6.89e-05	0.00260852	megf6b	11	41712391	41779281	-	5492	protein_coding	multiple EGF-like-domains 6b [Source:ZFIN;Acc:ZDB-GENE-101112-3]	-
ENSDARG00000074839	261.954	188.641	197.827	375.161	316.94	282.1	216.141	324.733	-0.584419	0.000732444	0.0166635	impg1b	17	36627099	36681740	+	3833	protein_coding	interphotoreceptor matrix proteoglycan 1b [Source:ZFIN;Acc:ZDB-GENE-101007-1]	-
ENSDARG00000074849	1274.42	1409.32	1236.42	938.404	1009.55	1170.37	1306.72	1039.44	0.330005	0.00212532	0.0380237	rac1a	12	10464897	10476448	-	2091	protein_coding	Rac family small GTPase 1a [Source:ZFIN;Acc:ZDB-GENE-030131-5415]	Ras
ENSDARG00000075015	457.739	307.415	308.568	474.734	510.344	519.298	357.907	501.459	-0.483887	0.00195842	0.0356377	soul5	3	53476155	53486169	-	1842	protein_coding	heme-binding protein soul5 [Source:ZFIN;Acc:ZDB-GENE-110718-2]	-
ENSDARG00000075016	184.909	275.476	207.504	80.4634	90.1202	173.75	222.629	114.778	0.953866	0.000185577	0.00572045	apobb.2	20	53439665	53470252	+	8203	protein_coding	apolipoprotein Bb, tandem duplicate 2 [Source:ZFIN;Acc:ZDB-GENE-070705-554]	Vitellogenin_N
ENSDARG00000075141	67.0747	50.9031	54.8326	127.736	118.473	85.8989	57.6035	110.702	-0.938843	0.000360749	0.00975836	gprc5bb	1	54673846	54680103	+	2016	protein_coding	G protein-coupled receptor, class C, group 5, member Bb [Source:ZFIN;Acc:ZDB-GENE-090313-75]	7tm_3
ENSDARG00000075159	555.632	363.309	430.059	887.109	848.548	683.287	449.667	806.315	-0.840716	2.59e-08	3.55e-06	meltf	6	30091811	30109437	+	2840	protein_coding	melanotransferrin [Source:ZFIN;Acc:ZDB-GENE-050309-40]	-
ENSDARG00000075161	547.475	489.069	478.441	294.697	289.6	410.948	504.995	331.748	0.606205	5.91e-05	0.0023354	defbl1	21	21741804	21742991	+	866	protein_coding	defensin, beta-like 1 [Source:ZFIN;Acc:ZDB-GENE-070207-1]	-
ENSDARG00000075172	356.221	349.335	364.475	482.78	491.105	437.304	356.677	470.396	-0.39924	0.00145501	0.0286367	fbxo25	23	35468834	35483310	-	2641	protein_coding	F-box protein 25 [Source:ZFIN;Acc:ZDB-GENE-040801-19]	-
ENSDARG00000075211	4309.1	4874.72	4781.19	4008.08	4080.73	3322.73	4655	3803.84	0.291263	0.00214178	0.0381672	chd7	2	21765670	21820697	-	11233	protein_coding	chromodomain helicase DNA binding protein 7 [Source:ZFIN;Acc:ZDB-GENE-070912-179]	SNF2_N
ENSDARG00000075292	179.47	131.749	174.174	311.796	265.298	242.079	161.798	273.057	-0.754219	2.73e-05	0.00122025	myo15aa	3	40056485	40136743	-	13044	protein_coding	myosin XVAa [Source:ZFIN;Acc:ZDB-GENE-080425-2]	Myosin_head
ENSDARG00000075376	446.862	304.421	373.077	538.099	569.074	503.68	374.787	536.951	-0.517086	0.000367694	0.00992247	sgsm1b	10	1638876	1675362	+	3511	protein_coding	small G protein signaling modulator 1b [Source:ZFIN;Acc:ZDB-GENE-091117-39]	RUN
ENSDARG00000075513	167.687	120.77	139.769	270.558	300.738	229.389	142.742	266.895	-0.900161	1.07e-06	8.09e-05	ccdc136b	25	34984333	35012981	+	3292	protein_coding	coiled-coil domain containing 136b [Source:ZFIN;Acc:ZDB-GENE-081104-244]	-
ENSDARG00000075593	1285.3	1439.26	1355.76	1099.33	1035.88	1052.26	1360.11	1062.49	0.356	0.000133868	0.00443884	trim71	16	7742658	7793457	-	7688	protein_coding	tripartite motif containing 71, E3 ubiquitin protein ligase [Source:ZFIN;Acc:ZDB-GENE-040128-1]	NHL
ENSDARG00000075676	150.465	107.795	129.018	221.274	221.757	220.604	129.093	221.212	-0.774801	2.76e-05	0.00123067	fndc7b	23	1580294	1587955	-	1568	protein_coding	fibronectin type III domain containing 7b [Source:ZFIN;Acc:ZDB-GENE-100922-114]	-
ENSDARG00000075685	261.047	258.508	233.307	383.207	376.682	303.575	250.954	354.488	-0.49688	0.000959566	0.020865	tlr7	9	54039006	54126873	+	4011	protein_coding	toll-like receptor 7 [Source:ZFIN;Acc:ZDB-GENE-040219-11]	Band_41
ENSDARG00000075707	2533.43	2684.89	2582.51	1745.05	2005.93	1922.96	2600.28	1891.32	0.459205	1e-07	1.12e-05	nid2a	17	14796926	14876758	-	5686	protein_coding	nidogen 2a (osteonidogen) [Source:ZFIN;Acc:ZDB-GENE-030827-2]	EGF_CA
ENSDARG00000075727	222.978	190.637	190.301	124.718	121.51	123.968	201.306	123.399	0.707514	0.000114454	0.00391476	map1lc3cl	14	45406299	45422778	+	1274	protein_coding	microtubule-associated protein 1 light chain 3 gamma, like [Source:ZFIN;Acc:ZDB-GENE-140819-1]	-
ENSDARG00000075733	737.822	822.435	751.529	642.701	609.577	587.627	770.595	613.302	0.329329	0.0022694	0.0400314	zyx	16	17302452	17347727	-	2195	protein_coding	zyxin [Source:ZFIN;Acc:ZDB-GENE-070928-18]	LIM
ENSDARG00000075803	265.58	315.4	241.908	138.799	129.611	123.968	274.296	130.793	1.06919	1.36e-09	2.5e-07	slc41a2a	25	28772632	28808764	+	5666	protein_coding	solute carrier family 41 (magnesium transporter), member 2a [Source:ZFIN;Acc:ZDB-GENE-130530-781]	-
ENSDARG00000075931	808.522	691.684	894.524	1369.89	1325.48	1001.5	798.243	1232.29	-0.626631	1.7e-06	0.000121015	acsl5	12	31438579	31461412	-	3793	protein_coding	acyl-CoA synthetase long chain family member 5 [Source:ZFIN;Acc:ZDB-GENE-040912-169]	AMP-binding
ENSDARG00000075958	55.2913	25.9506	50.532	130.753	133.661	74.1854	43.9246	112.867	-1.35901	2.01e-05	0.000952994	si:dkey-266f7.9	19	8086491	8096984	-	1186	protein_coding	si:dkey-266f7.9 [Source:ZFIN;Acc:ZDB-GENE-070705-440]	PI-PLC-X
ENSDARG00000075977	32.6309	27.9468	61.2835	50.2896	88.0951	117.135	40.6204	85.1732	-1.07558	0.00301115	0.048813	prr5a	25	21075227	21092222	-	2067	protein_coding	proline rich 5a (renal) [Source:ZFIN;Acc:ZDB-GENE-130530-791]	-
ENSDARG00000076011	492.183	422.196	364.475	618.562	655.144	519.298	426.285	597.668	-0.485287	0.000531303	0.0131454	si:ch211-149b19.3	23	43809484	43831195	+	4007	protein_coding	si:ch211-149b19.3 [Source:ZFIN;Acc:ZDB-GENE-110411-37]	PP2C
ENSDARG00000076126	2403.81	2208.8	2422.31	1618.32	1792.28	1982.51	2344.97	1797.7	0.383286	5.92e-05	0.0023354	actc1a	19	47549568	47555956	-	1425	protein_coding	actin, alpha, cardiac muscle 1a [Source:ZFIN;Acc:ZDB-GENE-040520-4]	Actin
ENSDARG00000076144	158.623	205.609	163.423	78.4518	92.1454	115.183	175.885	95.26	0.883465	4.64e-05	0.00192473	si:ch211-74m13.3	3	54744069	54752364	+	1720	protein_coding	si:ch211-74m13.3 [Source:ZFIN;Acc:ZDB-GENE-060503-219]	I-set
ENSDARG00000076170	1094.95	1037.03	1108.48	1513.72	1299.15	1347.05	1080.15	1386.64	-0.360384	0.000203409	0.00610066	pcsk1nl	8	7359294	7379391	+	3759	protein_coding	proprotein convertase subtilisin/kexin type 1 inhibitor, like [Source:ZFIN;Acc:ZDB-GENE-090427-2]	-
ENSDARG00000076230	164.061	124.763	161.272	252.454	259.222	261.601	150.032	257.759	-0.780349	6.15e-06	0.000359319	atp10b	14	22293787	22367920	+	10978	protein_coding	ATPase phospholipid transporting 10B [Source:ZFIN;Acc:ZDB-GENE-130530-796]	-
ENSDARG00000076317	536.598	538.974	493.493	346.998	382.758	340.667	523.022	356.808	0.552512	8.98e-06	0.000488119	wu:fb72h05	23	44843860	44879214	-	3009	protein_coding	wu:fb72h05 [Source:ZFIN;Acc:ZDB-GENE-030131-1486]	2OG-FeII_Oxy
ENSDARG00000076321	1406.76	1611.93	1641.75	777.477	1066.25	875.583	1553.48	906.438	0.776929	6.27e-11	1.73e-08	col28a2a	9	48297412	48371379	-	5671	protein_coding	collagen, type XXVIII, alpha 2a [Source:ZFIN;Acc:ZDB-GENE-030131-4444]	VWA
ENSDARG00000076414	132.337	128.755	69.8847	192.106	201.505	167.893	110.325	187.168	-0.757269	0.000970337	0.0210587	espn	8	46939391	47088528	+	5250	protein_coding	espin [Source:ZFIN;Acc:ZDB-GENE-081105-173]	-
ENSDARG00000076448	244.732	144.725	193.527	325.877	365.544	286.004	194.328	325.808	-0.742954	7.08e-05	0.00266355	serpinf2a	21	40092301	40104916	+	1805	protein_coding	serpin peptidase inhibitor, clade F (alpha-2 antiplasmin, pigment epithelium derived factor), member 2a [Source:ZFIN;Acc:ZDB-GENE-060822-1]	Serpin
ENSDARG00000076484	542.036	600.856	588.106	361.079	405.035	450.969	577	405.695	0.507316	6.14e-05	0.00239443	stab1	22	10281420	10354381	-	9122	protein_coding	stabilin 1 [Source:ZFIN;Acc:ZDB-GENE-050208-554]	Xlink
ENSDARG00000076487	428.734	321.388	330.071	587.383	496.168	567.128	360.064	550.226	-0.609725	1.71e-05	0.000829381	haao	13	8954667	8982782	+	1895	protein_coding	3-hydroxyanthranilate 3,4-dioxygenase [Source:ZFIN;Acc:ZDB-GENE-041114-89]	-
ENSDARG00000076500	271.924	251.521	250.51	374.155	341.242	373.856	257.985	363.084	-0.492215	0.000411645	0.0108244	chgb	20	45741566	45752016	+	2778	protein_coding	chromogranin B [Source:ZFIN;Acc:ZDB-GENE-070705-268]	-
ENSDARG00000076532	8788.6	10582.9	9707.52	7924.64	7667.31	8561.59	9692.99	8051.18	0.267638	0.00195886	0.0356377	si:ch211-222l21.1	11	40677616	40696136	-	1845	protein_coding	si:ch211-222l21.1 [Source:ZFIN;Acc:ZDB-GENE-030131-247]	-
ENSDARG00000076554	202.13	160.694	198.903	316.825	326.053	254.768	187.242	299.215	-0.675537	6.28e-05	0.00242897	cdkn1a	22	603382	607812	-	1219	protein_coding	cyclin-dependent kinase inhibitor 1A [Source:ZFIN;Acc:ZDB-GENE-070705-7]	-
ENSDARG00000076790	1858.15	1608.94	1454.68	2108.14	2169.97	2040.1	1640.59	2106.07	-0.35946	0.000317903	0.00885353	crygm2d16	9	22157282	22158325	-	950	protein_coding	crystallin, gamma M2d16 [Source:ZFIN;Acc:ZDB-GENE-071004-53]	Crystall
ENSDARG00000076830	426.015	381.274	448.337	490.827	675.395	727.213	418.542	631.145	-0.593068	5.84e-05	0.00231429	si:dkey-65b12.6	5	41826958	41845116	-	13502	protein_coding	si:dkey-65b12.6 [Source:ZFIN;Acc:ZDB-GENE-060526-329]	VWD
ENSDARG00000076838	1452.08	1347.44	1405.22	1072.17	1182.7	983.933	1401.58	1079.6	0.376909	0.000139035	0.00455671	apom	2	42228741	42234561	-	870	protein_coding	apolipoprotein M [Source:ZFIN;Acc:ZDB-GENE-010605-5]	-
ENSDARG00000076856	778.61	730.609	902.05	601.464	594.388	691.096	803.757	628.983	0.352761	0.00297549	0.0483388	frem2a	10	25982212	26116636	+	14498	protein_coding	Fras1 related extracellular matrix protein 2a [Source:ZFIN;Acc:ZDB-GENE-081119-3]	-
ENSDARG00000076904	132.337	109.791	132.243	38.2201	60.7552	50.7585	124.79	49.9113	1.32234	3.26e-07	2.88e-05	loxl5b	2	56012016	56041890	+	5255	protein_coding	lysyl oxidase-like 5b [Source:ZFIN;Acc:ZDB-GENE-070818-3]	-
ENSDARG00000077096	162.248	157.7	199.978	280.616	251.122	279.172	173.309	270.303	-0.64369	0.000113003	0.00387776	fndc7a	2	45548890	45567702	+	2684	protein_coding	fibronectin type III domain containing 7a [Source:ZFIN;Acc:ZDB-GENE-070216-2]	-
ENSDARG00000077121	1269.89	905.277	733.251	549.163	559.961	613.006	969.472	574.043	0.757284	1.4e-06	0.000101894	cyp26b1	7	25323742	25348597	+	3876	protein_coding	cytochrome P450, family 26, subfamily b, polypeptide 1 [Source:ZFIN;Acc:ZDB-GENE-030131-2908]	p450
ENSDARG00000077134	315.432	262.5	204.278	375.161	351.368	367.999	260.737	364.842	-0.481329	0.00301991	0.048885	gpr158a	24	6395385	6501211	-	4095	protein_coding	G protein-coupled receptor 158a [Source:ZFIN;Acc:ZDB-GENE-060130-18]	7tm_3
ENSDARG00000077187	294.585	193.631	260.186	415.392	327.066	362.142	249.467	368.2	-0.560428	0.000933547	0.0204765	impg1a	20	778608	805245	-	1233	protein_coding	interphotoreceptor matrix proteoglycan 1a [Source:ZFIN;Acc:ZDB-GENE-070424-197]	-
ENSDARG00000077201	445.05	290.447	251.585	670.863	724	520.274	329.027	638.379	-0.952986	1.53e-07	1.57e-05	myo7bb	2	22880605	22927958	-	7330	protein_coding	myosin VIIBb [Source:ZFIN;Acc:ZDB-GENE-070912-482]	Myosin_head
ENSDARG00000077226	5376.85	6271.06	6197.16	5007.84	5031.54	4137.79	5948.36	4725.72	0.331872	0.000574567	0.0138817	smarca4a	3	19245804	19282525	+	6327	protein_coding	SWI/SNF related, matrix associated, actin dependent regulator of chromatin, subfamily a, member 4a [Source:ZFIN;Acc:ZDB-GENE-030605-1]	SNF2_N
ENSDARG00000077298	1356	1434.27	1317.06	977.63	1063.22	1160.61	1369.11	1067.15	0.359406	0.000266654	0.00765818	gas1a	5	44455754	44496805	-	3337	protein_coding	growth arrest-specific 1a [Source:ZFIN;Acc:ZDB-GENE-050302-155]	-
ENSDARG00000077318	382.507	372.291	395.655	267.541	279.474	289.909	383.484	278.975	0.458622	0.000640169	0.0150018	CR376737.1	24	17136749	17139114	-	2366	processed_pseudogene	-	-
ENSDARG00000077341	2421.94	3223.86	3010.42	2015.61	2093.02	2291.94	2885.41	2133.52	0.435107	4.82e-05	0.00197826	ppp1r14c	23	39807857	39849155	-	5434	protein_coding	protein phosphatase 1, regulatory (inhibitor) subunit 14C [Source:ZFIN;Acc:ZDB-GENE-050706-92]	-
ENSDARG00000077372	606.391	525.001	467.69	693.997	668.307	705.738	533.027	689.347	-0.369247	0.00236573	0.0411845	tfr1b	24	26017094	26031204	+	3097	protein_coding	transferrin receptor 1b [Source:ZFIN;Acc:ZDB-GENE-041220-2]	TFR_dimer
ENSDARG00000077473	966.238	858.366	795.61	1104.36	1140.17	1043.48	873.405	1096	-0.326299	0.00188664	0.0346866	mych	6	50451337	50454833	+	2496	protein_coding	myelocytomatosis oncogene homolog [Source:ZFIN;Acc:ZDB-GENE-030219-51]	HLH
ENSDARG00000077608	299.117	226.569	224.706	362.085	418.198	302.599	250.131	360.961	-0.526386	0.00172394	0.0324336	gpr137bb	11	44526892	44543082	-	4214	protein_coding	G protein-coupled receptor 137Bb [Source:ZFIN;Acc:ZDB-GENE-100721-2]	-
ENSDARG00000077618	420.576	476.094	458.013	383.207	318.965	325.049	451.561	342.407	0.398688	0.00293594	0.0478338	rin3	17	33453689	33486030	+	5791	protein_coding	Ras and Rab interactor 3 [Source:ZFIN;Acc:ZDB-GENE-030131-8871]	VPS9
ENSDARG00000077641	285.521	204.611	210.729	322.859	333.141	323.097	233.62	326.366	-0.479315	0.003017	0.0488728	thbs3a	16	42900238	42933332	-	3279	protein_coding	thrombospondin 3a [Source:ZFIN;Acc:ZDB-GENE-020708-3]	TSP_C
ENSDARG00000077688	128.711	59.886	61.2835	263.518	220.744	174.726	83.2935	219.663	-1.39125	1.53e-07	1.57e-05	cpo	1	5576151	5587575	+	1607	protein_coding	carboxypeptidase O [Source:ZFIN;Acc:ZDB-GENE-070619-6]	-
ENSDARG00000077691	112.395	93.8214	126.868	190.095	193.404	163.989	111.028	182.496	-0.717969	0.000311669	0.00871209	slc13a5a	21	40053666	40083567	-	2840	protein_coding	info solute carrier family 13 (sodium-dependent citrate transporter), member 5a [Source:ZFIN;Acc:ZDB-GENE-030131-4628]	Na_sulph_symp
ENSDARG00000077777	9320.66	9136.61	8664.62	5829.57	7117.47	7903.68	9040.63	6950.24	0.379368	0.000158142	0.00503692	tmsb4x	9	54178475	54180059	+	677	protein_coding	thymosin, beta 4 x [Source:ZFIN;Acc:ZDB-GENE-030131-8304]	-
ENSDARG00000077840	1668.71	1823.53	1839.58	1383.97	1329.53	1448.57	1777.27	1387.36	0.356836	6.43e-05	0.00247179	meis2b	20	10098590	10120442	-	3889	protein_coding	Meis homeobox 2b [Source:ZFIN;Acc:ZDB-GENE-000210-23]	Coprinus_mating
ENSDARG00000077880	47.1336	25.9506	32.2545	75.4344	92.1454	54.663	35.1129	74.0809	-1.07042	0.00147711	0.0288796	si:ch211-255i20.3	14	17382803	17393595	+	896	protein_coding	si:ch211-255i20.3 [Source:ZFIN;Acc:ZDB-GENE-141216-113]	-
ENSDARG00000077938	583.731	611.836	526.823	385.218	352.38	452.922	574.13	396.84	0.532893	5.34e-05	0.00215781	cd248b	21	26493694	26495700	-	2007	protein_coding	CD248 molecule, endosialin b [Source:ZFIN;Acc:ZDB-GENE-050309-46]	Lectin_C
ENSDARG00000078052	128.711	162.69	123.642	61.3533	68.8559	98.5885	138.348	76.2659	0.858042	0.000445478	0.0114738	emilin3a	8	22962690	22965916	-	2593	protein_coding	elastin microfibril interfacer 3a [Source:ZFIN;Acc:ZDB-GENE-080612-2]	-
ENSDARG00000078056	474.055	310.409	392.429	605.487	586.288	521.25	392.298	571.008	-0.539977	0.000299434	0.00843263	RNF208	10	17102902	17103651	-	708	protein_coding	ring finger protein 208 [Source:HGNC Symbol;Acc:HGNC:25420]	-
ENSDARG00000078057	142.307	136.74	134.394	214.234	201.505	198.153	137.813	204.631	-0.569475	0.00117054	0.0242405	snx8b	1	11881559	11900420	+	2753	protein_coding	sorting nexin 8b [Source:ZFIN;Acc:ZDB-GENE-090313-317]	PX
ENSDARG00000078172	640.835	674.716	720.35	458.641	558.948	470.492	678.634	496.027	0.451748	0.000185673	0.00572045	CU984600.1	9	492459	532470	+	7106	protein_coding	-	V-set
ENSDARG00000078179	790.394	854.374	869.795	625.603	637.93	559.319	838.188	607.617	0.463789	1.94e-05	0.000923174	fndc3ba	2	25315591	25544850	+	8860	protein_coding	fibronectin type III domain containing 3Ba [Source:ZFIN;Acc:ZDB-GENE-070510-1]	fn3
ENSDARG00000078187	1113.98	884.317	806.362	1607.26	1506.73	1648.67	934.887	1587.55	-0.762541	6.18e-11	1.73e-08	slc12a5b	8	37280532	37391372	-	7871	protein_coding	solute carrier family 12 (potassium/chloride transporter), member 5b [Source:ZFIN;Acc:ZDB-GENE-080707-1]	AA_permease
ENSDARG00000078247	63.449	45.9126	52.6823	111.643	100.246	93.7079	54.0146	101.866	-0.911951	0.000466216	0.0118996	vip	13	46987955	46991577	-	1109	protein_coding	vasoactive intestinal peptide [Source:ZFIN;Acc:ZDB-GENE-080204-3]	-
ENSDARG00000078251	145.933	55.8936	142.995	45.2607	74.9314	36.1166	114.94	52.1029	1.14297	0.00106204	0.0226148	si:ch211-113e8.3	1	40210840	40227166	-	5499	protein_coding	si:ch211-113e8.3 [Source:ZFIN;Acc:ZDB-GENE-090312-74]	Pkinase_Tyr
ENSDARG00000078270	430.547	382.272	418.233	544.134	524.52	508.561	410.351	525.738	-0.357058	0.00305943	0.0493316	CU467961.1	5	54945021	55114917	-	3954	lincRNA	-	Pkinase
ENSDARG00000078322	12329.1	12963.3	12792.1	10718.7	11519.2	9654.84	12694.8	10630.9	0.25598	0.00163224	0.0311489	col12a1a	17	49785495	49978986	-	10798	protein_coding	collagen, type XII, alpha 1a [Source:ZFIN;Acc:ZDB-GENE-090728-1]	VWA
ENSDARG00000078671	319.058	246.531	293.516	413.381	400.984	380.688	286.368	398.351	-0.475085	0.000884236	0.0195657	cdk5r2b	9	11532025	11534622	+	2598	protein_coding	cyclin-dependent kinase 5, regulatory subunit 2b (p39) [Source:ZFIN;Acc:ZDB-GENE-040801-251]	-
ENSDARG00000078707	103.331	95.8176	89.2373	156.904	154.926	136.657	96.1288	149.496	-0.634844	0.00209861	0.0375756	sema7a	25	26844028	26867782	+	3232	protein_coding	semaphorin 7A [Source:ZFIN;Acc:ZDB-GENE-030131-3633]	Sema
ENSDARG00000078882	548.381	613.832	559.077	336.94	316.94	358.238	573.763	337.373	0.765668	7.58e-10	1.52e-07	slc22a31	7	56453646	56469115	+	2922	protein_coding	solute carrier family 22, member 31 [Source:ZFIN;Acc:ZDB-GENE-130530-858]	Sugar_tr
ENSDARG00000078953	55.2913	43.9164	39.7805	62.3591	88.0951	131.777	46.3294	94.077	-1.01899	0.00118066	0.0243888	epn3a	3	50155245	50269145	+	6493	protein_coding	epsin 3a [Source:ZFIN;Acc:ZDB-GENE-131121-324]	-
ENSDARG00000079009	2626.79	2658.94	2952.36	2004.54	2466.66	1963.96	2746.03	2145.06	0.356206	0.000457719	0.0117357	abca1b	14	6423973	6519076	+	9432	protein_coding	ATP-binding cassette, sub-family A (ABC1), member 1B [Source:ZFIN;Acc:ZDB-GENE-030131-9826]	ABC_tran
ENSDARG00000079111	457.739	309.411	436.51	580.342	584.263	646.194	401.22	603.6	-0.588833	5.32e-05	0.00215169	actc1c	25	14087045	14125498	+	1467	protein_coding	actin, alpha, cardiac muscle 1c [Source:ZFIN;Acc:ZDB-GENE-040625-46]	-
ENSDARG00000079119	441.424	343.347	422.533	573.302	597.426	546.63	402.435	572.452	-0.507782	8.98e-05	0.00322429	si:ch211-229d2.5	15	19797918	19803478	+	1208	protein_coding	si:ch211-229d2.5 [Source:ZFIN;Acc:ZDB-GENE-121214-200]	Zona_pellucida
ENSDARG00000079166	1384.1	889.307	1048.27	1976.38	1874.3	1514.94	1107.22	1788.54	-0.690925	8.73e-07	6.9e-05	ace	12	5530247	5582060	+	4260	protein_coding	angiotensin I converting enzyme (peptidyl-dipeptidase A) 1 [Source:ZFIN;Acc:ZDB-GENE-030131-1826]	Peptidase_M2
ENSDARG00000079274	2547.93	1528.09	1909.46	7871.33	7372.65	4941.14	1995.16	6728.37	-1.75363	1.35e-09	2.5e-07	prss59.1	16	26012569	26013851	+	850	protein_coding	protease, serine, 59, tandem duplicate 1 [Source:ZFIN;Acc:ZDB-GENE-030131-1173]	Trypsin
ENSDARG00000079276	787.674	811.456	779.483	1086.26	1040.94	877.536	792.871	1001.58	-0.336841	0.0019297	0.0352775	ube2ql1	19	27957119	27966780	-	929	protein_coding	ubiquitin-conjugating enzyme E2Q family-like 1 [Source:ZFIN;Acc:ZDB-GENE-030131-8137]	UQ_con
ENSDARG00000079302	8968.97	7713.32	9338.74	10925.9	12316.1	12872.1	8673.68	12038.1	-0.472924	2.86e-07	2.62e-05	and2	2	31762852	31767827	-	2530	protein_coding	actinodin2 [Source:ZFIN;Acc:ZDB-GENE-041105-2]	-
ENSDARG00000079305	7598.48	6234.14	4607.01	2767.94	3431.66	3319.8	6146.54	3173.13	0.953953	1.89e-05	0.000901293	hbae3	3	55146418	55147788	-	787	protein_coding	hemoglobin alpha embryonic-3 [Source:ZFIN;Acc:ZDB-GENE-990706-3]	-
ENSDARG00000079327	1746.66	1758.65	1680.46	1193.88	1334.59	1430.02	1728.59	1319.5	0.389611	3.75e-05	0.00161172	hmcn2	8	32613916	32785627	+	13402	protein_coding	hemicentin 2 [Source:ZFIN;Acc:ZDB-GENE-030131-9765]	I-set
ENSDARG00000079340	72.5132	58.8879	81.7113	127.736	138.724	112.254	71.0375	126.238	-0.830544	0.000445246	0.0114738	slc47a4	15	26616004	26636826	-	2509	protein_coding	solute carrier family 47 (multidrug and toxin extrusion), member 4 [Source:ZFIN;Acc:ZDB-GENE-130530-865]	MatE
ENSDARG00000079376	219.352	412.215	115.041	3.01738	10.1259	29.2837	248.87	14.1423	4.13565	9.13e-06	0.000493734	zgc:174153	12	16949391	16951851	+	1237	protein_coding	zgc:174153 [Source:ZFIN;Acc:ZDB-GENE-080215-7]	Peptidase_C1
ENSDARG00000079420	451.395	334.364	278.464	762.391	656.156	572.009	354.741	663.519	-0.900387	3.6e-08	4.76e-06	dpp4	22	11628438	11648322	-	3362	protein_coding	dipeptidyl-peptidase 4 [Source:ZFIN;Acc:ZDB-GENE-081104-277]	-
ENSDARG00000079543	302.743	223.574	259.111	452.607	428.324	417.781	261.809	432.904	-0.723703	7.05e-07	5.74e-05	dpys	16	44298902	44325688	+	2772	protein_coding	dihydropyrimidinase [Source:ZFIN;Acc:ZDB-GENE-070508-1]	Amidohydro_1
ENSDARG00000079544	704.284	506.037	533.274	931.364	874.875	797.493	581.198	867.911	-0.576744	1.3e-05	0.000661368	si:ch1073-464p5.5	3	1015867	1029876	+	5566	protein_coding	si:ch1073-464p5.5 [Source:ZFIN;Acc:ZDB-GENE-091116-35]	-
ENSDARG00000079647	327.216	259.506	263.411	588.389	546.797	473.42	283.378	536.202	-0.917685	1.66e-10	3.94e-08	muc13b	12	16106459	16122514	+	2220	protein_coding	mucin 13b, cell surface associated [Source:ZFIN;Acc:ZDB-GENE-080220-61]	-
ENSDARG00000081280	64.3555	57.8898	19.3527	163.944	66.8307	99.5647	47.1993	110.113	-1.21474	0.00120349	0.024718	NC_002333.8	MT	12823	12895	+	73	Mt_tRNA	-	-
ENSDARG00000082753	1017.9	1017.06	979.461	1574.07	1660.64	1257.25	1004.81	1497.32	-0.57509	2.18e-07	2.05e-05	NC_002333.17	MT	1020	1971	+	952	Mt_rRNA	-	-
ENSDARG00000086505	282.801	265.495	294.591	394.271	393.896	340.667	280.962	376.278	-0.421488	0.00252938	0.0430395	mast3b	11	13280248	13341483	-	7605	protein_coding	microtubule associated serine/threonine kinase 3b [Source:ZFIN;Acc:ZDB-GENE-111209-1]	Pkinase
ENSDARG00000086647	138.681	148.717	111.815	73.4228	74.9314	99.5647	133.071	82.6396	0.687921	0.00310674	0.0496507	chrng	2	45081489	45097743	+	2520	protein_coding	cholinergic receptor, nicotinic, gamma [Source:ZFIN;Acc:ZDB-GENE-030131-3805]	Neur_chan_LBD
ENSDARG00000086735	906.415	768.537	810.662	1067.15	1143.21	967.339	828.538	1059.23	-0.353511	0.00112068	0.023444	si:ch1073-111c8.3	15	47929941	47956388	-	4352	protein_coding	si:ch1073-111c8.3 [Source:ZFIN;Acc:ZDB-GENE-131127-561]	-
ENSDARG00000086740	958.08	807.463	891.298	1308.54	1231.31	1170.37	885.614	1236.74	-0.481209	2.67e-06	0.000176564	phyh	4	7827261	7836413	+	2995	protein_coding	phytanoyl-CoA 2-hydroxylase [Source:ZFIN;Acc:ZDB-GENE-050417-361]	PhyH
ENSDARG00000086746	525.721	524.003	558.002	702.043	696.66	654.979	535.908	684.561	-0.353574	0.0011978	0.0246246	prodha	21	5888641	5920826	+	2282	protein_coding	proline dehydrogenase (oxidase) 1a [Source:ZFIN;Acc:ZDB-GENE-041008-73]	-
ENSDARG00000086756	472.242	410.219	499.944	720.147	763.491	650.099	460.802	711.246	-0.626388	3.05e-07	2.77e-05	RGS9BP	18	5781194	5781922	-	699	protein_coding	si:ch73-167i17.6 [Source:ZFIN;Acc:ZDB-GENE-120215-238]	-
ENSDARG00000086815	427.828	484.079	462.314	267.541	326.053	330.906	458.073	308.167	0.571121	3.29e-05	0.00144601	MYADM	7	5494565	5520812	+	6843	protein_coding	si:dkeyp-67a8.2 [Source:ZFIN;Acc:ZDB-GENE-070912-664]	-
ENSDARG00000086826	893.725	782.511	807.437	1189.85	1249.53	1049.33	827.891	1162.91	-0.489401	4.25e-06	0.000260341	sult6b1	11	43375326	43388063	+	1538	protein_coding	sulfotransferase family, cytosolic, 6b, member 1 [Source:ZFIN;Acc:ZDB-GENE-050417-228]	Sulfotransfer_1
ENSDARG00000087013	557.445	363.309	396.73	1124.48	940.693	655.955	439.161	907.042	-1.04471	4.37e-09	7.06e-07	cubn	24	32035759	32150276	-	10878	protein_coding	cubilin (intrinsic factor-cobalamin receptor) [Source:ZFIN;Acc:ZDB-GENE-060228-6]	CUB
ENSDARG00000087017	66.1683	48.9069	78.4859	200.153	131.636	131.777	64.5204	154.522	-1.26174	8.4e-07	6.69e-05	PTGR1 (1 of many)	7	24366962	24373662	-	1209	protein_coding	si:dkey-11k2.7 [Source:ZFIN;Acc:ZDB-GENE-160728-22]	ADH_zinc_N
ENSDARG00000087093	368.911	433.176	340.822	533.07	434.4	581.77	380.97	516.413	-0.438742	0.00240234	0.0416098	si:ch211-157c3.4	3	27642386	27647845	-	2048	protein_coding	si:ch211-157c3.4 [Source:ZFIN;Acc:ZDB-GENE-030131-8454]	-
ENSDARG00000087188	151.371	121.768	164.498	315.819	275.424	260.625	145.879	283.956	-0.961547	4.24e-08	5.41e-06	nfil3-6	3	14099693	14103551	-	2478	protein_coding	nuclear factor, interleukin 3 regulated, member 6 [Source:ZFIN;Acc:ZDB-GENE-040704-63]	bZIP_2
ENSDARG00000087260	313.62	305.419	288.14	395.276	406.047	388.497	302.393	396.607	-0.390339	0.00297155	0.0483096	mtss1lb	7	48041790	48173440	-	2937	protein_coding	metastasis suppressor 1-like b [Source:ZFIN;Acc:ZDB-GENE-140718-4]	-
ENSDARG00000087359	947.203	625.809	875.171	1252.21	1172.58	1055.19	816.061	1159.99	-0.506872	0.000188699	0.00577435	c3a.2	1	56229674	56266731	+	5167	protein_coding	complement component c3a, duplicate 2 [Source:ZFIN;Acc:ZDB-GENE-990415-36]	A2M_comp
ENSDARG00000087390	1655.11	2035.13	1496.61	618.562	853.611	938.055	1728.95	803.409	1.10563	7.18e-15	5.07e-12	AL935210.1	3	55131289	55132052	+	582	protein_coding	-	-
ENSDARG00000087426	214.82	198.622	210.729	300.732	285.549	275.267	208.057	287.183	-0.464581	0.00209304	0.0375055	si:ch211-151p13.8	1	45080897	45096935	+	3883	protein_coding	si:ch211-151p13.8 [Source:ZFIN;Acc:ZDB-GENE-141212-230]	-
ENSDARG00000087476	74.326	57.8898	69.8847	128.741	111.385	122.992	67.3668	121.039	-0.844334	0.000348655	0.00947653	cbln20	15	572195	576135	-	1157	protein_coding	cerebellin 20 [Source:ZFIN;Acc:ZDB-GENE-111109-2]	-
ENSDARG00000087633	50.7592	39.924	68.8095	117.678	121.51	91.7557	53.1643	110.315	-1.05667	0.000107511	0.0037232	si:dkey-11o18.5	21	14784321	14803554	-	3827	protein_coding	si:dkey-11o18.5 [Source:ZFIN;Acc:ZDB-GENE-091204-110]	-
ENSDARG00000087709	218.446	172.671	203.203	289.668	272.386	277.219	198.107	279.758	-0.496909	0.00179713	0.0334487	FAT3 (1 of many)	10	25108853	25204034	-	13089	protein_coding	si:ch211-214k5.6 [Source:ZFIN;Acc:ZDB-GENE-061207-18]	Cadherin
ENSDARG00000087736	48.9464	52.8993	37.6302	15.0869	19.2392	23.427	46.492	19.251	1.27281	0.00141399	0.027951	si:dkey-118k5.3	15	28355023	28365389	+	4163	protein_coding	si:dkey-118k5.3 [Source:ZFIN;Acc:ZDB-GENE-121214-294]	NACHT
ENSDARG00000088040	90.6415	82.8423	92.4628	52.3012	41.5161	51.7346	88.6489	48.5173	0.868967	0.00134388	0.0268468	si:dkeyp-27c8.2	23	40755764	40766518	-	865	protein_coding	si:dkeyp-27c8.2 [Source:ZFIN;Acc:ZDB-GENE-090311-51]	-
ENSDARG00000088087	3816.01	4116.17	3860.86	2975.13	3049.91	3303.2	3931.01	3109.42	0.338156	2.67e-05	0.0011967	kdm6ba	7	21632100	21778474	+	10097	protein_coding	lysine (K)-specific demethylase 6B, a [Source:ZFIN;Acc:ZDB-GENE-091005-1]	-
ENSDARG00000088116	478.587	483.081	505.32	350.016	341.242	392.402	488.996	361.22	0.436208	0.000513754	0.0128234	gstm.3	8	25302172	25307014	+	2728	protein_coding	glutathione S-transferase mu tandem duplicate 3 [Source:ZFIN;Acc:ZDB-GENE-050309-24]	GST_N
ENSDARG00000088168	16.3155	3.9924	15.0521	46.2664	26.3273	34.1643	11.7867	35.586	-1.59134	0.00220092	0.0389755	ablim3	14	34634145	34771864	-	4550	protein_coding	actin binding LIM protein family, member 3 [Source:ZFIN;Acc:ZDB-GENE-070112-1122]	LIM
ENSDARG00000088293	299.117	229.563	244.059	353.033	356.431	345.548	257.58	351.671	-0.447005	0.00270101	0.0450931	doc2b	5	60919378	61329656	+	2622	protein_coding	double C2-like domains, beta [Source:ZFIN;Acc:ZDB-GENE-090615-1]	C2
ENSDARG00000088318	3980.07	4345.73	4347.9	3538.38	3579.49	3008.41	4224.57	3375.43	0.323672	0.00030366	0.00851982	ubap2a	21	11916788	11955313	+	4252	protein_coding	ubiquitin associated protein 2a [Source:ZFIN;Acc:ZDB-GENE-070424-16]	-
ENSDARG00000088330	115.115	156.702	105.365	56.3244	86.0699	62.4719	125.727	68.2887	0.881548	0.000618224	0.0146393	hbae1	3	55127549	55128258	-	547	protein_coding	hemoglobin, alpha embryonic 1 [Source:NCBI gene;Acc:30597]	-
ENSDARG00000088366	431.453	388.261	459.089	719.142	771.591	615.934	426.268	702.222	-0.720343	1.32e-08	1.87e-06	zgc:77938	14	35901249	35911982	+	1469	protein_coding	zgc:77938 [Source:ZFIN;Acc:ZDB-GENE-040426-1910]	ADH_N
ENSDARG00000088377	191.254	117.776	131.168	363.091	343.267	290.885	146.733	332.414	-1.17529	5.87e-10	1.21e-07	rp1l1b	20	19119800	19148677	+	12281	protein_coding	retinitis pigmentosa 1-like 1b [Source:ZFIN;Acc:ZDB-GENE-091204-67]	-
ENSDARG00000088411	223.884	318.394	278.464	170.985	171.127	207.914	273.581	183.342	0.575475	0.00122926	0.025157	notum2	6	10943188	10964083	-	3848	protein_coding	notum pectinacetylesterase 2 [Source:ZFIN;Acc:ZDB-GENE-120215-77]	-
ENSDARG00000088711	1118.52	1378.38	1057.95	532.064	454.652	699.881	1184.95	562.199	1.07529	1.73e-13	9.11e-11	lgals1l1	3	28939759	28946756	+	868	protein_coding	lectin, galactoside-binding, soluble, 1 (galectin 1)-like 1 [Source:ZFIN;Acc:ZDB-GENE-030131-4905]	-
ENSDARG00000088717	134.149	115.78	111.815	57.3302	65.8181	92.7318	120.582	71.96	0.744973	0.0027493	0.0456481	ecrg4b	6	15268685	15300140	+	714	protein_coding	esophageal cancer related gene 4b [Source:ZFIN;Acc:ZDB-GENE-110324-2]	-
ENSDARG00000088825	185.815	137.738	119.342	276.593	302.763	228.413	147.631	269.256	-0.862234	8.87e-06	0.000485634	citb	8	3820134	3923378	+	4749	protein_coding	citron rho-interacting serine/threonine kinase b [Source:ZFIN;Acc:ZDB-GENE-131030-2]	CNH
ENSDARG00000089124	396.103	325.381	363.4	140.811	166.064	173.75	361.628	160.208	1.17489	2.54e-13	1.22e-10	hbae1.3	3	55138413	55139127	-	555	protein_coding	hemoglobin, alpha embryonic 1.3 [Source:ZFIN;Acc:ZDB-GENE-061207-39]	-
ENSDARG00000089302	604.579	930.23	745.078	483.786	418.198	573.961	759.962	491.982	0.626349	5.56e-05	0.00223257	hnrnpa0a	14	24277556	24279957	+	2402	protein_coding	heterogeneous nuclear ribonucleoprotein A0a [Source:ZFIN;Acc:ZDB-GENE-030131-2249]	RRM_1
ENSDARG00000089310	468.616	290.447	384.903	724.17	824.246	593.484	381.322	713.967	-0.903321	3.09e-08	4.14e-06	gc	5	45677781	45725008	+	1807	protein_coding	group-specific component (vitamin D binding protein) [Source:ZFIN;Acc:ZDB-GENE-040718-307]	-
ENSDARG00000089340	215.727	155.704	189.226	303.749	272.386	327.978	186.886	301.371	-0.688042	4.52e-05	0.00188774	rhobtb2b	10	42678520	42716739	+	4730	protein_coding	Rho-related BTB domain containing 2b [Source:ZFIN;Acc:ZDB-GENE-071125-1]	Ras
ENSDARG00000089362	25.3796	15.9696	12.9018	44.2549	53.6671	39.045	18.0837	45.6556	-1.32443	0.00141156	0.0279422	grn1	19	40186677	40192249	-	1618	protein_coding	granulin 1 [Source:ZFIN;Acc:ZDB-GENE-060103-1]	-
ENSDARG00000089413	1187.4	1265.59	1271.9	1580.1	1497.62	1428.07	1241.63	1501.93	-0.274882	0.00242874	0.0418943	mbpb	16	6803342	6849781	-	2792	protein_coding	myelin basic protein b [Source:ZFIN;Acc:ZDB-GENE-030429-21]	-
ENSDARG00000089418	703.378	629.801	630.037	1109.39	1065.24	981.981	654.405	1052.2	-0.684162	7.46e-11	1.99e-08	si:dkey-164f24.2	8	32481577	32497815	-	3394	protein_coding	si:dkey-164f24.2 [Source:ZFIN;Acc:ZDB-GENE-030131-7035]	-
ENSDARG00000089429	1303.42	1113.88	1194.49	1919.05	2153.77	2171.88	1203.93	2081.57	-0.789473	2.43e-16	2.03e-13	si:dkey-205h13.2	23	26523998	26536055	-	4591	protein_coding	si:dkey-205h13.2 [Source:ZFIN;Acc:ZDB-GENE-080225-18]	-
ENSDARG00000089475	73.4196	97.8138	168.798	58.336	73.9188	43.9256	113.344	58.7268	0.945167	0.00259076	0.04382	hbae1	3	55120330	55121125	-	633	protein_coding	hemoglobin, alpha embryonic 1 [Source:NCBI gene;Acc:30597]	-
ENSDARG00000089486	168.593	130.751	165.573	273.576	201.505	258.673	154.972	244.584	-0.658196	0.00038387	0.0102586	cplx3b	18	5677508	5692292	-	601	protein_coding	complexin 3b [Source:ZFIN;Acc:ZDB-GENE-091204-403]	-
ENSDARG00000089769	3360.08	3651.05	3413.6	2301.25	2358.31	2862.97	3474.91	2507.51	0.470552	1.03e-06	7.96e-05	hapln1a	5	46490622	46505702	-	4928	protein_coding	hyaluronan and proteoglycan link protein 1a [Source:ZFIN;Acc:ZDB-GENE-050302-175]	Xlink
ENSDARG00000089936	61.6362	96.8157	64.5089	227.309	161.001	100.541	74.3203	162.95	-1.13262	6.36e-05	0.00245037	selenow2b	3	20103746	20106233	-	1147	protein_coding	selenoprotein W, 2b [Source:ZFIN;Acc:ZDB-GENE-030428-2]	-
ENSDARG00000090063	1220.03	1023.05	1067.62	1390.01	1397.37	1351.93	1103.57	1379.77	-0.32145	0.00102546	0.0219601	fa2h	25	13558992	13614863	-	5723	protein_coding	fatty acid 2-hydroxylase [Source:ZFIN;Acc:ZDB-GENE-031219-4]	-
ENSDARG00000090164	116.928	88.8309	76.3356	197.135	220.744	184.487	94.0313	200.789	-1.08872	1.93e-07	1.88e-05	si:ch73-362m14.2	21	43536339	43550120	-	2441	protein_coding	si:ch73-362m14.2 [Source:ZFIN;Acc:ZDB-GENE-120215-235]	-
ENSDARG00000090170	593.702	538.974	561.228	825.756	741.214	801.398	564.635	789.456	-0.483094	8.76e-06	0.000480815	rab11fip4a	3	36023268	36115354	-	2495	protein_coding	RAB11 family interacting protein 4 (class II) a [Source:ZFIN;Acc:ZDB-GENE-040718-266]	-
ENSDARG00000090185	581.918	476.094	531.123	791.559	713.874	667.669	529.712	724.367	-0.450617	0.000196662	0.00594562	si:dkeyp-73b11.8	25	26754578	26758253	-	979	protein_coding	si:dkeyp-73b11.8 [Source:ZFIN;Acc:ZDB-GENE-131120-176]	Kunitz_BPTI
ENSDARG00000090190	774.078	759.554	823.564	580.342	591.351	689.144	785.732	620.279	0.34047	0.00239065	0.0415224	bcam	16	24030272	24135573	-	2222	protein_coding	basal cell adhesion molecule (Lutheran blood group) [Source:ZFIN;Acc:ZDB-GENE-060929-620]	V-set
ENSDARG00000090228	218.446	130.751	181.7	316.825	362.506	342.62	176.966	340.65	-0.942632	1.76e-07	1.75e-05	gsta.1	13	844143	852506	+	1044	protein_coding	glutathione S-transferase, alpha tandem duplicate 1 [Source:ZFIN;Acc:ZDB-GENE-040426-2720]	GST_N
ENSDARG00000090297	123.272	147.719	121.492	61.3533	43.5412	35.1405	130.828	46.6783	1.48808	2.07e-08	2.87e-06	ldlrad2	11	36477481	36489816	+	1858	protein_coding	low density lipoprotein receptor class A domain containing 2 [Source:ZFIN;Acc:ZDB-GENE-110204-1]	-
ENSDARG00000090352	268.299	490.067	289.215	167.967	144.8	135.681	349.194	149.483	1.22391	8.4e-09	1.27e-06	CR855311.1	16	31623975	31628687	-	3977	processed_transcript	-	-
ENSDARG00000090416	24.4732	30.9411	20.4278	47.2722	69.8685	47.8301	25.2807	54.9903	-1.11857	0.00230835	0.0405287	scpp1	1	37379063	37383741	-	3071	protein_coding	secretory calcium-binding phosphoprotein 1 [Source:ZFIN;Acc:ZDB-GENE-090424-1]	-
ENSDARG00000090615	153.184	137.738	137.619	259.494	252.134	233.294	142.847	248.307	-0.796007	2.45e-06	0.000164093	cd59	7	38695719	38698664	-	1144	protein_coding	CD59 molecule (CD59 blood group) [Source:ZFIN;Acc:ZDB-GENE-030131-7871]	-
ENSDARG00000090618	201.224	117.776	166.648	412.375	348.33	318.216	161.883	359.64	-1.14921	1.16e-09	2.21e-07	malrd1	7	41632928	41693004	-	8462	protein_coding	MAM and LDL receptor class A domain containing 1 [Source:ZFIN;Acc:ZDB-GENE-140106-257]	Ldl_recept_a
ENSDARG00000090637	244.732	315.4	255.885	165.956	180.24	193.273	272.006	179.823	0.596348	0.000412726	0.0108276	myh6	20	53577502	53583436	+	5935	protein_coding	myosin, heavy chain 6, cardiac muscle, alpha [Source:ZFIN;Acc:ZDB-GENE-031112-1]	Myosin_head
ENSDARG00000090814	148.652	105.799	138.694	229.321	205.555	183.511	131.048	206.129	-0.652107	0.000797435	0.0179256	si:dkey-18a10.3	10	33561567	33572441	-	1168	protein_coding	si:dkey-18a10.3 [Source:ZFIN;Acc:ZDB-GENE-091204-174]	HSF_DNA-bind
ENSDARG00000090815	109.676	93.8214	95.6882	158.915	174.165	151.299	99.7286	161.46	-0.692922	0.000597535	0.0142991	kcnj10a	7	6564653	6604623	-	1843	protein_coding	potassium inwardly-rectifying channel, subfamily J, member 10a [Source:ZFIN;Acc:ZDB-GENE-130726-1]	-
ENSDARG00000090899	53.4785	36.9297	25.8036	142.823	99.2335	77.1138	38.7373	106.39	-1.44803	7.07e-06	0.000400434	sycn.3	21	25216397	25219305	+	396	protein_coding	syncollin, tandem duplicate 3 [Source:ZFIN;Acc:ZDB-GENE-161220-1]	-
ENSDARG00000090969	33.5373	26.9487	37.6302	83.4808	84.0447	51.7346	32.7054	73.0867	-1.16067	0.000439798	0.0113794	cbln18	15	556956	568645	-	1631	protein_coding	cerebellin 18 [Source:ZFIN;Acc:ZDB-GENE-111109-3]	-
ENSDARG00000091298	1229.1	1507.13	1259	1136.55	1039.93	986.862	1331.74	1054.44	0.336801	0.00177095	0.0330431	pmela	11	3254252	3272020	+	3435	protein_coding	premelanosome protein a [Source:ZFIN;Acc:ZDB-GENE-030131-9818]	-
ENSDARG00000091511	118.74	174.668	129.018	80.4634	82.0195	87.8512	140.809	83.4447	0.753808	0.0010296	0.0220279	gpx7	23	42219613	42232124	-	969	protein_coding	glutathione peroxidase 7 [Source:ZFIN;Acc:ZDB-GENE-050522-419]	GSHPx
ENSDARG00000091558	53.4785	74.8575	102.139	17.0985	20.2517	22.4509	76.825	19.9337	1.94131	1.14e-07	1.23e-05	si:ch211-251f6.7	10	8051616	8053753	-	1695	protein_coding	si:ch211-251f6.7 [Source:ZFIN;Acc:ZDB-GENE-091113-57]	-
ENSDARG00000091560	950.829	528.993	670.893	1785.28	1540.14	1202.59	716.905	1509.34	-1.07366	0.00028479	0.00809076	slc6a19a.2	19	684502	704000	-	2404	protein_coding	solute carrier family 6 (neutral amino acid transporter), member 19a, tandem duplicate 2 [Source:ZFIN;Acc:ZDB-GENE-141210-16]	SNF
ENSDARG00000091609	29.9117	27.9468	46.2314	78.4518	79.9944	60.5197	34.6966	72.9886	-1.0787	0.00083479	0.0186541	spink4	1	12135129	12138612	+	304	protein_coding	serine peptidase inhibitor, Kazal type 4 [Source:ZFIN;Acc:ZDB-GENE-130821-1]	-
ENSDARG00000091618	407.887	467.111	501.019	371.137	352.38	306.503	458.672	343.34	0.4168	0.00252673	0.0430268	cltcl1	8	2017428	2100808	-	4917	protein_coding	clathrin, heavy chain-like 1 [Source:ZFIN;Acc:ZDB-GENE-130530-1029]	-
ENSDARG00000091699	1843.65	2222.77	2116.97	1375.92	1535.08	1660.39	2061.13	1523.8	0.435288	2.19e-05	0.00102273	capn2a	13	42725712	42757565	-	5407	protein_coding	calpain 2, (m/II) large subunit a [Source:ZFIN;Acc:ZDB-GENE-050320-69]	Peptidase_C2
ENSDARG00000091792	677.998	630.799	628.962	810.669	800.956	903.891	645.92	838.505	-0.376066	0.00043249	0.0112547	akap12a	17	7763630	7783588	+	10675	protein_coding	A kinase (PRKA) anchor protein 12a [Source:ZFIN;Acc:ZDB-GENE-110310-3]	-
ENSDARG00000091834	443.237	311.407	385.978	673.881	532.621	537.844	380.208	581.449	-0.611687	4.2e-05	0.00177426	si:ch211-198m17.1	3	38705425	38745598	-	5851	protein_coding	si:ch211-198m17.1 [Source:ZFIN;Acc:ZDB-GENE-131127-451]	-
ENSDARG00000091916	311.807	189.639	289.215	460.653	408.073	400.211	263.554	422.979	-0.681604	6.59e-05	0.00252655	ugt5b2	1	9630996	9652696	-	2768	protein_coding	UDP glucuronosyltransferase 5 family, polypeptide B2 [Source:ZFIN;Acc:ZDB-GENE-100406-4]	UDPGT
ENSDARG00000091996	1999.55	1820.54	1638.53	1093.3	1107.77	1390	1819.54	1197.02	0.60438	9.95e-08	1.12e-05	si:ch211-117m20.5	5	30614532	30615901	-	812	protein_coding	si:ch211-117m20.5 [Source:ZFIN;Acc:ZDB-GENE-030131-12]	-
ENSDARG00000092044	59.8234	44.9145	51.6071	151.875	130.624	127.872	52.115	136.79	-1.38925	1.13e-08	1.63e-06	si:dkey-22f5.9	21	30651064	30658520	-	2510	protein_coding	si:dkey-22f5.9 [Source:ZFIN;Acc:ZDB-GENE-091204-260]	-
ENSDARG00000092099	203.037	192.633	192.452	316.825	337.191	319.193	196.041	324.403	-0.725869	9.32e-07	7.25e-05	si:ch211-133n4.6	19	3186669	3193912	-	1233	protein_coding	si:ch211-133n4.6 [Source:ZFIN;Acc:ZDB-GENE-060503-571]	-
ENSDARG00000092115	4765.93	5026.43	5084.38	4095.59	3772.9	4189.53	4958.91	4019.34	0.302899	0.000105197	0.00365426	eif4a1a	7	26510827	26518086	-	3544	protein_coding	eukaryotic translation initiation factor 4A1A [Source:ZFIN;Acc:ZDB-GENE-031030-2]	DEAD
ENSDARG00000092170	3113.53	3123.06	3153.41	2123.23	2712.72	2417.86	3130	2417.94	0.372387	9.01e-05	0.00322429	apoc1	16	23972126	23973721	+	783	protein_coding	apolipoprotein C-I [Source:ZFIN;Acc:ZDB-GENE-030131-1074]	-
ENSDARG00000092362	397.01	383.271	376.302	267.541	303.776	248.912	385.527	273.41	0.496602	0.000385139	0.0102586	hsp70.2	3	26119603	26122353	-	2302	protein_coding	heat shock cognate 70-kd protein, tandem duplicate 2 [Source:ZFIN;Acc:ZDB-GENE-110405-1]	HSP70
ENSDARG00000092693	21717.7	24363.6	22538.3	19683.4	19295.9	19550.8	22873.2	19510	0.229425	0.00148942	0.0290861	tpt1	1	34707932	34713868	-	1732	protein_coding	tumor protein, translationally-controlled 1 [Source:ZFIN;Acc:ZDB-GENE-990603-10]	-
ENSDARG00000092813	165.874	158.698	170.949	301.738	238.971	268.434	165.174	269.714	-0.707816	2.12e-05	0.000993112	fndc7rs4	2	45643122	45652375	+	1336	protein_coding	fibronectin type III domain containing 7, related sequence 4 [Source:ZFIN;Acc:ZDB-GENE-070912-648]	-
ENSDARG00000092976	82.4837	49.905	60.2083	124.718	131.636	124.944	64.199	127.099	-0.980381	7.56e-05	0.00283151	si:ch211-127i16.2	10	19427474	19523752	-	5609	protein_coding	si:ch211-127i16.2 [Source:ZFIN;Acc:ZDB-GENE-091204-54]	Amino_oxidase
ENSDARG00000093044	276.457	187.643	204.278	506.919	378.707	420.71	222.793	435.445	-0.963975	1.55e-08	2.2e-06	si:ch211-161h7.5	24	20909922	20915050	-	1442	protein_coding	si:ch211-161h7.5 [Source:ZFIN;Acc:ZDB-GENE-091204-265]	-
ENSDARG00000093052	35.3502	68.8689	70.9598	18.1043	18.2266	10.7374	58.393	15.6894	1.89396	7.27e-06	0.000409993	c6	21	20795472	20840723	-	3002	protein_coding	complement component 6 [Source:ZFIN;Acc:ZDB-GENE-040426-1358]	Ldl_recept_a
ENSDARG00000093091	208.475	165.685	193.527	292.686	287.575	228.413	189.229	269.558	-0.509117	0.00291427	0.0475836	iqsec3b	18	6422528	6477662	-	3943	protein_coding	IQ motif and Sec7 domain 3b [Source:ZFIN;Acc:ZDB-GENE-050420-210]	Sec7
ENSDARG00000093303	106.957	119.772	94.6131	198.141	223.782	175.702	107.114	199.208	-0.893436	5.54e-06	0.000329727	ifitm1	5	33258289	33259079	-	700	protein_coding	interferon induced transmembrane protein 1 [Source:ZFIN;Acc:ZDB-GENE-060526-259]	-
ENSDARG00000093342	229.323	168.679	196.752	331.911	295.675	253.792	198.251	293.793	-0.565476	0.00100257	0.0215926	si:ch211-13f8.1	2	7192966	7209705	+	4073	protein_coding	si:ch211-13f8.1 [Source:ZFIN;Acc:ZDB-GENE-061207-4]	PDZ
ENSDARG00000093357	443.237	493.062	519.297	322.859	336.179	366.047	485.198	341.695	0.504492	0.00010717	0.00371709	nyap2b	2	5734870	5776030	-	4818	protein_coding	neuronal tyrosine-phosphorylated phosphoinositide-3-kinase adaptor 2b [Source:ZFIN;Acc:ZDB-GENE-070705-169]	-
ENSDARG00000093359	125.085	132.747	132.243	206.187	180.24	198.153	130.025	194.86	-0.584481	0.00125048	0.0254759	inpp5jb	5	69232230	69271450	-	2203	protein_coding	inositol polyphosphate-5-phosphatase Jb [Source:ZFIN;Acc:ZDB-GENE-081104-46]	Exo_endo_phos
ENSDARG00000093572	1627.01	1644.87	1724.54	1312.56	1352.82	1418.31	1665.47	1361.23	0.290682	0.000825736	0.0184883	lamc3	5	34407763	34542480	+	5075	protein_coding	laminin, gamma 3 [Source:ZFIN;Acc:ZDB-GENE-060531-121]	Laminin_EGF
ENSDARG00000093780	78.8581	25.9506	37.6302	127.736	97.2083	87.8512	47.4796	104.265	-1.12592	0.000947376	0.0206831	BX548078.1	15	20960069	20978248	-	2546	unprocessed_pseudogene	-	A2M_comp
ENSDARG00000093957	310.9	485.077	549.401	211.216	208.593	243.055	448.459	220.955	1.01888	4.04e-08	5.22e-06	si:dkey-251i10.2	5	67463027	67471375	-	822	protein_coding	si:dkey-251i10.2 [Source:ZFIN;Acc:ZDB-GENE-050506-102]	-
ENSDARG00000094215	29.9117	15.9696	20.4278	41.2375	67.8433	44.9017	22.103	51.3275	-1.20828	0.00236848	0.0412007	BX005417.1	4	76988215	77004811	-	1827	antisense	-	-
ENSDARG00000094280	107.863	113.783	113.966	213.228	192.392	199.129	111.871	201.583	-0.850311	3.9e-06	0.000243134	usp21	23	20687340	20701863	+	2048	protein_coding	ubiquitin specific peptidase 21 [Source:ZFIN;Acc:ZDB-GENE-100210-3]	UCH
ENSDARG00000094324	666.215	922.245	851.518	414.386	375.67	505.632	813.326	431.896	0.911895	2.76e-10	6.32e-08	efemp2a	14	30669662	30704075	-	4993	protein_coding	EGF containing fibulin extracellular matrix protein 2a [Source:ZFIN;Acc:ZDB-GENE-041212-8]	EGF_CA
ENSDARG00000094559	48.04	68.8689	25.8036	1.00579	2.02517	0	47.5708	1.01032	5.57496	4.63e-09	7.31e-07	zgc:174855	12	16938807	16941319	-	1289	protein_coding	zgc:174855 [Source:ZFIN;Acc:ZDB-GENE-071004-74]	Peptidase_C1
ENSDARG00000094760	203.943	207.605	198.903	93.5387	123.536	110.302	203.484	109.125	0.899203	2.28e-06	0.000153312	si:dkey-125i10.3	5	23256187	23266238	+	2957	protein_coding	si:dkey-125i10.3 [Source:ZFIN;Acc:ZDB-GENE-060526-198]	-
ENSDARG00000094901	42.6015	73.8594	51.6071	6.03475	4.05035	13.6657	56.0227	7.91695	2.81523	1.04e-08	1.51e-06	abcc6b.2	3	36807642	36824190	-	5175	protein_coding	ATP-binding cassette, sub-family C (CFTR/MRP), member 6b, tandem duplicate 2 [Source:ZFIN;Acc:ZDB-GENE-110208-2]	ABC_membrane
ENSDARG00000094910	26.286	17.9658	9.67634	78.4518	111.385	55.6391	17.9761	81.8251	-2.17025	3.68e-08	4.83e-06	si:dkey-22i16.7	1	43945629	43948826	-	610	protein_coding	si:dkey-22i16.7 [Source:ZFIN;Acc:ZDB-GENE-090313-259]	-
ENSDARG00000095217	102.425	77.8518	76.3356	156.904	159.989	146.419	85.5374	154.437	-0.848078	8.41e-05	0.00308762	zgc:66156	22	225937	237651	-	1698	protein_coding	zgc:66156 [Source:ZFIN;Acc:ZDB-GENE-040426-1554]	Myosin_head
ENSDARG00000095421	367.098	290.447	348.348	483.786	450.601	472.444	335.298	468.944	-0.483381	0.000321692	0.00894802	BX324123.2	10	17104298	17132910	-	959	processed_transcript	-	-
ENSDARG00000095649	40.7887	19.962	34.4048	90.5213	97.2083	62.4719	31.7185	83.4005	-1.39058	3.19e-05	0.00140599	si:dkey-97a13.12	2	42088456	42091926	-	876	protein_coding	si:dkey-97a13.12 [Source:ZFIN;Acc:ZDB-GENE-070912-614]	-
ENSDARG00000095863	2307.73	2014.17	1884.74	1403.08	1616.09	1294.34	2068.88	1437.84	0.525591	1.05e-06	8.07e-05	afp4	16	45912647	45917683	-	2927	protein_coding	antifreeze protein type IV [Source:ZFIN;Acc:ZDB-GENE-030131-5217]	-
ENSDARG00000095865	1075.91	963.167	1021.39	1401.07	1424.71	1232.84	1020.16	1352.87	-0.40676	4.24e-05	0.00178738	LO018541.1	16	43417632	43742318	-	3123	processed_transcript	-	LysM
ENSDARG00000095901	297.304	238.546	285.99	433.497	365.544	417.781	273.947	405.607	-0.565799	9.84e-05	0.00346628	col18a1b	6	20678890	20707846	-	3571	protein_coding	collagen type XVIII alpha 1 chain b [Source:ZFIN;Acc:ZDB-GENE-110411-288]	Collagen
ENSDARG00000095908	553.819	588.879	647.24	410.363	465.79	484.158	596.646	453.437	0.39481	0.00136208	0.0270975	sat1a.2	5	4366431	4374375	+	1418	protein_coding	spermidine/spermine N1-acetyltransferase 1a, duplicate 2 [Source:ZFIN;Acc:ZDB-GENE-040704-4]	Acetyltransf_1
ENSDARG00000096031	61.6362	41.9202	46.2314	91.5271	83.0321	92.7318	49.9293	89.097	-0.831184	0.00255852	0.0434539	si:ch73-6k14.2	1	49245229	49250490	-	1002	protein_coding	si:ch73-6k14.2 [Source:ZFIN;Acc:ZDB-GENE-110914-243]	-
ENSDARG00000096359	730.57	671.722	732.176	909.236	921.454	1049.33	711.489	960.008	-0.432372	4.7e-05	0.00194319	eppk1	19	22360956	22387141	-	19233	protein_coding	epiplakin 1 [Source:ZFIN;Acc:ZDB-GENE-030416-1]	-
ENSDARG00000096445	179.47	83.8404	149.446	438.525	384.783	284.052	137.585	369.12	-1.42154	3.01e-10	6.73e-08	si:ch211-214p16.3	17	25649939	25737452	-	4251	protein_coding	si:ch211-214p16.3 [Source:ZFIN;Acc:ZDB-GENE-120709-93]	Lipase_GDSL
ENSDARG00000096546	1472.02	1633.89	1527.79	1187.84	1205.99	1254.32	1544.56	1216.05	0.344741	0.000130373	0.00433568	nrp2a	1	5606460	5746030	-	5437	protein_coding	neuropilin 2a [Source:ZFIN;Acc:ZDB-GENE-040611-2]	F5_F8_type_C
ENSDARG00000096616	687.062	680.704	678.419	865.987	1037.9	843.371	682.062	915.753	-0.424778	0.000141171	0.0046067	si:ch211-255p10.3	12	4677193	4683325	-	483	protein_coding	si:ch211-255p10.3 [Source:ZFIN;Acc:ZDB-GENE-121214-339]	-
ENSDARG00000096711	58.917	132.747	70.9598	45.2607	38.4783	47.8301	87.5414	43.8563	0.99553	0.00267738	0.0448902	si:ch211-194k22.8	12	28839839	28848015	-	1759	protein_coding	si:ch211-194k22.8 [Source:ZFIN;Acc:ZDB-GENE-030131-1820]	-
ENSDARG00000096770	326.309	344.345	415.007	283.633	246.059	238.174	361.887	255.955	0.498169	0.00106518	0.0226392	CU571074.1	20	46957091	46959768	-	2678	lincRNA	-	-
ENSDARG00000096809	60.7298	25.9506	74.1853	92.5329	117.46	98.5885	53.6219	102.861	-0.941584	0.00291398	0.0475836	si:ch211-168b3.2	2	5927255	5933351	+	3969	protein_coding	si:ch211-168b3.2 [Source:ZFIN;Acc:ZDB-GENE-130603-47]	-
ENSDARG00000096874	496.715	425.191	421.458	341.969	339.217	330.906	447.788	337.364	0.409877	0.00181307	0.0336901	tmem176l.3b	7	66565572	66576522	+	2679	protein_coding	transmembrane protein 176l.3b [Source:ZFIN;Acc:ZDB-GENE-080829-14]	-
ENSDARG00000096922	101.518	77.8518	72.035	177.019	139.737	181.559	83.8018	166.105	-0.982873	9.73e-06	0.000522285	CR376745.2	25	30171955	30194067	+	2617	lincRNA	-	-
ENSDARG00000097008	8548.4	7091.5	7674.41	11774.8	11535.4	10842.8	7771.44	11384.3	-0.550663	8.29e-11	2.16e-08	opn1mw1	6	41181869	41183823	+	1574	protein_coding	opsin 1 (cone pigments), medium-wave-sensitive, 1 [Source:ZFIN;Acc:ZDB-GENE-990604-42]	7tm_1
ENSDARG00000097118	914.573	890.306	1048.27	706.066	839.435	704.762	951.049	750.087	0.342014	0.00267785	0.0448902	CU693494.2	2	342478	344595	-	1056	lincRNA	-	-
ENSDARG00000097478	3438.94	3849.67	3846.88	3044.53	3053.96	3193.88	3711.83	3097.46	0.260751	0.00131242	0.0263814	qkia	17	27723490	27814135	+	8502	protein_coding	QKI, KH domain containing, RNA binding a [Source:ZFIN;Acc:ZDB-GENE-990415-230]	KH_1
ENSDARG00000097613	2988.45	2953.38	3405	4581.38	5042.68	4591.69	3115.61	4738.59	-0.605226	2.39e-12	8.71e-10	igfn1.3	6	46843592	46875310	-	7605	protein_coding	immunoglobulin-like and fibronectin type III domain containing 1, tandem duplicate 3 [Source:ZFIN;Acc:ZDB-GENE-131122-44]	I-set
ENSDARG00000097683	558.352	358.318	534.349	948.462	947.781	782.852	483.673	893.032	-0.884162	3.51e-09	5.74e-07	sptbn5	17	29124190	29194219	-	13082	protein_coding	spectrin, beta, non-erythrocytic 5 [Source:ZFIN;Acc:ZDB-GENE-131121-26]	CH
ENSDARG00000097826	876.503	786.503	810.662	545.139	491.105	632.528	824.556	556.258	0.567882	2.06e-06	0.000141775	si:dkey-239b22.2	12	39034225	39061186	+	4601	protein_coding	si:dkey-239b22.2 [Source:ZFIN;Acc:ZDB-GENE-131120-8]	Zona_pellucida
ENSDARG00000097877	561.071	668.727	664.442	884.091	909.303	954.649	631.413	916.015	-0.538086	1e-06	7.77e-05	si:ch211-167b20.8	8	25733872	25748852	+	4439	protein_coding	si:ch211-167b20.8 [Source:ZFIN;Acc:ZDB-GENE-081104-147]	-
ENSDARG00000098063	21.754	17.9658	21.503	76.4402	44.5538	38.0688	20.4076	53.021	-1.37641	0.000624943	0.0147521	alp3	15	44618623	44637492	-	1605	protein_coding	alkaline phosphatase 3 [Source:ZFIN;Acc:ZDB-GENE-120919-1]	-
ENSDARG00000098162	799.458	626.807	691.321	1064.13	969.046	1042.5	705.862	1025.22	-0.537524	1.93e-06	0.000135191	zgc:77748	3	13469704	13473197	+	1557	protein_coding	zgc:77748 [Source:ZFIN;Acc:ZDB-GENE-040426-1864]	-
ENSDARG00000098237	5303.43	5528.48	4581.21	3948.74	4276.15	3657.54	5137.71	3960.81	0.375553	5.58e-05	0.00223399	fbn2b	22	4524367	4649238	-	8805	protein_coding	fibrillin 2b [Source:ZFIN;Acc:ZDB-GENE-090112-3]	EGF_CA
ENSDARG00000098256	29.0053	18.9639	27.9539	61.3533	41.5161	70.2809	25.3077	57.7168	-1.18917	0.00126064	0.0256137	si:ch73-329n5.6	12	43730276	43819253	-	2503	protein_coding	si:ch73-329n5.6 [Source:ZFIN;Acc:ZDB-GENE-131121-171]	-
ENSDARG00000098290	523.908	431.179	461.239	675.892	618.691	566.152	472.109	620.245	-0.392487	0.00173698	0.0325706	unc80	6	16509818	16667886	-	9928	protein_coding	unc-80 homolog (C. elegans) [Source:ZFIN;Acc:ZDB-GENE-140106-167]	-
ENSDARG00000098438	233.855	208.603	180.625	315.819	338.204	326.025	207.694	326.683	-0.650635	2.5e-05	0.00114441	slc6a6b	22	31493953	31517300	-	1725	protein_coding	solute carrier family 6 (neurotransmitter transporter), member 6b [Source:ZFIN;Acc:ZDB-GENE-030131-3077]	SNF
ENSDARG00000098475	1152.05	929.231	1142.88	1593.18	1519.89	1679.91	1074.72	1597.66	-0.571966	4.63e-08	5.82e-06	arr3b	14	32837914	32850768	+	4138	protein_coding	arrestin 3b, retinal (X-arrestin) [Source:ZFIN;Acc:ZDB-GENE-030616-74]	-
ENSDARG00000098491	15.4091	4.9905	10.7515	46.2664	55.6923	40.9972	10.3837	47.652	-2.18751	2.85e-06	0.000186173	BX682557.1	3	43878456	43889443	-	901	lincRNA	-	-
ENSDARG00000098538	38.0694	37.9278	15.0521	71.4113	67.8433	59.5436	30.3498	66.2661	-1.1168	0.00188312	0.0346669	CABZ01112049.1	KN150189.1	3	9866	+	2871	protein_coding	-	VWD
ENSDARG00000098586	34.4438	35.9316	32.2545	117.678	107.334	50.7585	34.2099	91.9235	-1.42424	2.6e-05	0.00118049	zgc:194887	17	450956	456458	+	886	protein_coding	zgc:194887 [Source:ZFIN;Acc:ZDB-GENE-081022-162]	Fibrinogen_C
ENSDARG00000098733	928.169	895.296	990.212	658.794	717.924	771.138	937.892	715.952	0.389039	0.000247813	0.00721242	pxdn	17	51517750	51612088	+	4541	protein_coding	peroxidasin [Source:ZFIN;Acc:ZDB-GENE-140415-2]	An_peroxidase
ENSDARG00000098746	477.681	397.244	480.591	941.422	912.341	679.382	451.839	844.382	-0.901782	8.3e-11	2.16e-08	dhrs13l1	14	4151374	4161770	+	1776	protein_coding	dehydrogenase/reductase (SDR family) member 13 like 1 [Source:ZFIN;Acc:ZDB-GENE-040426-1907]	adh_short
ENSDARG00000098751	251.983	226.569	263.411	374.155	404.022	309.431	247.321	362.536	-0.551669	0.000303323	0.00851982	lzts3a	5	2742232	2752573	-	1974	protein_coding	leucine zipper, putative tumor suppressor family member 3a [Source:ZFIN;Acc:ZDB-GENE-060313-2]	Fez1
ENSDARG00000098777	955.361	963.167	830.015	1354.8	1414.58	1245.53	916.181	1338.31	-0.545821	8.41e-08	9.8e-06	CU693379.1	19	48251273	48286941	+	3534	protein_coding	-	Crystall
ENSDARG00000098791	105.144	77.8518	70.9598	158.915	169.102	139.586	84.6519	155.868	-0.875275	9.13e-05	0.0032563	FP245455.1	25	4760489	4780635	+	2281	protein_coding	-	Cadherin
ENSDARG00000098803	258.328	272.481	234.382	188.083	168.089	151.299	255.064	169.157	0.593622	0.000409953	0.010805	cyp2aa4	23	42362337	42372651	+	1841	protein_coding	cytochrome P450, family 2, subfamily AA, polypeptide 4 [Source:ZFIN;Acc:ZDB-GENE-040625-72]	p450
ENSDARG00000098805	489.464	243.536	325.77	788.541	808.044	638.385	352.924	744.99	-1.07702	0.000530088	0.0131297	vwa11	1	44074445	44084071	-	1517	protein_coding	von Willebrand factor A domain containing 11 [Source:ZFIN;Acc:ZDB-GENE-141211-58]	-
ENSDARG00000098825	1047.82	1154.8	1063.32	918.288	879.938	870.703	1088.65	889.643	0.291168	0.00260058	0.0439534	farsa	3	13879446	13901074	+	1884	protein_coding	phenylalanyl-tRNA synthetase, alpha subunit [Source:ZFIN;Acc:ZDB-GENE-050512-2]	tRNA-synt_2d
ENSDARG00000098838	79.7645	73.8594	68.8095	119.689	126.573	115.183	74.1445	120.482	-0.698178	0.00213819	0.0381398	sdr42e1	18	501116	506082	-	1727	protein_coding	short chain dehydrogenase/reductase family 42E, member 1 [Source:ZFIN;Acc:ZDB-GENE-051120-63]	-
ENSDARG00000098880	2291.42	1770.63	2127.72	2714.63	2609.44	2509.62	2063.26	2611.23	-0.339529	0.000721792	0.0164708	pclob	18	9615147	9722291	+	31976	protein_coding	piccolo presynaptic cytomatrix protein b [Source:ZFIN;Acc:ZDB-GENE-030131-8100]	C2
ENSDARG00000098890	128.711	146.721	165.573	69.3997	71.8937	71.2571	147.002	70.8501	1.05083	2.51e-06	0.000167135	cyp2aa9	23	42414652	42428299	+	1557	protein_coding	cytochrome P450, family 2, subfamily AA, polypeptide 9 [Source:ZFIN;Acc:ZDB-GENE-080724-3]	p450
ENSDARG00000098909	130.524	116.778	69.8847	185.066	180.24	165.941	105.729	177.082	-0.738349	0.00109155	0.0229408	SHC3	21	3093419	3117074	+	2042	protein_coding	SHC adaptor protein 3 [Source:HGNC Symbol;Acc:HGNC:18181]	PID
ENSDARG00000098949	128.711	66.8727	76.3356	354.039	323.015	334.811	90.6397	337.288	-1.88818	1.97e-19	3.42e-16	mslna	3	43835558	43872889	-	5715	protein_coding	mesothelin a [Source:ZFIN;Acc:ZDB-GENE-120727-9]	-
ENSDARG00000099101	895.538	1093.92	1206.32	580.342	606.54	764.305	1065.26	650.396	0.710604	1.07e-07	1.18e-05	gch2	12	25085751	25092570	+	1932	protein_coding	GTP cyclohydrolase 2 [Source:ZFIN;Acc:ZDB-GENE-001205-3]	GTP_cyclohydroI
ENSDARG00000099111	435.079	269.487	317.169	672.875	640.967	446.089	340.578	586.644	-0.782378	1.25e-05	0.000644219	zgc:175280	5	67812062	67834257	+	2741	protein_coding	zgc:175280 [Source:ZFIN;Acc:ZDB-GENE-080219-39]	-
ENSDARG00000099148	1152.96	1322.48	1245.02	855.929	813.107	956.602	1240.15	875.213	0.502243	1.33e-06	9.77e-05	bzw1b	9	426392	433915	+	2494	protein_coding	basic leucine zipper and W2 domains 1b [Source:ZFIN;Acc:ZDB-GENE-040426-2881]	-
ENSDARG00000099185	2253.35	1004.09	1839.58	6188.64	5758.58	4106.55	1699.01	5351.26	-1.65511	3.22e-06	0.000204434	chia.2	11	24001993	24008739	+	3103	protein_coding	chitinase, acidic.2 [Source:ZFIN;Acc:ZDB-GENE-040426-2014]	CBM_14
ENSDARG00000099236	1173.81	1153.8	1093.43	855.929	947.781	947.817	1140.35	917.176	0.314513	0.00118673	0.0244638	2022-09-10	9	55857193	55875077	+	2069	protein_coding	septin 10 [Source:ZFIN;Acc:ZDB-GENE-050417-3]	GTP_CDC
ENSDARG00000099276	260.141	179.658	229.007	445.566	398.959	386.545	222.935	410.357	-0.878621	2.9e-08	3.95e-06	ugt5b3	1	9635978	9652725	-	2105	protein_coding	UDP glucuronosyltransferase 5 family, polypeptide B3 [Source:ZFIN;Acc:ZDB-GENE-100406-5]	UDPGT
ENSDARG00000099306	912.76	897.292	760.13	514.966	585.275	741.854	856.727	614.032	0.480776	0.000400333	0.0106008	zgc:175088	11	41078191	41084363	-	1059	protein_coding	zgc:175088 [Source:ZFIN;Acc:ZDB-GENE-080204-124]	-
ENSDARG00000099323	379.788	332.367	384.903	547.151	498.193	487.086	365.686	510.81	-0.48212	0.000152795	0.00491507	dlg2	10	29431529	29705509	+	2788	protein_coding	discs, large homolog 2 (Drosophila) [Source:ZFIN;Acc:ZDB-GENE-050221-3]	PDZ
ENSDARG00000099351	473.149	692.682	577.355	426.456	361.494	291.861	581.062	359.937	0.690586	2.1e-05	0.00098593	igfbp1a	20	6808774	6812688	-	1773	protein_coding	insulin-like growth factor binding protein 1a [Source:ZFIN;Acc:ZDB-GENE-021231-1]	-
ENSDARG00000099406	745.073	571.912	602.083	1020.88	851.586	762.353	639.689	878.273	-0.456014	0.00067663	0.0157197	lrit1b	12	48972915	48976282	+	2742	protein_coding	leucine-rich repeat, immunoglobulin-like and transmembrane domains 1b [Source:ZFIN;Acc:ZDB-GENE-060616-45]	I-set
ENSDARG00000099420	17197.4	16047.5	16551.9	20980.8	20286.2	19322.4	16598.9	20196.5	-0.282976	6.98e-05	0.00263594	nme2b.2	19	48111285	48114444	+	811	protein_coding	NME/NM23 nucleoside diphosphate kinase 2b, tandem duplicate 2 [Source:ZFIN;Acc:ZDB-GENE-000210-33]	NDK
ENSDARG00000099424	216.633	226.569	246.209	120.695	156.951	166.917	229.804	148.188	0.631543	0.000511995	0.0128078	lcat	25	13716737	13728111	-	1275	protein_coding	lecithin-cholesterol acyltransferase [Source:ZFIN;Acc:ZDB-GENE-010716-3]	-
ENSDARG00000099425	825.744	969.155	952.582	566.261	701.723	650.099	915.827	639.361	0.517794	9.84e-06	0.000525948	CABZ01073265.1	23	45282858	45300325	+	1287	protein_coding	-	Trypsin
ENSDARG00000099470	436.892	240.542	360.175	536.087	507.306	572.985	345.87	538.793	-0.638241	0.000197553	0.00596458	muc5.3	7	72291181	72337942	-	17245	protein_coding	mucin 5.3 [Source:ZFIN;Acc:ZDB-GENE-040426-1562]	VWD
ENSDARG00000099510	1223.66	1173.77	1164.39	979.642	896.139	939.031	1187.27	938.271	0.339826	0.000298475	0.008428	cnn3a	24	31170362	31194847	-	2000	protein_coding	calponin 3, acidic a [Source:ZFIN;Acc:ZDB-GENE-030131-5130]	CH
ENSDARG00000099517	3684.58	3926.53	3990.95	4996.78	4952.56	4689.3	3867.35	4879.55	-0.335572	1.06e-05	0.000558321	adssl1	17	1323699	1355790	+	4028	protein_coding	adenylosuccinate synthase like 1 [Source:ZFIN;Acc:ZDB-GENE-040516-18]	-
ENSDARG00000099525	403.355	305.419	325.77	836.819	888.039	676.454	344.848	800.437	-1.21276	8.63e-18	1.03e-14	si:ch1073-13h15.3	12	3220285	3237561	-	1845	protein_coding	si:ch1073-13h15.3 [Source:ZFIN;Acc:ZDB-GENE-121214-245]	Amino_oxidase
ENSDARG00000099558	249.264	161.692	254.81	481.775	475.916	285.028	221.922	414.24	-0.899993	1.14e-05	0.0005958	NPC1L1	8	40532304	40555340	-	4066	protein_coding	NPC1 like intracellular cholesterol transporter 1 [Source:HGNC Symbol;Acc:HGNC:7898]	-
ENSDARG00000099633	276.457	187.643	218.255	362.085	405.035	342.62	227.452	369.913	-0.699018	2.07e-05	0.000976727	sec14l7	10	44924684	44939658	+	3281	protein_coding	SEC14-like lipid binding 7 [Source:ZFIN;Acc:ZDB-GENE-141216-145]	-
ENSDARG00000099719	492.183	564.925	619.286	283.633	284.537	360.19	558.798	309.453	0.850878	2.8e-09	4.63e-07	cdkn1d	KN149955.1	4425	12118	+	1633	protein_coding	cyclin-dependent kinase inhibitor 1D [Source:ZFIN;Acc:ZDB-GENE-110215-1]	-
ENSDARG00000099750	10.877	4.9905	11.8266	61.3533	34.428	29.2837	9.23137	41.6883	-2.17529	2.24e-05	0.00104194	BX682557.2	3	43866785	43875129	-	833	sense_overlapping	-	-
ENSDARG00000099776	3236.81	2753.76	2969.56	3693.27	3603.8	3430.1	2986.71	3575.72	-0.259399	0.00246594	0.0422205	glula	2	18988407	18992350	+	2176	protein_coding	glutamate-ammonia ligase (glutamine synthase) a [Source:ZFIN;Acc:ZDB-GENE-030131-688]	-
ENSDARG00000099840	192.16	181.654	206.429	125.724	130.624	132.753	193.414	129.7	0.575783	0.00147283	0.0288618	lpar1	10	13000370	13064110	+	2796	protein_coding	lysophosphatidic acid receptor 1 [Source:ZFIN;Acc:ZDB-GENE-030616-499]	7tm_1
ENSDARG00000099841	34.4438	37.9278	46.2314	97.5619	84.0447	95.6602	39.5343	92.4222	-1.23	1.29e-05	0.00066128	PRKCA	3	56163276	56342119	+	2363	protein_coding	si:ch73-374l24.1 [Source:ZFIN;Acc:ZDB-GENE-141216-6]	Pkinase
ENSDARG00000099960	206.663	252.519	249.435	119.689	133.661	173.75	236.205	142.367	0.728252	0.00012574	0.00421881	elovl1a	2	19163965	19215112	+	2111	protein_coding	ELOVL fatty acid elongase 1a [Source:ZFIN;Acc:ZDB-GENE-041010-66]	ELO
ENSDARG00000099970	15369.2	15502.5	15289.7	13097.4	13675	13369	15387.1	13380.5	0.2016	0.00241394	0.0417622	CR383676.1	14	45631236	45638712	-	7477	lincRNA	-	-
ENSDARG00000100075	736.915	567.919	639.714	1052.06	1005.5	880.464	648.183	979.341	-0.594317	8.78e-07	6.9e-05	abcg2a	23	45906137	45936357	+	1978	protein_coding	ATP-binding cassette, sub-family G (WHITE), member 2a [Source:ZFIN;Acc:ZDB-GENE-050517-35]	ABC2_membrane
ENSDARG00000100089	110.583	96.8157	108.59	187.077	180.24	136.657	105.329	167.992	-0.672562	0.00118617	0.0244638	camk2b2	10	45071603	45134581	+	1704	protein_coding	calcium/calmodulin-dependent protein kinase (CaM kinase) II beta 2 [Source:ZFIN;Acc:ZDB-GENE-090312-34]	Pkinase
ENSDARG00000100095	676.185	720.628	524.673	272.57	272.386	350.429	640.496	298.461	1.10202	2.98e-13	1.4e-10	anxa1b	5	65022287	65037525	-	1704	protein_coding	annexin A1b [Source:ZFIN;Acc:ZDB-GENE-030131-6554]	-
ENSDARG00000100313	545.662	524.003	560.152	749.315	710.836	724.284	543.272	728.145	-0.422753	7.83e-05	0.00290392	pip5k1cb	2	56508451	56635782	-	8051	protein_coding	phosphatidylinositol-4-phosphate 5-kinase, type I, gamma b [Source:ZFIN;Acc:ZDB-GENE-110408-21]	PIP5K
ENSDARG00000100315	147.746	79.848	127.943	392.259	282.512	245.983	118.512	306.918	-1.37079	9.58e-10	1.9e-07	slc15a1a	9	1137430	1162804	+	2870	protein_coding	solute carrier family 15 (oligopeptide transporter), member 1a [Source:ZFIN;Acc:ZDB-GENE-091204-9]	-
ENSDARG00000100397	4966.25	3646.06	4281.24	7017.41	6570.68	6712.81	4297.85	6766.97	-0.654675	1.08e-10	2.69e-08	pde6c	12	5129245	5154099	+	4527	protein_coding	phosphodiesterase 6C, cGMP-specific, cone, alpha prime [Source:ZFIN;Acc:ZDB-GENE-040426-1664]	GAF
ENSDARG00000100449	28.0989	10.9791	27.9539	54.3128	52.6545	56.6152	22.3439	54.5275	-1.28626	0.00104548	0.0223042	BX322631.1	7	53170128	53188876	+	2542	transcribed_unprocessed_pseudogene	-	Cadherin
ENSDARG00000100476	28.0989	17.9658	19.3527	31.1796	74.9314	58.5675	21.8058	54.8928	-1.3261	0.00124774	0.0254431	si:dkeyp-110c7.4	5	37068223	37074101	+	1783	protein_coding	si:dkeyp-110c7.4 [Source:ZFIN;Acc:ZDB-GENE-070705-532]	-
ENSDARG00000100613	197.598	164.687	147.295	294.697	292.638	276.243	169.86	287.859	-0.757511	5.1e-06	0.000305909	CABZ01089777.1	13	52061034	52069970	+	1155	protein_coding	-	PALP
ENSDARG00000100635	492.183	271.483	301.042	948.462	883.988	695	354.903	842.484	-1.24446	5.69e-12	1.95e-09	chia.1	11	23993298	24000171	+	2810	protein_coding	chitinase, acidic.1 [Source:ZFIN;Acc:ZDB-GENE-040426-1994]	CBM_14
ENSDARG00000100697	1429.42	1140.83	1292.33	785.524	847.535	942.936	1287.52	858.665	0.584665	2.05e-07	1.96e-05	FQ323156.1	16	51192655	51214029	+	1523	processed_transcript	-	-
ENSDARG00000100719	132.337	152.709	131.168	82.475	91.1328	76.1377	138.738	83.2485	0.737349	0.000711529	0.016317	uraha	18	31016379	31023447	+	587	protein_coding	urate (5-hydroxyiso-) hydrolase a [Source:ZFIN;Acc:ZDB-GENE-060825-253]	-
ENSDARG00000100722	542.036	525.001	530.048	764.402	710.836	777.971	532.362	751.07	-0.496441	4e-06	0.000247137	si:ch211-160f23.7	17	27176243	27183448	+	7206	protein_coding	si:ch211-160f23.7 [Source:ZFIN;Acc:ZDB-GENE-141216-470]	-
ENSDARG00000100792	142.307	91.8252	145.145	396.282	386.808	272.339	126.426	351.81	-1.47605	2.2e-13	1.1e-10	zgc:154142	1	50794669	50838160	-	4802	protein_coding	zgc:154142 [Source:ZFIN;Acc:ZDB-GENE-070615-2]	Trypsin
ENSDARG00000100826	4270.12	4288.84	4351.13	2796.1	3073.2	3500.38	4303.36	3123.23	0.462301	3.63e-07	3.19e-05	hif1al	15	25501864	25527581	-	5292	protein_coding	hypoxia-inducible factor 1, alpha subunit, like [Source:ZFIN;Acc:ZDB-GENE-040426-1315]	PAS
ENSDARG00000100919	102.425	51.9012	55.9077	117.678	150.875	114.207	70.0779	127.587	-0.857236	0.00184972	0.0341598	slc5a2	15	14602520	14625373	-	2334	protein_coding	solute carrier family 5 (sodium/glucose cotransporter), member 2 [Source:ZFIN;Acc:ZDB-GENE-040426-2498]	-
ENSDARG00000100952	255.609	292.443	242.984	126.73	172.14	161.06	263.679	153.31	0.782507	9.99e-06	0.00053299	wu:fj16a03	13	2908764	2913899	+	399	protein_coding	wu:fj16a03 [Source:ZFIN;Acc:ZDB-GENE-030131-7415]	-
ENSDARG00000100955	77.0453	52.8993	80.6362	140.811	133.661	118.111	70.1936	130.861	-0.898634	0.000184635	0.00571182	stk24a	9	1162216	1176354	+	1488	protein_coding	serine/threonine kinase 24a (STE20 homolog, yeast) [Source:ZFIN;Acc:ZDB-GENE-070424-52]	Pkinase
ENSDARG00000101026	30.8181	32.9373	38.7054	72.417	66.8307	57.5913	34.1536	65.613	-0.94494	0.00284985	0.0469385	CABZ01038709.1	KN150709.1	28312	30914	-	978	protein_coding	-	NDK
ENSDARG00000101043	5551.79	4995.49	5018.79	6798.15	6809.65	7324.84	5188.69	6977.54	-0.427189	5.49e-08	6.82e-06	ppl	3	36459790	36481986	-	5905	protein_coding	periplakin [Source:ZFIN;Acc:ZDB-GENE-041008-196]	-
ENSDARG00000101051	48.9464	29.943	47.3065	235.355	231.882	109.326	42.0653	192.188	-2.19022	1.87e-13	9.63e-11	ctsbb	20	52886927	52902720	-	2097	protein_coding	cathepsin Bb [Source:ZFIN;Acc:ZDB-GENE-070323-1]	Peptidase_C1
ENSDARG00000101074	13476.6	11733.7	13045.9	16686.1	17107.7	15170.9	12752	16321.6	-0.35601	1.36e-05	0.000689345	glud1b	12	25845494	25881944	+	2659	protein_coding	glutamate dehydrogenase 1b [Source:ZFIN;Acc:ZDB-GENE-030828-1]	-
ENSDARG00000101135	428.734	517.016	506.395	180.037	224.794	218.652	484.048	207.828	1.21866	2.03e-16	1.83e-13	si:dkey-85k7.7	7	21859337	21874346	+	2440	protein_coding	si:dkey-85k7.7 [Source:ZFIN;Acc:ZDB-GENE-040128-7]	-
ENSDARG00000101195	506.686	484.079	463.389	341.969	329.091	381.665	484.718	350.908	0.466371	0.000254642	0.0073732	cyp1c1	KN150425.1	103570	106640	+	3071	protein_coding	cytochrome P450, family 1, subfamily C, polypeptide 1 [Source:ZFIN;Acc:ZDB-GENE-050522-501]	p450
ENSDARG00000101200	242.919	228.565	225.781	95.5503	89.1076	137.634	232.422	107.43	1.11248	2.38e-08	3.28e-06	zgc:112964	12	43669294	43685802	-	1900	protein_coding	zgc:112964 [Source:ZFIN;Acc:ZDB-GENE-050306-47]	-
ENSDARG00000101209	3572.18	3785.79	3482.41	2634.17	2859.55	2919.59	3613.46	2804.43	0.365681	6.92e-06	0.000396334	lamb1a	25	31546828	31629095	-	5358	protein_coding	laminin, beta 1a [Source:ZFIN;Acc:ZDB-GENE-021226-1]	Laminin_EGF
ENSDARG00000101239	1081.35	978.138	1123.53	1438.28	1484.45	1256.27	1061.01	1393	-0.392768	0.000124419	0.00419317	hsd17b4	8	41688	65189	-	2178	protein_coding	hydroxysteroid (17-beta) dehydrogenase 4 [Source:ZFIN;Acc:ZDB-GENE-040421-1]	adh_short
ENSDARG00000101423	1340.59	1201.71	1215.99	1907.99	1645.45	1636.96	1252.76	1730.13	-0.465241	2.09e-06	0.000143561	CYP2C9	15	16175	32151	-	2619	protein_coding	si:zfos-411a11.2 [Source:ZFIN;Acc:ZDB-GENE-131119-33]	p450
ENSDARG00000101441	964.425	1080.94	1042.89	699.026	721.974	839.467	1029.42	753.489	0.449519	3.44e-05	0.00149993	lima1a	23	36460239	36488629	+	2378	protein_coding	LIM domain and actin binding 1a [Source:ZFIN;Acc:ZDB-GENE-001120-1]	LIM
ENSDARG00000101485	172.219	171.673	118.266	270.558	315.927	244.031	154.053	276.839	-0.841946	6.5e-06	0.000377184	si:ch1073-469d17.2	17	51201217	51202339	-	1123	protein_coding	si:ch1073-469d17.2 [Source:ZFIN;Acc:ZDB-GENE-141216-487]	-
ENSDARG00000101597	132.337	84.8385	122.567	175.008	176.19	184.487	113.247	178.562	-0.655795	0.00156611	0.0302959	si:dkeyp-57d7.4	1	9230244	9231952	-	1709	protein_coding	si:dkeyp-57d7.4 [Source:ZFIN;Acc:ZDB-GENE-141216-425]	-
ENSDARG00000101621	53.4785	43.9164	59.1332	112.649	118.473	78.0899	52.176	103.07	-0.982593	0.000340715	0.00935064	CABZ01040054.1	KN150636.1	2551	13087	+	3605	protein_coding	-	-
ENSDARG00000101629	1918.88	1139.83	1480.48	3443.83	3618.99	2411.03	1513.06	3157.95	-1.06134	0.00011245	0.00386465	CABZ01079192.1	18	1837668	1925826	+	3987	protein_coding	-	Glyco_hydro_31
ENSDARG00000101645	229.323	150.713	148.371	321.854	270.361	253.792	176.136	282.002	-0.674885	0.000433995	0.0112809	MYRFL	4	72797711	72850636	+	3301	protein_coding	myelin regulatory factor-like [Source:HGNC Symbol;Acc:HGNC:26316]	NDT80_PhoG
ENSDARG00000101660	46.2272	42.9183	39.7805	71.4113	79.9944	83.9467	42.9753	78.4508	-0.86628	0.00237379	0.0412613	sntg2	17	3379673	3570911	+	4267	protein_coding	syntrophin, gamma 2 [Source:ZFIN;Acc:ZDB-GENE-060526-196]	PDZ
ENSDARG00000101671	19.0347	12.9753	6.45089	35.2027	38.4783	34.1643	12.8203	35.9485	-1.47122	0.0021351	0.0381383	zgc:158417	6	1764469	1768740	-	1581	protein_coding	zgc:158417 [Source:ZFIN;Acc:ZDB-GENE-061201-36]	-
ENSDARG00000101726	1991.39	1393.35	1838.5	2956.02	3010.42	2696.06	1741.08	2887.5	-0.729545	2.97e-10	6.72e-08	si:ch211-93f2.1	25	30385691	30429750	-	3286	protein_coding	si:ch211-93f2.1 [Source:ZFIN;Acc:ZDB-GENE-041014-96]	COesterase
ENSDARG00000101789	166.78	155.704	130.093	87.5039	109.359	86.8751	150.859	94.5795	0.676154	0.00168415	0.0318173	cyp1c2	17	996509	998695	+	2187	protein_coding	cytochrome P450, family 1, subfamily C, polypeptide 2 [Source:ZFIN;Acc:ZDB-GENE-050705-1]	p450
ENSDARG00000101826	253.796	273.48	232.232	355.045	393.896	332.858	253.169	360.6	-0.509257	0.000467681	0.0119235	BX936284.1	3	21025153	21030873	+	4101	processed_transcript	-	-
ENSDARG00000101861	137.775	101.806	134.394	213.228	178.215	171.798	124.658	187.747	-0.590088	0.00296174	0.0482194	cyp2k19	3	12732382	12740310	+	3437	protein_coding	cytochrome P450, family 2, subfamily k, polypeptide 19 [Source:ZFIN;Acc:ZDB-GENE-091211-1]	p450
ENSDARG00000101919	123.272	140.732	136.544	74.4286	79.9944	77.1138	133.516	77.1789	0.789783	0.000329371	0.00910583	foxj1a	3	60716904	60733722	+	4773	protein_coding	forkhead box J1a [Source:ZFIN;Acc:ZDB-GENE-060929-1178]	Fork_head
ENSDARG00000101924	131.43	105.799	90.3125	161.933	158.976	189.368	109.18	170.092	-0.635686	0.00228035	0.0401619	si:dkey-65b13.13	20	33513664	33515890	-	2227	protein_coding	si:dkey-65b13.13 [Source:ZFIN;Acc:ZDB-GENE-141216-308]	-
ENSDARG00000101979	404.261	351.331	347.273	566.261	519.457	468.54	367.622	518.086	-0.49338	0.000176864	0.0055243	eps8l3a	22	1186866	1203405	+	2383	protein_coding	EPS8-like 3a [Source:ZFIN;Acc:ZDB-GENE-091204-460]	SH3_1
ENSDARG00000101990	17.2219	26.9487	20.4278	70.4055	61.7678	38.0688	21.5328	56.7474	-1.39983	0.000312952	0.00873716	CU571315.3	3	19487707	19495814	-	1910	protein_coding	-	Trypsin
ENSDARG00000102004	6864.28	6125.34	6254.14	3512.23	3905.55	2843.45	6414.59	3420.41	0.90737	8.38e-18	1.03e-14	apoea	19	10855158	10859694	+	1513	protein_coding	apolipoprotein Ea [Source:ZFIN;Acc:ZDB-GENE-010724-18]	-
ENSDARG00000102160	58.0105	53.8974	34.4048	17.0985	18.2266	6.83287	48.7709	14.0526	1.80191	6.23e-05	0.00241778	si:dkeyp-61b2.1	11	40467618	40504170	-	2022	protein_coding	si:dkeyp-61b2.1 [Source:ZFIN;Acc:ZDB-GENE-141216-430]	-
ENSDARG00000102207	84.2966	111.787	115.041	41.2375	66.8307	55.6391	103.708	54.5691	0.924104	0.000729704	0.0166346	CABZ01102578.1	KN149735.1	127	3877	-	681	protein_coding	-	-
ENSDARG00000102241	384.32	395.248	395.655	205.182	211.631	223.532	391.741	213.448	0.875558	3.98e-10	8.57e-08	zgc:136410	21	44505613	44512893	-	842	protein_coding	zgc:136410 [Source:ZFIN;Acc:ZDB-GENE-060421-6071]	-
ENSDARG00000102249	642.648	615.828	597.783	907.225	921.454	635.457	618.753	821.379	-0.407999	0.00280336	0.0462739	PEPD	18	1291434	1414760	-	2360	protein_coding	peptidase D [Source:HGNC Symbol;Acc:HGNC:8840]	Peptidase_M24
ENSDARG00000102277	616.362	749.573	717.124	464.676	464.777	410.948	694.353	446.801	0.635437	2.26e-07	2.11e-05	lama1	24	41690545	41784173	+	9581	protein_coding	laminin, alpha 1 [Source:ZFIN;Acc:ZDB-GENE-060118-1]	Laminin_G_2
ENSDARG00000102364	897.351	656.75	635.413	208.199	273.398	353.357	729.838	278.318	1.39121	2.19e-15	1.65e-12	si:dkey-202l22.6	15	12004777	12011390	-	5724	protein_coding	si:dkey-202l22.6 [Source:ZFIN;Acc:ZDB-GENE-131121-181]	-
ENSDARG00000102403	901.883	806.465	765.506	1158.67	1094.61	956.602	824.618	1069.96	-0.37467	0.000712164	0.016317	cry2	25	13846883	13871121	-	3101	protein_coding	cryptochrome circadian clock 2 [Source:ZFIN;Acc:ZDB-GENE-010426-6]	-
ENSDARG00000102414	1181.96	892.302	924.628	1409.12	1356.87	1381.22	999.632	1382.4	-0.466547	3.64e-05	0.00157011	myhz1.1	22	268352	278328	-	4893	protein_coding	myosin, heavy polypeptide 1.1, skeletal muscle [Source:ZFIN;Acc:ZDB-GENE-000322-5]	Myosin_head
ENSDARG00000102442	85.203	94.8195	105.365	250.442	262.26	165.941	95.129	226.214	-1.25159	6.05e-09	9.24e-07	IZUMO1R	15	47341856	47350232	+	2337	protein_coding	zgc:165502 [Source:ZFIN;Acc:ZDB-GENE-070615-23]	-
ENSDARG00000102626	2032.18	2176.86	2096.54	1592.17	1436.86	1686.74	2101.86	1571.92	0.418883	3.97e-06	0.000246176	frem2b	15	32436907	32596155	-	9898	protein_coding	Fras1 related extracellular matrix protein 2b [Source:ZFIN;Acc:ZDB-GENE-081119-4]	-
ENSDARG00000102722	124.179	84.8385	63.4338	239.379	289.6	159.108	90.817	229.362	-1.33005	1.71e-07	1.72e-05	itih3b	11	37178271	37200200	+	2918	protein_coding	inter-alpha-trypsin inhibitor heavy chain 3b [Source:ZFIN;Acc:ZDB-GENE-040426-2716]	VWA
ENSDARG00000102805	87.0158	28.9449	56.9829	156.904	141.762	98.5885	57.6479	132.418	-1.1941	0.000159902	0.0050739	cyp2aa11	23	42292748	42306332	+	2590	protein_coding	cytochrome P450, family 2, subfamily AA, polypeptide 11 [Source:ZFIN;Acc:ZDB-GENE-110114-3]	p450
ENSDARG00000102888	446.862	372.291	464.464	738.252	705.773	482.205	427.873	642.077	-0.585363	0.000178464	0.00555128	gpr39	9	56422311	56426047	+	2597	protein_coding	G protein-coupled receptor 39 [Source:ZFIN;Acc:ZDB-GENE-040426-1395]	7tm_1
ENSDARG00000102960	400.635	415.21	239.758	548.157	503.256	476.349	351.868	509.254	-0.530934	0.00198958	0.0361095	vps54	1	55006945	55044371	-	8053	protein_coding	vacuolar protein sorting 54 homolog (S. cerevisiae) [Source:ZFIN;Acc:ZDB-GENE-081022-176]	-
ENSDARG00000102977	814.867	658.746	836.466	1043.01	1101.69	875.583	770.026	1006.76	-0.386609	0.00167135	0.0316814	cant1b	11	45122147	45148743	-	8434	protein_coding	calcium activated nucleotidase 1b [Source:ZFIN;Acc:ZDB-GENE-040801-114]	Abhydrolase_3
ENSDARG00000103006	54.3849	20.9601	41.9308	80.4634	81.007	84.9228	39.0919	82.131	-1.0666	0.0011606	0.0241009	si:ch1073-303d10.1	10	375042	382616	+	1196	protein_coding	si:ch1073-303d10.1 [Source:ZFIN;Acc:ZDB-GENE-141216-327]	-
ENSDARG00000103019	300.023	181.654	191.376	451.601	438.45	336.763	224.351	408.938	-0.862442	4.87e-06	0.000294574	gstp2	14	3495542	3503708	+	873	protein_coding	glutathione S-transferase pi 2 [Source:ZFIN;Acc:ZDB-GENE-050601-1]	GST_N
ENSDARG00000103034	154.997	77.8518	84.9368	239.379	277.449	230.365	105.929	249.064	-1.22688	1.08e-07	1.18e-05	CABZ01068499.1	16	49005321	49017878	+	645	protein_coding	-	SCP
ENSDARG00000103129	2605.94	2729.8	2915.8	2094.06	2357.3	2190.42	2750.52	2213.93	0.312815	0.000295993	0.00838795	nid1b	11	44548209	44603789	+	6349	protein_coding	nidogen 1b [Source:ZFIN;Acc:ZDB-GENE-070802-3]	EGF_CA
ENSDARG00000103266	149.558	95.8176	98.9137	234.35	223.782	200.105	114.763	219.412	-0.929802	6.21e-06	0.00036177	mgea5l	11	45110865	45126501	+	2827	protein_coding	meningioma expressed antigen 5 (hyaluronidase) like [Source:ZFIN;Acc:ZDB-GENE-110914-153]	Hyaluronidase_2
ENSDARG00000103295	909.134	525.001	826.789	2630.15	2520.33	1534.47	753.641	2228.31	-1.56389	3.12e-06	0.000199659	cyp3a65	1	59338175	59348118	-	2020	protein_coding	cytochrome P450, family 3, subfamily A, polypeptide 65 [Source:ZFIN;Acc:ZDB-GENE-050604-1]	p450
ENSDARG00000103342	211.195	115.78	168.798	412.375	409.085	322.121	165.258	381.194	-1.20311	5.62e-10	1.17e-07	wu:fa56d06	KN149797.1	55555	70688	-	2195	protein_coding	wu:fa56d06 [Source:ZFIN;Acc:ZDB-GENE-030131-9298]	-
ENSDARG00000103347	114.208	155.704	103.214	36.2085	53.6671	75.1616	124.375	55.0124	1.17574	3.87e-05	0.00165103	cyp2aa3	23	42482137	42493876	+	1704	protein_coding	cytochrome P450, family 2, subfamily AA, polypeptide 3 [Source:ZFIN;Acc:ZDB-GENE-031030-8]	p450
ENSDARG00000103459	5899.85	4869.73	5283.28	7345.3	7790.84	7552.27	5350.96	7562.81	-0.498944	4.61e-09	7.31e-07	evplb	KN149912.1	57102	76613	-	6126	protein_coding	envoplakin b [Source:ZFIN;Acc:ZDB-GENE-030131-212]	-
ENSDARG00000103503	380.694	327.377	332.221	493.844	513.382	478.301	346.764	495.175	-0.512472	5.82e-05	0.00230927	dgat1a	19	1370504	1393308	+	2730	protein_coding	diacylglycerol O-acyltransferase 1a [Source:ZFIN;Acc:ZDB-GENE-030131-4600]	MBOAT
ENSDARG00000103519	407.887	486.075	453.713	350.016	312.889	267.458	449.225	310.121	0.53433	0.000192742	0.00586555	adamts1	1	673163	681116	-	2736	protein_coding	ADAM metallopeptidase with thrombospondin type 1 motif, 1 [Source:ZFIN;Acc:ZDB-GENE-070814-1]	TSP_1
ENSDARG00000103543	2288.7	2508.23	2714.75	3644.99	4162.74	3220.23	2503.89	3675.99	-0.554238	8.38e-08	9.8e-06	gngt2b	12	3249054	3252263	-	580	protein_coding	guanine nucleotide binding protein (G protein), gamma transducing activity polypeptide 2b [Source:ZFIN;Acc:ZDB-GENE-091020-4]	-
ENSDARG00000103659	102.425	53.8974	67.7344	164.95	174.165	142.514	74.6856	160.543	-1.09808	7.99e-06	0.000441523	bco1l	7	65240227	65252938	+	2563	protein_coding	beta-carotene oxygenase 1, like [Source:ZFIN;Acc:ZDB-GENE-040426-1191]	RPE65
ENSDARG00000103687	246.545	144.725	230.082	873.028	720.962	527.107	207.117	707.032	-1.77036	3.19e-20	7.22e-17	sycn.2	21	25226558	25227191	+	634	protein_coding	syncollin, tandem duplicate 2 [Source:ZFIN;Acc:ZDB-GENE-141212-321]	-
ENSDARG00000103730	1165.65	1192.73	1285.88	981.653	993.348	1002.48	1214.75	992.494	0.290985	0.00182191	0.0337987	vgll4b	11	769623	815216	+	5223	protein_coding	vestigial-like family member 4b [Source:ZFIN;Acc:ZDB-GENE-040426-2445]	-
ENSDARG00000103750	428.734	430.181	433.285	295.703	375.67	291.861	430.733	321.078	0.424198	0.002451	0.0420826	si:ch211-246m6.5	22	14178813	14272699	-	5233	protein_coding	si:ch211-246m6.5 [Source:ZFIN;Acc:ZDB-GENE-050208-577]	VWD
ENSDARG00000103775	933.607	1434.27	1143.96	624.597	633.879	624.719	1170.61	627.732	0.898512	3.15e-11	9.37e-09	CABZ01118001.1	KN150104.1	1741	17962	+	5656	protein_coding	-	-
ENSDARG00000103783	668.934	676.712	607.459	475.74	506.293	508.561	651.035	496.865	0.39045	0.000564453	0.013713	cyyr1	1	658405	669717	-	2928	protein_coding	cysteine/tyrosine-rich 1 [Source:ZFIN;Acc:ZDB-GENE-040426-2356]	-
ENSDARG00000103785	452.301	411.217	434.36	560.226	661.219	564.2	432.626	595.215	-0.459721	0.00017786	0.00554775	sult2st2	12	648334	656540	-	1043	protein_coding	sulfotransferase family 2, cytosolic sulfotransferase 2 [Source:ZFIN;Acc:ZDB-GENE-061117-5]	Sulfotransfer_1
ENSDARG00000103878	1833.68	944.203	1148.26	3174.28	2820.05	2167.97	1308.71	2720.77	-1.05564	0.001606	0.0307781	anpepb	25	10811551	10827771	+	3269	protein_coding	alanyl (membrane) aminopeptidase b [Source:ZFIN;Acc:ZDB-GENE-030131-1253]	-
ENSDARG00000103951	24.4732	11.9772	15.0521	39.2259	53.6671	35.1405	17.1675	42.6778	-1.30415	0.00262651	0.0442922	tspan34	1	57521361	57533548	+	1197	protein_coding	tetraspanin 34 [Source:ZFIN;Acc:ZDB-GENE-060825-202]	Tetraspannin
ENSDARG00000103973	112.395	76.8537	106.44	37.2143	58.73	55.6391	98.563	50.5278	0.96432	0.000682222	0.015791	CABZ01051602.1	KN150654.1	8142	14617	-	2723	protein_coding	-	-
ENSDARG00000104023	472.242	482.082	447.262	716.124	674.383	680.359	467.195	690.289	-0.562679	4.04e-07	3.51e-05	mag	15	33891808	33933820	-	2795	protein_coding	myelin associated glycoprotein [Source:ZFIN;Acc:ZDB-GENE-041217-24]	V-set
ENSDARG00000104034	1396.79	1543.06	1334.26	1126.49	1105.74	1097.16	1424.7	1109.8	0.360546	0.000131841	0.00437806	arid3b	25	28987957	29074064	-	4075	protein_coding	AT rich interactive domain 3B (BRIGHT-like) [Source:ZFIN;Acc:ZDB-GENE-070209-182]	ARID
ENSDARG00000104139	3592.12	3310.7	3935.04	5370.93	5161.16	4840.6	3612.62	5124.23	-0.504439	6.27e-09	9.52e-07	atp1a3b	16	10776688	10820909	+	5084	protein_coding	ATPase Na+/K+ transporting subunit alpha 3b [Source:ZFIN;Acc:ZDB-GENE-001212-8]	E1-E2_ATPase
ENSDARG00000104256	426.015	283.461	381.678	657.788	639.955	536.868	363.718	611.537	-0.748482	7.39e-07	5.99e-05	bco1	7	65261354	65290474	+	2183	protein_coding	beta-carotene oxygenase 1 [Source:ZFIN;Acc:ZDB-GENE-010508-1]	RPE65
ENSDARG00000104267	17122.2	17414.9	16807.8	11165.3	11923.2	13825.8	17114.9	12304.8	0.476017	3.22e-08	4.28e-06	postnb	15	32710094	32741733	+	5848	protein_coding	periostin, osteoblast specific factor b [Source:ZFIN;Acc:ZDB-GENE-030131-9120]	-
ENSDARG00000104339	490.37	490.067	479.516	762.391	709.823	504.656	486.651	658.957	-0.436805	0.00241835	0.0417722	SMARCA4	6	83873	98930	+	4695	protein_coding	SWI/SNF related, matrix associated, actin dependent regulator of chromatin, subfamily a, member 4 [Source:HGNC Symbol;Acc:HGNC:11100]	-
ENSDARG00000104393	493.09	489.069	431.135	323.865	340.229	367.023	471.098	343.706	0.455555	0.000451453	0.0116013	npr2	5	54580962	54661956	+	3277	protein_coding	natriuretic peptide receptor 2 [Source:ZFIN;Acc:ZDB-GENE-141030-2]	ANF_receptor
ENSDARG00000104450	859.281	623.813	730.026	932.37	1064.23	928.294	737.707	974.964	-0.401284	0.00124181	0.025345	CR855996.2	10	17026870	17062546	+	4205	protein_coding	-	-
ENSDARG00000104472	104.238	214.592	140.844	89.5155	76.9566	81.9944	153.225	82.8222	0.885925	0.000646091	0.0150937	FP017217.1	14	7724876	7744153	-	1531	antisense	-	Bromodomain
ENSDARG00000104484	1160.21	1192.73	1299.85	892.138	900.19	1065.93	1217.6	952.752	0.353145	0.000792502	0.0178325	itgb1b	2	43577294	43583896	-	1563	protein_coding	integrin, beta 1b [Source:ZFIN;Acc:ZDB-GENE-030909-10]	-
ENSDARG00000104569	570.135	418.204	490.268	1054.07	1252.57	826.777	492.869	1044.47	-1.0824	3.87e-13	1.79e-10	CABZ01088484.1	18	1768804	1791127	+	1344	protein_coding	-	Glyco_hydro_31
ENSDARG00000104572	679.811	793.49	789.159	526.029	596.414	483.181	754.153	535.208	0.494278	4.62e-05	0.00191985	si:dkey-35h6.1	14	13036560	13048355	-	4261	protein_coding	si:dkey-35h6.1 [Source:ZFIN;Acc:ZDB-GENE-141216-112]	-
ENSDARG00000104593	19.0347	6.9867	18.2775	40.2317	40.5035	38.0688	14.7663	39.6013	-1.42127	0.00181172	0.0336901	cyp2k18	3	12710350	12715432	+	2335	protein_coding	cytochrome P450, family 2, subfamily K, polypeptide 18 [Source:ZFIN;Acc:ZDB-GENE-040426-1584]	p450
ENSDARG00000104685	455.02	402.234	528.973	655.777	577.175	708.666	462.076	647.206	-0.487301	0.000243039	0.00710089	grk1b	5	54161362	54197084	-	2442	protein_coding	G protein-coupled receptor kinase 1 b [Source:ZFIN;Acc:ZDB-GENE-050417-211]	Pkinase
ENSDARG00000104687	384.32	577.9	427.909	288.662	237.958	254.768	463.376	260.463	0.830558	4.4e-07	3.75e-05	slc16a9b	12	7589193	7607114	-	2553	protein_coding	solute carrier family 16, member 9b [Source:ZFIN;Acc:ZDB-GENE-040801-69]	MFS_1
ENSDARG00000104693	1404.94	1764.64	1514.88	1150.63	1081.44	1202.59	1561.49	1144.88	0.447347	1.98e-05	0.000940299	il6st	10	5788620	5821584	-	8398	protein_coding	interleukin 6 signal transducer [Source:ZFIN;Acc:ZDB-GENE-080104-6]	fn3
ENSDARG00000104721	25.3796	15.9696	9.67634	54.3128	78.9818	55.6391	17.0085	62.9779	-1.87228	3.28e-06	0.000207158	si:dkey-203a12.9	14	15620640	15625472	+	430	protein_coding	si:dkey-203a12.9 [Source:ZFIN;Acc:ZDB-GENE-141216-334]	-
ENSDARG00000104773	556.539	666.731	732.176	443.554	440.475	391.426	651.815	425.152	0.615301	2.72e-06	0.000178089	junbb	3	7654655	7656059	-	1405	protein_coding	JunB proto-oncogene, AP-1 transcription factor subunit b [Source:ZFIN;Acc:ZDB-GENE-040426-2666]	Jun
ENSDARG00000104818	837.527	608.841	762.28	1371.9	1387.24	1174.28	736.216	1311.14	-0.831915	1.38e-11	4.33e-09	si:ch211-93f2.1	25	30380705	30383617	-	813	protein_coding	si:ch211-93f2.1 [Source:ZFIN;Acc:ZDB-GENE-041014-96]	COesterase
ENSDARG00000104868	162.248	106.797	162.347	249.437	218.719	207.914	143.797	225.357	-0.64774	0.000949342	0.0206831	si:dkey-21e5.1	5	65491390	65596478	+	3656	protein_coding	si:dkey-21e5.1 [Source:ZFIN;Acc:ZDB-GENE-141210-6]	Ion_trans_2
ENSDARG00000104995	121.46	90.8271	144.07	238.373	199.48	198.153	118.786	212.002	-0.83738	3.74e-05	0.00161172	ugt5b1	1	9645275	9652725	-	2279	protein_coding	UDP glucuronosyltransferase 5 family, polypeptide B1 [Source:ZFIN;Acc:ZDB-GENE-100406-3]	UDPGT
ENSDARG00000105022	144.12	102.804	110.74	278.604	250.109	188.392	119.222	239.035	-1.00001	1.06e-06	8.08e-05	FO704813.1	2	58221163	58242865	+	1242	protein_coding	-	-
ENSDARG00000105039	211.195	230.561	303.192	394.271	395.921	332.858	248.316	374.35	-0.594983	0.00024696	0.00719686	phka1b	21	30600337	30648132	-	4914	protein_coding	phosphorylase kinase, alpha 1b (muscle) [Source:ZFIN;Acc:ZDB-GENE-091204-81]	-
ENSDARG00000105121	154.997	111.787	127.943	189.089	196.442	212.795	131.576	199.442	-0.597777	0.00167027	0.0316814	FAM135B	KN150230.1	48970	123549	+	4754	protein_coding	family with sequence similarity 135 member B [Source:HGNC Symbol;Acc:HGNC:28029]	-
ENSDARG00000105285	2220.72	2223.77	2242.76	1783.27	1881.39	1570.58	2229.08	1745.08	0.353287	9.95e-05	0.00349322	FAT4	14	353099	451555	-	18523	protein_coding	FAT atypical cadherin 4 [Source:HGNC Symbol;Acc:HGNC:23109]	Cadherin
ENSDARG00000105341	2001.36	1885.41	1990.1	1108.38	943.731	1313.86	1958.96	1121.99	0.803762	8.73e-13	3.87e-10	si:dkey-9l20.3	23	3538463	3641439	+	47482	protein_coding	si:dkey-9l20.3 [Source:ZFIN;Acc:ZDB-GENE-090313-369]	Zona_pellucida
ENSDARG00000105351	74.326	44.9145	67.7344	223.286	193.404	161.06	62.325	192.583	-1.62528	5.87e-12	1.98e-09	si:ch211-113d11.6	14	46233704	46238186	-	1095	protein_coding	si:ch211-113d11.6 [Source:ZFIN;Acc:ZDB-GENE-160113-62]	-
ENSDARG00000105411	328.122	473.1	441.886	566.261	633.879	591.531	414.369	597.224	-0.529229	0.000185542	0.00572045	si:ch211-113d11.5	14	46221004	46228094	-	3087	protein_coding	si:ch211-113d11.5 [Source:ZFIN;Acc:ZDB-GENE-030131-6391]	-
ENSDARG00000105424	183.096	213.593	225.781	119.689	137.712	138.61	207.49	132.004	0.650518	0.000407448	0.0107515	si:rp71-46j2.7	14	32866748	32876280	-	3245	protein_coding	si:rp71-46j2.7 [Source:ZFIN;Acc:ZDB-GENE-160113-120]	-
ENSDARG00000105450	251.077	229.563	285.99	444.56	413.135	405.092	255.543	420.929	-0.721249	3.24e-07	2.88e-05	si:ch211-63p21.1	7	4162994	4186839	+	12562	protein_coding	si:ch211-63p21.1 [Source:ZFIN;Acc:ZDB-GENE-141216-443]	-
ENSDARG00000105522	136.869	76.8537	121.492	358.062	279.474	243.055	111.738	293.53	-1.39142	1.1e-10	2.71e-08	si:ch211-196f2.3	7	26100024	26110819	+	5533	protein_coding	si:ch211-196f2.3 [Source:ZFIN;Acc:ZDB-GENE-160728-62]	-
ENSDARG00000105570	38.9758	38.9259	24.7284	10.0579	13.1636	8.78512	34.2101	10.6689	1.68584	0.000622231	0.0147188	crestin	4	47257854	47262290	+	4437	protein_coding	crestin [Source:ZFIN;Acc:ZDB-GENE-000208-13]	-
ENSDARG00000105714	56.1977	52.8993	40.8557	103.597	81.007	83.9467	49.9842	89.5167	-0.836455	0.00244825	0.0420826	CABZ01083442.1	7	73295890	73299789	+	2572	protein_coding	-	-
ENSDARG00000107353	167.687	200.618	190.301	125.724	124.548	111.278	186.202	120.517	0.626837	0.000913295	0.0201495	BX957322.3	10	21511495	21521507	+	3920	protein_coding	-	Cadherin
ENSDARG00000108535	460.459	378.28	407.481	528.041	577.175	519.298	415.407	541.505	-0.381179	0.00251099	0.0428232	CABZ01072077.1	13	7292061	7316934	+	12209	protein_coding	Danio rerio neuroblast differentiation-associated protein AHNAK-like (LOC795051), mRNA. [Source:RefSeq mRNA;Acc:NM_001327856]	-
ENSDARG00000109510	940.859	905.277	861.194	718.136	662.232	782.852	902.443	721.073	0.323934	0.00240283	0.0416098	lsm12b	12	3287783	3299149	-	1198	protein_coding	LSM12 homolog b [Source:ZFIN;Acc:ZDB-GENE-040426-2164]	-
ENSDARG00000109715	2349.43	1843.49	2197.6	2918.81	2852.46	2863.95	2130.17	2878.41	-0.43406	6.82e-06	0.000393194	sncgb	12	25894539	25916530	-	856	protein_coding	synuclein, gamma b (breast cancer-specific protein 1) [Source:ZFIN;Acc:ZDB-GENE-050522-235]	-
ENSDARG00000109902	266.486	218.584	225.781	399.3	282.512	326.025	236.95	335.946	-0.502143	0.0023952	0.0415694	tmem254	13	52082648	52089003	-	398	protein_coding	transmembrane protein 254 [Source:ZFIN;Acc:ZDB-GENE-040426-1348]	-
ENSDARG00000110341	69.7939	53.8974	81.7113	109.631	137.712	99.5647	68.4676	115.636	-0.757391	0.00282299	0.0465299	hsd11b1lb	2	53459873	53481912	-	846	protein_coding	hydroxysteroid (11-beta) dehydrogenase 1-like b [Source:ZFIN;Acc:ZDB-GENE-101130-4]	adh_short
ENSDARG00000112287	684.343	549.953	608.534	758.367	946.769	996.623	614.277	900.586	-0.551373	1.63e-05	0.000798238	zgc:66156	22	254390	263117	-	1686	protein_coding	zgc:66156 [Source:ZFIN;Acc:ZDB-GENE-040426-1554]	Myosin_head
ENSDARG00000112419	1154.77	1002.09	1155.78	1581.11	1667.73	1308.01	1104.22	1518.95	-0.459842	3.2e-05	0.00140658	si:ch211-62a1.3	13	45709380	45774815	+	5585	protein_coding	si:ch211-62a1.3 [Source:ZFIN;Acc:ZDB-GENE-061207-41]	VWA
ENSDARG00000112702	48.04	51.9012	55.9077	110.637	201.505	43.9256	51.9496	118.689	-1.19212	0.00162178	0.0310279	BX537263.3	5	817016	822281	+	606	protein_coding	-	-
ENSDARG00000113045	22.6604	27.9468	27.9539	57.3302	74.9314	51.7346	26.187	61.3321	-1.2305	0.000394305	0.0104657	CABZ01063543.1	8	426828	436137	-	1158	protein_coding	-	AA_permease
ENSDARG00000113218	38.9758	20.9601	54.8326	77.446	91.1328	65.4003	38.2562	77.9931	-1.03149	0.00241981	0.0417722	FP236810.2	5	9360394	9370190	+	963	protein_coding	-	UDPGT
ENSDARG00000113599	1693.18	1350.43	1513.81	941.422	922.467	926.342	1519.14	930.077	0.708296	7.42e-12	2.43e-09	hbbe1.1	3	55114097	55114874	+	684	protein_coding	hemoglobin beta embryonic-1.1 [Source:ZFIN;Acc:ZDB-GENE-030616-7]	-
ENSDARG00000114294	9.97056	4.9905	9.67634	38.2201	30.3776	19.5225	8.21247	29.3734	-1.83611	0.0009452	0.0206719	BX511120.1	1	45644345	45647846	-	168	protein_coding	-	-
ENSDARG00000114516	731.477	896.294	908.501	579.336	490.092	721.356	845.424	596.928	0.500971	0.000372126	0.0100062	CABZ01021592.1	2	7663942	7666021	-	672	protein_coding	-	-
ENSDARG00000114695	34.4438	28.9449	50.532	69.3997	89.1076	76.1377	37.9736	78.215	-1.04784	0.000770806	0.0174136	hmox2a	22	26853254	26865361	-	6194	protein_coding	heme oxygenase 2a [Source:ZFIN;Acc:ZDB-GENE-040914-13]	-
ENSDARG00000116586	64.3555	65.8746	40.8557	23.1332	25.3147	21.4747	57.0286	23.3075	1.29475	0.000432096	0.0112547	zgc:92066	3	32139666	32140446	+	279	protein_coding	zgc:92066 [Source:ZFIN;Acc:ZDB-GENE-040718-72]	-
ENSDARG00000116649	482.213	520.01	460.164	355.045	350.355	383.617	487.462	363.006	0.425372	0.000709881	0.0163153	ube2e1	19	17358850	17376041	+	1204	protein_coding	ubiquitin-conjugating enzyme E2E 1 [Source:ZFIN;Acc:ZDB-GENE-071004-16]	UQ_con
ENSDARG00000117001	50.7592	42.9183	45.1562	102.591	104.296	71.2571	46.2779	92.7148	-0.999892	0.000391443	0.010402	CABZ01086812.1	14	69716	83154	-	1257	protein_coding	-	Sugar_tr
novel.1034	36.2566	50.9031	52.6823	12.0695	14.1762	17.5702	46.614	14.6053	1.66991	7.77e-05	0.00288905	-	22	28378809	28387566	+	8758	-	-	-
novel.104	205.756	188.641	232.232	296.709	303.776	324.073	208.876	308.186	-0.562582	0.000249673	0.00725038	-	10	41402309	41409079	+	6771	-	-	-
novel.1095	241.106	218.584	398.88	44.2549	86.0699	100.541	286.19	76.9552	1.89234	1.27e-12	5.4e-10	-	23	16272958	16282173	+	4494	-	-	-
novel.1102	247.451	148.717	129.018	514.966	438.45	429.495	175.062	460.97	-1.39134	1.4e-12	5.87e-10	-	23	40214133	40227401	+	3021	-	PF00927:Transglutaminase family, C-terminal ig like domain|PF00868:Transglutaminase family|PF01841:Transglutaminase-like superfamily	Transglut_core
novel.1179	239.294	204.611	239.758	326.883	307.826	307.479	227.887	314.063	-0.462585	0.00188404	0.0346669	-	24	29933712	29950003	-	3476	-	-	-
novel.1254	115.115	87.8328	137.619	64.3707	53.6671	80.0422	113.522	66.0267	0.779467	0.00303024	0.048982	-	3	6521115	6525927	+	4700	-	PF04326:Putative DNA-binding domain	AAA_4
novel.1300	1259.92	1451.24	1388.02	1104.36	1143.21	1032.74	1366.39	1093.44	0.321183	0.00094762	0.0206831	-	3	4667146	4671982	-	1890	-	PF01576:Myosin tail	Myosin_tail_1
novel.1313	2027.65	2447.34	2421.23	1496.62	1564.45	2054.74	2298.74	1705.27	0.430363	0.00033714	0.00927504	-	3	11326272	11333655	-	4214	-	-	-
novel.1318	464.084	615.828	565.528	290.674	276.436	337.739	548.48	301.616	0.861285	2.44e-09	4.12e-07	-	3	14081352	14092549	-	4633	-	PF07716:Basic region leucine zipper	bZIP_2
novel.1357	150.465	135.742	151.596	63.3649	74.9314	94.684	145.934	77.6601	0.909022	6.09e-05	0.00238193	-	4	32916638	32924815	+	8178	-	PF00075:RNase H|PF00665:Integrase core domain|PF00077:Retroviral aspartyl protease|PF00078:Reverse transcriptase (RNA-dependent DNA polymerase)	RnaseH
novel.14	227.51	184.649	169.874	392.259	400.984	307.479	194.011	366.908	-0.915964	4.66e-08	5.82e-06	-	1	53540527	53566003	+	5526	-	PF00028:Cadherin domain	Cadherin
novel.141	452.301	323.385	415.007	643.707	545.784	530.035	396.898	573.176	-0.529346	0.00023033	0.00675575	-	10	45136683	45145259	-	8504	-	-	-
novel.1495	82.4837	76.8537	84.9368	36.2085	41.5161	49.7823	81.4247	42.5023	0.936781	0.00106848	0.0226453	-	4	60018313	60034770	-	3654	-	PF17776:NLRC4 helical domain HD2|PF13837:Myb/SANT-like DNA-binding domain|PF17779:NOD2 winged helix domain|PF13765:SPRY-associated domain|PF00622:SPRY domain	SPRY
novel.1551	342.625	196.626	312.868	798.599	766.528	533.94	284.04	699.689	-1.29965	2.07e-12	7.95e-10	-	5	11399092	11404235	+	648	-	PF08806:Sep15/SelM redox domain	-
novel.1558	1055.07	1184.75	1176.21	1554.95	1448	1536.42	1138.67	1513.12	-0.410833	1.03e-05	0.000541961	-	5	13665909	13671610	+	5675	-	-	-
novel.1573	373.443	371.293	392.429	550.168	473.891	570.057	379.055	531.372	-0.487981	0.000113487	0.00388847	-	5	67862645	67869760	+	7116	-	-	-
novel.1604	100.612	58.8879	80.6362	160.927	130.624	123.968	80.0454	138.506	-0.787712	0.00121379	0.0248629	-	5	9409878	9414096	-	3443	-	-	-
novel.1616	50.7592	53.8974	41.9308	14.0811	18.2266	22.4509	48.8625	18.2528	1.42069	0.000328803	0.00910583	-	5	42528810	42538741	-	9932	-	-	-
novel.1650	231.136	275.476	407.481	120.695	158.976	138.61	304.698	139.427	1.12541	7.21e-08	8.58e-06	-	6	22303842	22312008	+	8167	-	-	-
novel.1677	110.583	77.8518	103.214	233.344	252.134	134.705	97.2162	206.728	-1.08686	6.91e-06	0.000396334	-	6	356103	356965	-	545	-	PF04868:Retinal cGMP phosphodiesterase, gamma subunit	-
novel.1725	12.6898	11.9772	22.5781	63.3649	56.7049	28.3076	15.7484	49.4591	-1.65932	0.000218854	0.00648646	-	7	73166383	73195817	+	1128	-	-	-
novel.1742	137.775	76.8537	98.9137	197.135	222.769	168.869	104.514	196.258	-0.904684	5.78e-05	0.00230058	-	7	19380149	19389176	-	9028	-	PF00077:Retroviral aspartyl protease|PF00075:RNase H|PF17919:RNase H-like domain found in reverse transcriptase|PF00078:Reverse transcriptase (RNA-dependent DNA polymerase)|PF00665:Integrase core domain	RVT_1
novel.1757	271.924	305.419	310.718	441.543	415.161	408.02	296.02	421.574	-0.511398	0.000127698	0.00426554	-	7	73404097	73409766	-	5670	-	-	-
novel.1781	315.432	250.523	252.66	189.089	198.467	191.32	272.872	192.959	0.501897	0.00216771	0.0385079	-	8	28706270	28715372	+	9103	-	PF00078:Reverse transcriptase (RNA-dependent DNA polymerase)|PF00665:Integrase core domain|PF17919:RNase H-like domain found in reverse transcriptase|PF17921:Integrase zinc binding domain|PF14893:PNMA	RVT_1
novel.1828	32.6309	19.962	36.5551	9.05213	7.08811	11.7135	29.716	9.28458	1.67552	0.0016531	0.0314409	-	8	39359887	39372712	-	2947	-	PF18697:Murine leukemia virus (MLV) integrase (IN) C-terminal domain	-
novel.1896	165.874	130.751	225.781	73.4228	84.0447	138.61	174.135	98.6924	0.816344	0.00168097	0.0317837	-	9	56405710	56412135	-	256	-	-	-
novel.1915	294.585	284.459	279.539	450.595	488.067	436.328	286.194	458.33	-0.67864	2e-07	1.93e-05	-	CHR_ALT_CTG10_1_11	10738821	10784900	+	8293	-	PF13193:AMP-binding enzyme C-terminal domain|PF00501:AMP-binding enzyme	AMP-binding
novel.1926	172.219	115.78	106.44	308.778	271.373	220.604	131.479	266.919	-1.0164	8.63e-07	6.85e-05	-	CHR_ALT_CTG10_1_15	19429291	19501325	-	5202	-	PF01593:Flavin containing amine oxidoreductase	Amino_oxidase
novel.1946	154.091	100.808	110.74	57.3302	50.6293	75.1616	121.88	61.0404	0.999143	0.000155564	0.00497867	-	CHR_ALT_CTG10_1_20	22089491	22097850	-	8360	-	PF17917:RNase H-like domain found in reverse transcriptase|PF00665:Integrase core domain|PF00078:Reverse transcriptase (RNA-dependent DNA polymerase)|PF17921:Integrase zinc binding domain	RVT_1
novel.1953	4048.05	4160.08	3311.46	2514.48	2790.69	2211.9	3839.86	2505.69	0.616181	9.41e-09	1.37e-06	-	CHR_ALT_CTG10_1_23	24362576	24382475	-	3706	-	PF07690:Major Facilitator Superfamily	MFS_1
novel.1959	1841.83	1859.46	1968.6	2338.47	2809.93	2946.92	1889.96	2698.44	-0.51403	1.63e-07	1.65e-05	-	CHR_ALT_CTG10_1_25	26800200	26811179	+	1740	-	PF00339:Arrestin (or S-antigen), N-terminal domain|PF02752:Arrestin (or S-antigen), C-terminal domain	-
novel.1987	263.767	216.588	182.775	304.755	338.204	328.954	221.043	323.971	-0.548154	0.000778455	0.0175513	-	CHR_ALT_CTG10_1_30	33565439	33576796	-	4789	-	-	-
novel.1999	327.216	358.318	298.891	180.037	226.819	274.291	328.142	227.049	0.531179	0.00178453	0.0332417	-	CHR_ALT_CTG10_1_33	36484042	36515894	-	4671	-	PF12830:Sister chromatid cohesion C-terminus|PF12765:HEAT repeat associated with sister chromatid cohesion	-
novel.2019	222.072	196.626	184.926	337.946	278.461	243.055	201.208	286.488	-0.507689	0.00289995	0.0474526	-	CHR_ALT_CTG10_1_4	7916467	7959457	-	3575	-	PF01237:Oxysterol-binding protein	-
novel.2057	506.686	656.75	569.829	380.19	382.758	406.068	577.755	389.672	0.567339	1.42e-05	0.000711422	-	CHR_ALT_CTG10_2_6	33613274	33622789	-	4168	-	PF00069:Protein kinase domain	Pkinase
novel.2060	30.8181	25.9506	46.2314	72.417	84.0447	92.7318	34.3334	83.0645	-1.28125	4.33e-05	0.00181417	-	CHR_ALT_CTG10_2_8	37965166	37989323	+	2707	-	PF00685:Sulfotransferase domain|PF01822:WSC domain	Sulfotransfer_1
novel.2086	58.917	53.8974	77.4107	86.4981	214.668	95.6602	63.4084	132.276	-1.06244	0.000848552	0.0189242	-	CHR_ALT_CTG11_1_2	5842678	5852762	+	892	-	PF01058:NADH ubiquinone oxidoreductase, 20 Kd subunit	-
novel.212	50.7592	38.9259	41.9308	12.0695	19.2392	23.427	43.872	18.2452	1.26608	0.00225348	0.0397816	-	12	31591712	31595459	+	3748	-	PF17919:RNase H-like domain found in reverse transcriptase|PF17921:Integrase zinc binding domain|PF00665:Integrase core domain	rve
novel.2154	71.6068	40.9221	65.5841	119.689	106.322	97.6124	59.371	107.874	-0.85959	0.00133239	0.0266407	-	CHR_ALT_CTG11_1_6	14284797	14296282	+	4160	-	PF15304:A-kinase anchor protein 2 C-terminus	-
novel.2161	5055.98	6222.16	5982.13	2857.46	2760.31	2965.47	5753.42	2861.08	1.00762	2.12e-28	9.61e-25	-	CHR_ALT_CTG11_1_8	15385978	15403489	+	17512	-	PF00078:Reverse transcriptase (RNA-dependent DNA polymerase)|PF18701:Family of unknown function (DUF5641)	RVT_1
novel.2190	53.4785	75.8556	83.8616	29.168	43.5412	33.1882	71.0652	35.2991	1.00646	0.00199949	0.0362601	-	CHR_ALT_CTG11_3_2	20115057	20124506	-	3896	-	PF00429:ENV polyprotein (coat polyprotein)	-
novel.22	378.881	448.147	378.452	224.292	270.361	273.315	401.827	255.989	0.650233	1e-05	0.000533363	-	1	56562816	56564662	+	1784	-	-	-
novel.2245	47.1336	23.9544	35.4799	110.637	117.46	85.8989	35.5226	104.665	-1.55292	2.82e-07	2.59e-05	-	CHR_ALT_CTG12_1_26	32419385	32427130	-	1957	-	PF01663:Type I phosphodiesterase / nucleotide pyrophosphatase	-
novel.2247	195.786	193.631	123.642	127.736	59.7426	73.2093	171.02	86.8959	0.978994	0.000302887	0.00851925	-	CHR_ALT_CTG12_1_27	33460782	33474728	+	2839	-	PF02906:Iron only hydrogenase large subunit, C-terminal domain|PF02256:Iron hydrogenase small subunit	Fe_hyd_lg_C
novel.2248	244.732	195.628	253.735	360.074	308.839	320.169	231.365	329.694	-0.511136	0.00107348	0.0226805	-	CHR_ALT_CTG12_1_27	33484413	33545890	+	2412	-	PF09007:EBP50, C-terminal|PF00595:PDZ domain|PF17820:PDZ domain	PDZ
novel.2255	36.2566	25.9506	44.0811	67.3881	64.8056	122.016	35.4294	84.7364	-1.26154	0.00020513	0.00613598	-	CHR_ALT_CTG12_1_28	33894505	33915666	+	4663	-	PF13347:MFS/sugar transport protein	-
novel.2268	9.97056	4.9905	8.60119	32.1854	29.365	20.4986	7.85408	27.3497	-1.79503	0.00133088	0.0266342	-	CHR_ALT_CTG12_1_30	35700377	35788224	-	7829	-	PF07714:Protein tyrosine kinase	Pkinase_Tyr
novel.2284	24.4732	42.9183	52.6823	96.5561	47.5916	158.132	40.0246	100.76	-1.33941	0.000461085	0.0118086	-	CHR_ALT_CTG12_1_7	18033888	18105112	+	4878	-	PF02259:FAT domain|PF00454:Phosphatidylinositol 3- and 4-kinase	PI3_PI4_kinase
novel.2291	366.192	195.628	242.984	177.019	100.246	185.464	268.268	154.243	0.799659	0.000961374	0.0208843	-	CHR_ALT_CTG12_1_7	18378232	18408266	-	7248	-	PF03127:GAT domain|PF00790:VHS domain	-
novel.2341	764.108	564.925	518.222	1235.11	1225.23	773.09	615.751	1077.81	-0.806172	1.48e-06	0.000106562	-	CHR_ALT_CTG13_1_1	683757	717630	+	5199	-	PF00005:ABC transporter|PF00664:ABC transporter transmembrane region	ABC_membrane
novel.2373	1107.64	1253.61	1121.38	805.64	984.234	959.53	1160.88	916.468	0.340923	0.00164886	0.0313866	-	CHR_ALT_CTG13_1_17	18460779	18503445	+	7440	-	PF00096:Zinc finger, C2H2 type|PF10264:Winged helix Storkhead-box1 domain	zf-C2H2
novel.2382	70.7004	74.8575	41.9308	28.1622	22.2769	28.3076	62.4962	26.2489	1.25439	0.000490127	0.0123841	-	CHR_ALT_CTG13_1_19	19765869	19799761	-	1996	-	-	-
novel.244	147.746	182.652	156.972	98.5677	89.1076	122.992	162.457	103.556	0.648171	0.00208219	0.0373868	-	12	8516891	8526416	-	9526	-	PF00078:Reverse transcriptase (RNA-dependent DNA polymerase)|PF17919:RNase H-like domain found in reverse transcriptase|PF17921:Integrase zinc binding domain|PF00665:Integrase core domain|PF14893:PNMA	RVT_1
novel.2441	221.165	176.664	226.856	378.178	304.789	307.479	208.228	330.149	-0.664936	4.68e-05	0.00193768	-	CHR_ALT_CTG13_1_6	9463787	9468906	-	2935	-	PF00038:Intermediate filament protein	Filament
novel.2454	174.938	152.709	201.053	240.384	258.21	248.912	176.233	249.169	-0.501061	0.00290485	0.0474984	-	CHR_ALT_CTG13_1_8	9868657	9877350	-	5336	-	PF12146:Serine aminopeptidase, S33	-
novel.2467	958.987	400.238	705.298	162.938	244.033	230.365	688.174	212.446	1.69586	2.07e-05	0.000976727	-	CHR_ALT_CTG13_2_2	8842959	8845464	+	1291	-	PF00086:Thyroglobulin type-1 repeat	-
novel.2480	177.657	187.643	177.4	278.604	306.814	202.058	180.9	262.492	-0.536464	0.00308221	0.0494183	-	CHR_ALT_CTG13_2_5	23009143	23023536	-	4575	-	PF03727:Hexokinase|PF00349:Hexokinase	-
novel.2493	354.408	353.328	278.464	205.182	244.033	222.556	328.733	223.924	0.55559	0.000444785	0.0114738	-	CHR_ALT_CTG14_1_13	21159341	21200472	+	3451	-	PF00389:D-isomer specific 2-hydroxyacid dehydrogenase, catalytic domain|PF02826:D-isomer specific 2-hydroxyacid dehydrogenase, NAD binding domain	2-Hacid_dh_C
novel.2497	237.481	233.555	246.209	354.039	308.839	308.455	239.082	323.778	-0.437754	0.00270945	0.0451189	-	CHR_ALT_CTG14_1_13	21337233	21341100	-	3162	-	PF11914:Domain of unknown function (DUF3432)|PF11928:Early growth response N-terminal domain	-
novel.2500	20.8475	43.9164	17.2024	76.4402	67.8433	81.9944	27.3221	75.426	-1.46435	4.71e-05	0.00194408	-	CHR_ALT_CTG14_1_14	21797072	21816984	+	2301	-	PF11904:GPCR-chaperone	-
novel.2520	949.016	1033.03	856.894	706.066	674.383	643.266	946.315	674.572	0.488914	7.37e-06	0.000414403	-	CHR_ALT_CTG14_1_19	24267245	24278447	-	3982	-	PF00076:RNA recognition motif. (a.k.a. RRM, RBD, or RNP domain)|PF00628:PHD-finger|PF14051:N-terminal domain of DPF2/REQ.	RRM_1
novel.2523	1158.4	1040.02	1096.65	897.167	749.314	810.183	1098.36	818.888	0.423881	5.45e-05	0.00219683	-	CHR_ALT_CTG14_1_19	24473235	24726314	-	6550	-	PF01462:Leucine rich repeat N-terminal domain|PF02210:Laminin G domain|PF13855:Leucine rich repeat|PF00008:EGF-like domain	Laminin_G_2
novel.2538	71.6068	118.774	104.289	181.043	130.624	163.989	98.2234	158.552	-0.694613	0.00277787	0.0459873	-	CHR_ALT_CTG14_1_24	30300858	30349916	+	5113	-	-	-
novel.2551	33.5373	27.9468	38.7054	95.5503	64.8056	63.4481	33.3965	74.6013	-1.16115	0.000322305	0.00895407	-	CHR_ALT_CTG14_1_25	31735105	31766153	+	4539	-	PF00002:7 transmembrane receptor (Secretin family)|PF01825:GPCR proteolysis site, GPS, motif|PF00354:Pentaxin family	7tm_2
novel.2569	254.703	252.519	230.082	517.983	348.33	336.763	245.768	401.025	-0.705447	4.28e-05	0.00179835	-	CHR_ALT_CTG14_1_28	34053322	34080188	+	5604	-	PF13445:RING-type zinc-finger|PF02190:ATP-dependent protease La (LON) substrate-binding domain|PF13923:Zinc finger, C3HC4 type (RING finger)	-
novel.2601	1079.54	1280.56	1036.44	713.107	962.97	933.175	1132.18	869.751	0.380445	0.00265996	0.0446891	-	CHR_ALT_CTG14_1_35	38786222	38791955	+	1137	-	PF00050:Kazal-type serine protease inhibitor domain	-
novel.2639	48.04	46.9107	50.532	146.846	105.309	56.6152	48.4942	102.923	-1.08527	0.000737165	0.016754	-	CHR_ALT_CTG14_2_2	10640573	10671787	+	2176	-	PF05064:Nsp1-like C-terminal region	-
novel.2662	127.804	121.768	75.2604	255.471	270.361	170.822	108.278	232.218	-1.09586	1.83e-06	0.000129085	-	CHR_ALT_CTG14_2_8	35703513	35743822	+	2270	-	PF02932:Neurotransmitter-gated ion-channel transmembrane region|PF02931:Neurotransmitter-gated ion-channel ligand binding domain	Neur_chan_LBD
novel.2684	239.294	355.324	274.163	124.718	90.1202	135.681	289.593	116.84	1.30795	1.25e-10	3.04e-08	-	CHR_ALT_CTG15_1_13	17406973	17425103	+	2765	-	PF00433:Protein kinase C terminal domain|PF00069:Protein kinase domain	Pkinase
novel.2716	140.494	169.677	104.289	92.5329	94.1706	59.5436	138.154	82.0824	0.753825	0.00298027	0.0483817	-	CHR_ALT_CTG15_1_18	27362975	27372423	+	5122	-	PF12598:T-box transcription factor|PF00907:T-box	T-box
novel.2737	61.6362	91.8252	102.139	247.425	146.825	152.275	85.2002	182.175	-1.10087	1.39e-05	0.000700977	-	CHR_ALT_CTG15_1_8	15293661	15310943	+	2205	-	PF00069:Protein kinase domain	Pkinase
novel.2757	84.2966	39.924	81.7113	105.608	150.875	123.968	68.644	126.817	-0.884584	0.00152579	0.0296938	-	CHR_ALT_CTG15_2_4	24756915	24794610	+	7320	-	PF00246:Zinc carboxypeptidase|PF13620:Carboxypeptidase regulatory-like domain	-
novel.2855	1530.93	1444.25	1417.05	1183.82	1066.25	1161.59	1464.08	1137.22	0.364771	7.85e-05	0.0029072	-	CHR_ALT_CTG16_1_6	11722380	11740807	+	4317	-	PF13895:Immunoglobulin domain|PF07679:Immunoglobulin I-set domain|PF13927:Immunoglobulin domain	I-set
novel.2862	694.314	746.579	631.112	524.018	424.274	553.462	690.668	500.585	0.464473	0.000298897	0.008428	-	CHR_ALT_CTG16_1_7	12025109	12052036	+	2230	-	PF00400:WD domain, G-beta repeat	WD40
novel.2871	22.6604	31.9392	46.2314	64.3707	61.7678	157.156	33.6103	94.4315	-1.49885	9.43e-05	0.00334672	-	CHR_ALT_CTG16_1_8	13830775	13843688	+	3959	-	PF12265:Histone-binding protein RBBP4 or subunit C of CAF1 complex|PF00400:WD domain, G-beta repeat	WD40
novel.2876	179.47	104.801	163.423	263.518	294.663	240.127	149.231	266.102	-0.832925	2.73e-05	0.00122025	-	CHR_ALT_CTG16_1_8	13599847	13614310	-	5782	-	PF07716:Basic region leucine zipper	bZIP_2
novel.298	48.9464	44.9145	48.3817	90.5213	75.944	87.8512	47.4142	84.7722	-0.838212	0.00219185	0.0388452	-	13	51137677	51140284	+	2494	-	-	-
novel.2996	60.7298	69.867	52.6823	130.753	88.0951	106.398	61.093	108.415	-0.826087	0.00147268	0.0288618	-	CHR_ALT_CTG17_1_23	28349034	28578712	+	5671	-	PF07679:Immunoglobulin I-set domain|PF00629:MAM domain, meprin/A5/mu|PF13927:Immunoglobulin domain	I-set
novel.3016	131.43	92.8233	109.665	201.158	153.913	176.678	111.306	177.25	-0.66895	0.00128731	0.0260386	-	CHR_ALT_CTG17_1_26	44982523	44988867	-	2694	-	PF00042:Globin	-
novel.3055	15.4091	21.9582	29.029	63.3649	58.73	66.3764	22.1321	62.8238	-1.51592	2.6e-05	0.00118049	-	CHR_ALT_CTG17_2_2	22594865	22628973	+	3600	-	PF00653:Inhibitor of Apoptosis domain	BIR
novel.3075	58.917	36.9297	73.1101	116.672	119.485	108.35	56.3189	114.836	-1.03041	0.000136658	0.00449838	-	CHR_ALT_CTG18_1_11	13108151	13118809	+	1220	-	PF00155:Aminotransferase class I and II	Aminotran_1_2
novel.3085	515.75	465.115	491.343	377.172	370.607	365.07	490.736	370.95	0.404211	0.000979941	0.0212468	-	CHR_ALT_CTG18_1_15	15257173	15265409	-	3085	-	PF15475:Transmembrane protein C12orf23, UPF0444	-
novel.3116	770.453	808.461	611.76	581.348	539.709	575.913	730.225	565.657	0.369394	0.00305421	0.049299	-	CHR_ALT_CTG18_1_20	18636276	18701112	-	4514	-	PF01411:tRNA synthetases class II (A)|PF02272:DHHA1 domain|PF07973:Threonyl and Alanyl tRNA synthetase second additional domain	-
novel.3147	162.248	99.81	110.74	249.437	184.291	173.75	124.266	202.492	-0.700351	0.00159179	0.0306877	-	CHR_ALT_CTG18_1_23	21075595	21097509	-	5356	-	PF01433:Peptidase family M1 domain|PF17900:Peptidase M1 N-terminal domain|PF11838:ERAP1-like C-terminal domain	-
novel.3149	495.809	380.276	432.21	670.863	512.369	590.555	436.098	591.263	-0.438167	0.00169073	0.031915	-	CHR_ALT_CTG18_1_23	21179580	21189808	-	2744	-	PF00155:Aminotransferase class I and II	Aminotran_1_2
novel.316	291.866	358.318	209.654	195.124	138.724	220.604	286.613	184.817	0.633619	0.00249361	0.0426534	-	13	15424535	15432566	-	8032	-	-	-
novel.3174	289.146	292.443	262.336	203.17	162.014	151.299	281.309	172.161	0.709487	2.64e-05	0.00118901	-	CHR_ALT_CTG18_1_3	7571982	7573866	+	572	-	-	-
novel.3217	141.401	157.7	132.243	373.149	230.87	148.371	143.781	250.797	-0.80181	0.00140313	0.027858	-	CHR_ALT_CTG18_1_47	41512105	41526488	+	7131	-	PF00134:Cyclin, N-terminal domain	-
novel.3240	129.617	79.848	91.3876	176.014	200.492	124.944	100.284	167.15	-0.732675	0.00229892	0.0403945	-	CHR_ALT_CTG18_2_10	26835717	26857734	+	4013	-	PF01773:Na+ dependent nucleoside transporter N-terminus|PF07670:Nucleoside recognition|PF07662:Na+ dependent nucleoside transporter C-terminus	-
novel.3259	48.04	71.8632	53.7574	11.0637	9.11328	18.5464	57.8869	12.9078	2.16059	3.07e-07	2.78e-05	-	CHR_ALT_CTG18_2_4	15704328	15719785	+	3865	-	PF03142:Chitin synthase	-
novel.3260	29.9117	131.749	51.6071	31.1796	35.4405	11.7135	71.0894	26.1112	1.44548	0.00270192	0.0450931	-	CHR_ALT_CTG18_2_5	16133495	16145452	+	1740	-	PF00026:Eukaryotic aspartyl protease|PF07966:A1 Propeptide	Asp
novel.3263	96.08	75.8556	81.7113	151.875	149.863	113.23	84.549	138.323	-0.707381	0.00185044	0.0341598	-	CHR_ALT_CTG18_2_6	16952781	16966796	+	3331	-	-	-
novel.3280	356.221	353.328	380.603	481.775	453.639	524.179	363.384	486.531	-0.421888	0.000836396	0.0186715	-	CHR_ALT_CTG18_2_8	20856185	20869569	-	7203	-	PF00038:Intermediate filament protein	Filament
novel.3325	135.962	138.736	140.844	178.025	229.857	346.524	138.514	251.469	-0.861317	8.44e-05	0.00308762	-	CHR_ALT_CTG19_1_6	32623346	32718748	-	2870	-	PF00036:EF hand|PF13499:EF-hand domain pair	efhand
novel.3339	1690.46	1603.95	1674.01	2447.09	1925.94	2167.97	1656.14	2180.33	-0.396701	6.14e-05	0.00239443	-	CHR_ALT_CTG1_1_12	17676702	17679108	+	1488	-	PF00153:Mitochondrial carrier protein	Mito_carr
novel.3369	29.9117	27.9468	58.058	64.3707	107.334	89.8034	38.6388	87.1694	-1.18212	0.000418917	0.0109646	-	CHR_ALT_CTG1_1_18	21138059	21204086	-	6706	-	PF00595:PDZ domain|PF00617:RasGEF domain|PF00618:RasGEF N-terminal motif|PF00788:Ras association (RalGDS/AF-6) domain	PDZ
novel.3385	301.836	308.413	278.464	191.101	181.253	242.079	296.238	204.811	0.532289	0.00107818	0.0227172	-	CHR_ALT_CTG1_1_2	9097797	9115106	-	5438	-	-	-
novel.3422	503.06	684.697	605.309	463.67	326.053	412.901	597.689	400.875	0.575312	0.000147201	0.00476224	-	CHR_ALT_CTG1_1_25	25646924	25657125	-	2552	-	PF08702:Fibrinogen alpha/beta chain family|PF00147:Fibrinogen beta and gamma chains, C-terminal globular domain	Fibrinogen_C
novel.3469	35.3502	23.9544	39.7805	84.4866	64.8056	64.4242	33.0284	71.2388	-1.11023	0.000641249	0.0150116	-	CHR_ALT_CTG1_1_41	40034076	40053250	+	2725	-	PF09789:Uncharacterized coiled-coil protein (DUF2353)	-
novel.3515	483.119	381.274	477.366	297.715	336.179	349.452	447.253	327.782	0.448357	0.00159076	0.0306877	-	CHR_ALT_CTG1_2_2	20656113	20727605	+	2949	-	PF07648:Kazal-type serine protease inhibitor domain|PF10591:Secreted protein acidic and rich in cysteine Ca binding region|PF00086:Thyroglobulin type-1 repeat	-
novel.3552	44.4143	102.804	75.2604	15.0869	8.1007	9.76124	74.1597	10.9829	2.75325	3.19e-10	7.08e-08	-	CHR_ALT_CTG1_3_2	23558008	23574420	+	6526	-	PF12719:Nuclear condensing complex subunits, C-term domain	-
novel.3576	23.5668	20.9601	76.3356	92.5329	119.485	87.8512	40.2875	99.9564	-1.32211	0.000545007	0.013382	-	CHR_ALT_CTG20_1_15	25911390	25929309	+	6183	-	PF00069:Protein kinase domain	Pkinase
novel.3594	483.119	833.414	641.864	440.537	413.135	504.656	652.799	452.776	0.526759	0.00141182	0.0279422	-	CHR_ALT_CTG20_1_15	26347396	26359515	-	6425	-	PF03832:WSK motif	-
novel.3595	215.727	235.552	209.654	104.602	124.548	99.5647	220.311	109.572	1.00841	6.51e-08	7.87e-06	-	CHR_ALT_CTG20_1_15	26455392	26517127	-	3331	-	PF01268:Formate--tetrahydrofolate ligase|PF00763:Tetrahydrofolate dehydrogenase/cyclohydrolase, catalytic domain|PF02882:Tetrahydrofolate dehydrogenase/cyclohydrolase, NAD(P)-binding domain	-
novel.3602	26.286	2.9943	34.4048	67.3881	53.6671	85.8989	21.2284	68.9847	-1.70382	0.000325119	0.00902115	-	CHR_ALT_CTG20_1_18	45983621	45984589	+	969	-	-	-
novel.3603	19.0347	11.9772	23.6533	50.2896	36.4531	64.4242	18.2217	50.389	-1.47173	0.000384279	0.0102586	-	CHR_ALT_CTG20_1_18	45984757	45991948	+	1069	-	-	-
novel.3604	24.4732	18.9639	23.6533	46.2664	82.0195	56.6152	22.3635	61.6337	-1.46127	8.19e-05	0.0030224	-	CHR_ALT_CTG20_1_18	46019443	46024100	+	3233	-	-	-
novel.3627	494.902	413.214	412.857	323.865	257.197	327.002	440.324	302.688	0.541586	0.000212463	0.00633857	-	CHR_ALT_CTG20_2_1	9950010	9959479	-	1511	-	PF00022:Actin	Actin
novel.3651	53.4785	159.696	109.665	40.2317	53.6671	28.3076	107.613	40.7355	1.40031	0.000102442	0.0035861	-	CHR_ALT_CTG21_1_12	20819417	20922509	-	4466	-	PF00084:Sushi repeat (SCR repeat)|PF01823:MAC/Perforin domain|PF00057:Low-density lipoprotein receptor domain class A	Ldl_recept_a
novel.3733	629.958	621.817	645.089	445.566	498.193	417.781	632.288	453.847	0.47854	4.83e-05	0.00198041	-	CHR_ALT_CTG22_1_10	23624303	23642147	-	1689	-	PF00084:Sushi repeat (SCR repeat)	Sushi
novel.374	810.335	1041.02	1160.09	349.01	328.078	232.318	1003.81	303.135	1.72723	5.88e-28	2.22e-24	-	14	13716281	13729613	-	6944	-	PF13359:DDE superfamily endonuclease|PF13873:Myb/SANT-like DNA-binding domain	-
novel.3774	467.71	256.512	353.724	529.047	599.451	438.28	359.315	522.259	-0.53768	0.00306683	0.0493617	-	CHR_ALT_CTG22_1_20	29176237	29247030	-	1170	-	PF13499:EF-hand domain pair	-
novel.38	288.24	216.588	258.036	391.253	453.639	327.002	254.288	390.631	-0.617866	0.000146594	0.0047562	-	1	13997133	14017824	-	4128	-	PF14962:Mitochondria Localisation Sequence	-
novel.3802	43.5079	44.9145	44.0811	98.5677	68.8559	82.9706	44.1678	83.4647	-0.918492	0.00131668	0.0264201	-	CHR_ALT_CTG22_1_28	36794576	36829002	-	5293	-	-	-
novel.3803	109.676	239.544	172.024	85.4923	104.296	95.6602	173.748	95.1497	0.866711	0.000713928	0.0163409	-	CHR_ALT_CTG22_1_28	36838656	36856448	-	1737	-	PF00031:Cystatin domain	-
novel.3887	231.136	271.483	229.007	339.958	394.909	345.548	243.875	360.138	-0.562278	0.000141938	0.00462504	-	CHR_ALT_CTG22_2_7	29647661	29674755	-	2415	-	PF02847:MA3 domain	-
novel.3890	189.441	236.55	148.371	284.639	348.33	293.813	191.454	308.928	-0.688472	0.000138887	0.00455671	-	CHR_ALT_CTG22_2_8	31059927	31083973	+	1949	-	-	-
novel.3939	261.047	146.721	138.694	64.3707	82.0195	88.8273	182.154	78.4059	1.21911	2.65e-06	0.000175841	-	CHR_ALT_CTG23_1_19	21663585	21674953	+	1876	-	PF00106:short chain dehydrogenase	adh_short
novel.3988	860.188	914.26	912.801	1309.54	1088.53	1118.64	895.75	1172.24	-0.388396	0.000194217	0.00589534	-	CHR_ALT_CTG23_1_28	27078201	27083091	+	3098	-	PF00230:Major intrinsic protein	-
novel.4024	29.0053	13.9734	69.8847	105.608	111.385	88.8273	37.6211	101.94	-1.44752	0.000173894	0.00545414	-	CHR_ALT_CTG23_1_34	31811849	31826089	+	2941	-	PF09316:C-myb, C-terminal|PF00249:Myb-like DNA-binding domain|PF07988:LMSTEN motif	Wos2
novel.4070	106.051	114.782	107.515	225.297	223.782	172.774	109.449	207.284	-0.921082	2e-06	0.000138424	-	CHR_ALT_CTG23_2_4	19591152	19605747	+	2406	-	-	-
novel.4085	319.964	252.519	265.562	551.174	473.891	480.253	279.349	501.773	-0.842936	2.26e-09	3.9e-07	-	CHR_ALT_CTG23_2_5	22160526	22175694	+	4762	-	PF00083:Sugar (and other) transporter	Sugar_tr
novel.4092	66.1683	100.808	43.0059	39.2259	32.4028	19.5225	69.9941	30.3837	1.20726	0.00144564	0.0285019	-	CHR_ALT_CTG24_1_13	24099287	24119438	-	7047	-	PF15440:THRAP3/BCLAF1 family	-
novel.4109	2523.46	3428.47	3545.84	2318.35	2755.25	2183.59	3165.92	2419.06	0.387857	0.00159791	0.0307019	-	CHR_ALT_CTG24_1_18	28773390	28852938	-	5212	-	PF01391:Collagen triple helix repeat (20 copies)|PF01410:Fibrillar collagen C-terminal domain	Collagen
novel.4116	229.323	175.666	160.197	318.836	338.204	306.503	188.395	321.181	-0.76571	4.77e-06	0.000290451	-	CHR_ALT_CTG24_1_19	31317840	31339201	-	3183	-	PF06472:ABC transporter transmembrane region 2|PF00005:ABC transporter	ABC_tran
novel.4117	2.71924	6.9867	10.7515	31.1796	9.11328	88.8273	6.81914	43.04	-2.6775	8.92e-05	0.00321222	-	CHR_ALT_CTG24_1_19	31430986	31442162	-	1526	-	PF00027:Cyclic nucleotide-binding domain	cNMP_binding
novel.4196	9.06415	13.9734	7.52604	88.5097	54.6797	8.78512	10.1879	50.6582	-2.31146	0.000137048	0.00450466	-	CHR_ALT_CTG25_1_1	2645534	2664307	+	3523	-	PF03109:ABC1 family	ABC1
novel.4207	14.5026	29.943	24.7284	86.4981	69.8685	28.3076	23.058	61.5581	-1.42131	0.000982969	0.0212716	-	CHR_ALT_CTG25_1_10	17408230	17415066	-	1631	-	PF00067:Cytochrome P450	p450
novel.425	116.928	121.768	134.394	192.106	234.92	216.7	124.363	214.575	-0.788637	1.69e-05	0.000820688	-	15	36372173	36419449	-	9243	-	PF12714:TILa domain|PF17517:IgGFc binding protein|PF08742:C8 domain|PF01826:Trypsin Inhibitor like cysteine rich domain|PF00094:von Willebrand factor type D domain	VWD
novel.4250	41.6951	57.8898	45.1562	19.1101	10.1259	21.4747	48.2471	16.9036	1.51026	0.000292289	0.00829338	-	CHR_ALT_CTG25_1_20	23753102	23795577	+	2264	-	PF00276:Ribosomal protein L23	-
novel.4282	1006.12	870.344	935.379	1458.4	1316.36	1260.18	937.281	1344.98	-0.520478	3.21e-07	2.87e-05	-	CHR_ALT_CTG25_1_7	14109529	14124891	+	1787	-	PF00022:Actin	Actin
novel.4300	29.9117	28.9449	18.2775	89.5155	88.0951	64.4242	25.7114	80.6783	-1.64177	7.8e-07	6.25e-05	-	CHR_ALT_CTG25_2_3	27905597	27914341	+	2412	-	PF00939:Sodium:sulfate symporter transmembrane region	Na_sulph_symp
novel.4355	72.5132	62.8803	58.058	175.008	119.485	81.9944	64.4838	125.496	-0.957575	0.000677407	0.0157197	-	CHR_ALT_CTG2_1_3	38342137	38364082	-	2765	-	PF17285:PRMT5 TIM barrel domain|PF17286:PRMT5 oligomerisation domain|PF05185:PRMT5 arginine-N-methyltransferase	-
novel.4377	49.8528	32.9373	35.4799	80.4634	90.1202	85.8989	39.4233	85.4942	-1.11101	0.000148024	0.00477521	-	CHR_ALT_CTG2_1_9	44256191	44278152	-	3704	-	PF07686:Immunoglobulin V-set domain	V-set
novel.4435	53.4785	86.8347	102.139	128.741	139.737	253.792	80.8174	174.09	-1.1129	8.46e-05	0.00308762	-	CHR_ALT_CTG3_1_18	30454351	30488078	-	2811	-	PF11265:Mediator complex subunit 25 von Willebrand factor type A|PF11232:Mediator complex subunit 25 PTOV activation and synapsin 2	-
novel.4534	197.598	98.8119	168.798	65.3765	76.9566	54.663	155.07	65.6654	1.24171	4.13e-06	0.000254255	-	CHR_ALT_CTG3_1_8	15336962	15349696	-	1434	-	PF02121:Phosphatidylinositol transfer protein	IP_trans
novel.4535	620.894	486.075	668.743	831.79	1058.15	828.729	591.904	906.224	-0.614673	7.4e-06	0.000415097	-	CHR_ALT_CTG3_1_9	15513595	15514552	+	788	-	PF10195:DNA-binding nuclear phosphoprotein p8	-
novel.4559	106.051	115.78	109.665	210.211	163.026	168.869	110.498	180.702	-0.709927	0.000329379	0.00910583	-	CHR_ALT_CTG3_2_2	24477676	24500076	+	5217	-	PF00354:Pentaxin family	-
novel.4618	87.0158	102.804	110.74	267.541	282.512	186.44	100.187	245.497	-1.29532	3.94e-10	8.56e-08	-	CHR_ALT_CTG4_1_3	8053847	8055602	-	1680	-	PF00168:C2 domain	C2
novel.4652	23.5668	3.9924	11.8266	35.2027	41.5161	38.0688	13.1286	38.2625	-1.52926	0.00287157	0.0471246	-	CHR_ALT_CTG4_1_7	12725522	12732111	-	2190	-	PF01124:MAPEG family	-
novel.4684	408.793	336.36	279.539	231.332	251.122	200.105	341.564	227.52	0.588841	0.000514674	0.0128322	-	CHR_ALT_CTG5_1_11	22133203	22176079	+	3765	-	PF00769:Ezrin/radixin/moesin family|PF09380:FERM C-terminal PH-like domain|PF00373:FERM central domain|PF09379:FERM N-terminal domain	Band_41
novel.4690	277.363	302.424	299.967	137.794	225.807	203.034	293.251	188.878	0.634104	0.000493429	0.0124175	-	CHR_ALT_CTG5_1_12	22593350	22608062	-	2761	-	PF08075:NOPS (NUC059) domain|PF00076:RNA recognition motif. (a.k.a. RRM, RBD, or RNP domain)	RRM_1
novel.4727	1116.7	1346.44	1286.95	1032.95	883.988	919.509	1250.03	945.482	0.402295	0.000181101	0.00561787	-	CHR_ALT_CTG5_1_18	28561006	28705163	-	7544	-	PF18720:Tenascin EGF domain|PF00041:Fibronectin type III domain|PF00147:Fibrinogen beta and gamma chains, C-terminal globular domain	Fibrinogen_C
novel.4810	900.07	1046.01	1079.45	698.02	494.142	720.38	1008.51	637.514	0.660849	1.39e-06	0.000101614	-	CHR_ALT_CTG5_1_34	36940618	36945032	+	3110	-	PF00046:Homeodomain|PF03529:Otx1 transcription factor	TF_Otx
novel.4819	11173.4	12479.2	12944.8	7906.53	7938.68	6904.13	12199.1	7583.11	0.68586	2.01e-15	1.56e-12	-	CHR_ALT_CTG5_1_35	37977959	37981121	+	1113	-	PF01442:Apolipoprotein A1/A4/E domain	-
novel.4858	62.5426	64.8765	48.3817	111.643	109.359	110.302	58.6003	110.435	-0.910931	0.000236502	0.00692779	-	CHR_ALT_CTG5_1_42	41826998	41833898	-	2059	-	PF01826:Trypsin Inhibitor like cysteine rich domain|PF00094:von Willebrand factor type D domain|PF12714:TILa domain|PF08742:C8 domain	VWD
novel.4869	11.7834	6.9867	8.60119	16.0927	37.4657	61.4958	9.12376	38.3514	-2.06651	0.000204561	0.00612707	-	CHR_ALT_CTG5_1_46	45007782	45011411	+	2515	-	PF00751:DM DNA binding domain	DM
novel.4909	20.8475	18.9639	20.4278	44.2549	88.0951	33.1882	20.0798	55.1794	-1.4568	0.000607898	0.0144553	-	CHR_ALT_CTG5_1_56	57810848	57879698	-	6679	-	PF00069:Protein kinase domain	Pkinase
novel.4918	106.957	153.707	140.844	125.724	270.361	278.195	133.836	224.76	-0.749893	0.00308478	0.0494183	-	CHR_ALT_CTG5_1_59	59397470	59482836	+	6733	-	PF01302:CAP-Gly domain	-
novel.4975	247.451	243.536	255.885	381.195	361.494	342.62	248.958	361.769	-0.539366	0.000109857	0.00379864	-	CHR_ALT_CTG5_2_15	69911298	69931804	-	4284	-	PF00201:UDP-glucoronosyl and UDP-glucosyl transferase	UDPGT
novel.4985	16.3155	7.9848	13.9769	43.2491	36.4531	39.045	12.7591	39.5824	-1.62919	0.000337669	0.0092783	-	CHR_ALT_CTG5_2_4	28823454	28826366	+	1860	-	PF00079:Serpin (serine protease inhibitor)	Serpin
novel.4986	14.5026	5.9886	18.2775	59.3417	45.5664	40.9972	12.9229	48.6351	-1.91579	2.16e-05	0.00101096	-	CHR_ALT_CTG5_2_4	28834839	28837315	+	1602	-	PF00079:Serpin (serine protease inhibitor)	Serpin
novel.5049	351.689	534.982	805.286	171.99	176.19	267.458	563.986	205.213	1.45783	0.000258433	0.00747342	-	CHR_ALT_CTG6_1_13	22172972	22183022	+	9612	-	-	-
novel.5086	26.286	54.8955	8.60119	5.02896	8.1007	4.88062	29.9276	6.00343	2.32188	0.000569966	0.0138015	-	CHR_ALT_CTG6_1_18	23928511	23932982	+	1368	-	PF01248:Ribosomal protein L7Ae/L30e/S12e/Gadd45 family	-
novel.5090	215.727	395.248	347.273	144.834	177.203	219.628	319.416	180.555	0.820734	0.000119694	0.00406422	-	CHR_ALT_CTG6_1_2	6296198	6339214	-	7312	-	PF05622:HOOK protein	-
novel.5099	24.4732	32.9373	19.3527	52.3012	55.6923	53.6868	25.5877	53.8934	-1.07207	0.00286165	0.047058	-	CHR_ALT_CTG6_1_23	28071132	28105185	+	3931	-	PF00784:MyTH4 domain	-
novel.5152	104.238	90.8271	92.4628	124.718	177.203	160.084	95.8425	154.002	-0.682697	0.00160157	0.0307192	-	CHR_ALT_CTG6_1_34	35435738	35438562	-	1426	-	PF00615:Regulator of G protein signaling domain	RGS
novel.5153	98.7992	85.8366	134.394	162.938	189.354	258.673	106.343	203.655	-0.941022	3.49e-05	0.00151476	-	CHR_ALT_CTG6_1_34	35451758	35477754	-	1661	-	PF00615:Regulator of G protein signaling domain	RGS
novel.5163	1030.59	803.471	956.882	635.661	775.642	668.645	930.316	693.316	0.424706	0.000510851	0.0127933	-	CHR_ALT_CTG6_1_38	39061641	39106568	-	2405	-	PF00076:RNA recognition motif. (a.k.a. RRM, RBD, or RNP domain)|PF00089:Trypsin	RRM_1
novel.5165	32.6309	11.9772	11.8266	60.3475	48.6042	40.9972	18.8116	49.983	-1.39375	0.00154207	0.0299591	-	CHR_ALT_CTG6_1_39	39275535	39283414	+	2945	-	PF12796:Ankyrin repeats (3 copies)	-
novel.5174	38.0694	33.9354	58.058	90.5213	96.1958	77.1138	43.3543	87.9436	-1.02597	0.0005188	0.0129167	-	CHR_ALT_CTG6_1_39	39379006	39419961	-	8254	-	PF06512:Sodium ion transport-associated|PF00520:Ion transport protein	Ion_trans
novel.5175	167.687	135.742	93.5379	288.662	225.807	352.381	132.322	288.95	-1.12242	2.12e-07	2.01e-05	-	CHR_ALT_CTG6_1_4	8343245	8358649	+	2283	-	PF00441:Acyl-CoA dehydrogenase, C-terminal domain|PF02771:Acyl-CoA dehydrogenase, N-terminal domain|PF02770:Acyl-CoA dehydrogenase, middle domain	-
novel.5176	42.6015	15.9696	23.6533	82.475	50.6293	64.4242	27.4081	65.8428	-1.25514	0.00103651	0.0221548	-	CHR_ALT_CTG6_1_4	8368148	8374373	+	3236	-	-	-
novel.5224	262.86	271.483	298.891	195.124	195.429	202.058	277.745	197.537	0.490403	0.00149732	0.0292151	-	CHR_ALT_CTG6_1_48	49646570	49672334	-	3483	-	PF14921:Adenomatosis polyposis coli down-regulated 1	-
novel.5236	91.5479	86.8347	178.475	37.2143	32.4028	81.9944	118.952	50.5372	1.22998	0.000471259	0.0120012	-	CHR_ALT_CTG6_1_7	15744652	15750151	-	1970	-	PF00001:7 transmembrane receptor (rhodopsin family)	7tm_1
novel.5241	169.5	171.673	204.278	285.645	257.197	288.933	181.817	277.258	-0.611004	0.000159976	0.0050739	-	CHR_ALT_CTG6_2_1	9099232	9122697	+	3306	-	PF04840:Vps16, C-terminal region|PF04841:Vps16, N-terminal region	-
novel.5242	30.8181	30.9411	35.4799	90.5213	57.7175	76.1377	32.413	74.7922	-1.20864	0.000153196	0.00492099	-	CHR_ALT_CTG6_2_1	9122779	9131923	+	1652	-	PF08450:SMP-30/Gluconolactonase/LRE-like region	-
novel.5244	82.4837	44.9145	89.2373	136.788	119.485	122.992	72.2119	126.422	-0.808465	0.00194548	0.0354799	-	CHR_ALT_CTG6_2_1	9164231	9177163	+	1917	-	PF15419:Leukemia NUP98 fusion partner 1|PF13639:Ring finger domain	-
novel.5305	166.78	105.799	129.018	219.263	258.21	198.153	133.866	225.209	-0.747135	0.000211803	0.00632722	-	CHR_ALT_CTG6_2_8	28050843	28109772	+	7092	-	PF00373:FERM central domain|PF00063:Myosin head (motor domain)|PF00784:MyTH4 domain	Myosin_head
novel.5341	36.2566	22.9563	30.1042	82.475	64.8056	90.7796	29.7724	79.3534	-1.4111	1.17e-05	0.000606955	-	CHR_ALT_CTG7_1_13	19512280	19522404	+	1633	-	PF16669:Tetratricopeptide repeat protein 5 OB fold domain	-
novel.5377	17.2219	4.9905	6.45089	59.3417	63.793	40.0211	9.55443	54.3853	-2.48468	2.39e-07	2.21e-05	-	CHR_ALT_CTG7_1_19	24366820	24373780	-	1515	-	PF00107:Zinc-binding dehydrogenase|PF16884:N-terminal domain of oxidoreductase	ADH_zinc_N
novel.5414	274.644	168.679	235.458	393.265	420.224	329.93	226.26	381.139	-0.750542	2.23e-05	0.00103759	-	CHR_ALT_CTG7_1_26	30179140	30190057	+	2232	-	PF00106:short chain dehydrogenase	adh_short
novel.5448	145.933	121.768	318.244	753.338	786.78	393.378	195.315	644.499	-1.72318	0.00126986	0.0257549	-	CHR_ALT_CTG7_1_29	35064155	35068600	-	1708	-	PF00089:Trypsin	Trypsin
novel.5458	499.435	483.081	356.949	630.632	654.131	567.128	446.488	617.297	-0.465195	0.000810726	0.0181883	-	CHR_ALT_CTG7_1_33	40228254	40515520	+	5118	-	PF11548:Protein-tyrosine phosphatase receptor IA-2|PF14948:RESP18 domain|PF00102:Protein-tyrosine phosphatase	Y_phosphatase
novel.5511	241.106	273.48	260.186	153.886	128.599	181.559	258.257	154.681	0.738097	3.02e-05	0.00133452	-	CHR_ALT_CTG7_2_2	22613960	22631035	+	1912	-	PF00822:PMP-22/EMP/MP20/Claudin family	-
novel.5512	110.583	76.8537	137.619	197.135	225.807	229.389	108.352	217.444	-1.00737	2.1e-06	0.000143808	-	CHR_ALT_CTG7_2_2	22656350	22664704	+	702	-	PF04749:PLAC8 family	-
novel.5534	318.152	328.375	385.978	515.971	411.11	551.51	344.168	492.864	-0.519835	0.000347562	0.0094582	-	CHR_ALT_CTG8_1_10	24711080	24753792	+	11086	-	PF00209:Sodium:neurotransmitter symporter family	SNF
novel.5539	459.552	640.78	550.476	373.149	337.191	435.351	550.27	381.897	0.525701	0.000384795	0.0102586	-	CHR_ALT_CTG8_1_11	26521413	26600385	+	7668	-	PF01403:Sema domain	Sema
novel.5542	1284.39	1625.91	1345.01	1176.78	943.731	1071.78	1418.44	1064.1	0.414456	0.000344022	0.00940715	-	CHR_ALT_CTG8_1_11	26884807	26906313	+	4922	-	PF08443:RimK-like ATP-grasp domain	-
novel.5562	121.46	153.707	155.897	93.5387	65.8181	78.0899	143.688	79.1489	0.858204	0.000189935	0.00580123	-	CHR_ALT_CTG8_1_16	30500814	30595246	+	6471	-	PF09036:Bcr-Abl oncoprotein oligomerisation domain|PF00168:C2 domain|PF00620:RhoGAP domain|PF00621:RhoGEF domain	RhoGAP
novel.5581	6914.13	6970.73	6730.43	5195.92	5208.75	4783.01	6871.77	5062.56	0.440896	2.49e-09	4.14e-07	-	CHR_ALT_CTG8_1_18	31435560	31440823	+	2302	-	PF04592:Selenoprotein P, N terminal region	-
novel.5595	195.786	208.603	198.903	266.535	358.456	289.909	201.097	304.967	-0.600728	0.000228428	0.00671738	-	CHR_ALT_CTG8_1_21	34810029	34827826	+	2088	-	PF00903:Glyoxalase/Bleomycin resistance protein/Dioxygenase superfamily	Glyoxalase
novel.5604	1104.92	1098.91	756.905	700.031	764.503	540.773	986.911	668.436	0.563277	0.000202342	0.0060767	-	CHR_ALT_CTG8_1_26	45286152	45320961	+	4532	-	PF12478:Ubiquitin-associated protein 2	-
novel.5610	109.676	115.78	130.093	306.767	294.663	122.016	118.516	241.148	-1.02528	0.000103414	0.00361146	-	CHR_ALT_CTG8_1_3	18881949	18899512	-	5295	-	PF00105:Zinc finger, C4 type (two domains)|PF00104:Ligand-binding domain of nuclear hormone receptor	zf-C4
novel.5633	90.6415	65.8746	140.844	166.962	224.794	154.228	99.1202	181.994	-0.88026	0.000524028	0.0129938	-	CHR_ALT_CTG8_1_5	21149110	21169602	-	3993	-	PF17959:EF-hand domain|PF12796:Ankyrin repeats (3 copies)|PF04960:Glutaminase	-
novel.5636	166.78	103.802	141.92	40.2317	110.372	52.7107	137.501	67.7715	1.02263	0.00106808	0.0226453	-	CHR_ALT_CTG8_1_6	21353886	21369280	+	2565	-	PF00155:Aminotransferase class I and II|PF09029:5-aminolevulinate synthase presequence	Aminotran_1_2
novel.5637	40.7887	9.981	44.0811	234.35	214.668	116.159	31.6169	188.392	-2.57502	6.31e-05	0.00243548	-	CHR_ALT_CTG8_1_6	21371848	21382015	+	972	-	PF00089:Trypsin	Trypsin
novel.5666	84.2966	107.795	125.792	21.1216	34.428	49.7823	105.961	35.1106	1.58907	5.62e-07	4.62e-05	-	CHR_ALT_CTG8_2_3	22969458	22974346	-	4088	-	PF07546:EMI domain	-
novel.5670	293.678	554.944	511.771	269.552	239.983	234.27	453.464	247.935	0.869402	7.16e-06	0.000404932	-	CHR_ALT_CTG8_2_5	29718295	29726266	+	1390	-	PF00335:Tetraspanin family	Tetraspannin
novel.5698	206.663	259.506	204.278	393.265	305.801	305.527	223.482	334.864	-0.583319	0.000421728	0.0110254	-	CHR_ALT_CTG9_1_14	28125490	28141134	+	1655	-	PF00180:Isocitrate/isopropylmalate dehydrogenase	-
novel.5711	67.9811	71.8632	83.8616	128.741	142.775	105.421	74.5686	125.646	-0.754816	0.00132732	0.0265863	-	CHR_ALT_CTG9_1_18	34864708	34871955	-	3185	-	PF00153:Mitochondrial carrier protein	Mito_carr
novel.5717	50.7592	79.848	54.8326	135.782	203.53	115.183	61.8133	151.498	-1.29381	1.64e-06	0.000117298	-	CHR_ALT_CTG9_1_18	35176883	35305210	-	3630	-	PF13927:Immunoglobulin domain|PF00041:Fibronectin type III domain|PF07679:Immunoglobulin I-set domain	I-set
novel.5732	22.6604	6.9867	10.7515	38.2201	45.5664	36.1166	13.4662	39.9677	-1.55431	0.00113858	0.0237089	-	CHR_ALT_CTG9_1_4	17540703	17664971	-	2906	-	-	-
novel.5741	402.448	429.183	417.158	290.674	303.776	348.476	416.263	314.309	0.404622	0.00264059	0.0444633	-	CHR_ALT_CTG9_1_7	21274130	21295463	+	7217	-	PF00069:Protein kinase domain	Pkinase
novel.5770	147.746	96.8157	126.868	74.4286	58.73	36.1166	123.81	56.4251	1.13638	6.18e-05	0.00240576	-	CHR_ALT_CTG9_2_10	30082530	30096218	+	3822	-	PF00386:C1q domain|PF01391:Collagen triple helix repeat (20 copies)	Collagen
novel.58	2898.71	3150	3522.19	1232.1	1191.81	1401.71	3190.3	1275.21	1.32243	4.77e-40	5.4e-36	-	1	56561192	56576148	-	4162	-	-	-
novel.5808	29.0053	20.9601	30.1042	52.3012	44.5538	72.2332	26.6898	56.3627	-1.07967	0.00292734	0.0477625	-	CHR_ALT_CTG9_2_8	28112002	28132036	+	2957	-	PF00180:Isocitrate/isopropylmalate dehydrogenase	-
novel.5827	131.43	180.656	169.874	64.3707	57.7175	82.9706	160.653	68.3529	1.2299	1.65e-07	1.67e-05	-	KN147651.2	32413	40532	+	8120	-	PF00075:RNase H|PF17919:RNase H-like domain found in reverse transcriptase|PF00078:Reverse transcriptase (RNA-dependent DNA polymerase)|PF00077:Retroviral aspartyl protease|PF00665:Integrase core domain	rve
novel.5885	686.156	718.632	599.933	455.624	411.11	501.728	668.24	456.154	0.551193	1.03e-05	0.000543988	-	KN149789.1	59	7504	-	5800	-	-	-
novel.589	891.912	994.108	1653.58	408.352	430.349	400.211	1179.87	412.971	1.51417	2.07e-07	1.97e-05	-	17	42167332	42176687	-	9356	-	-	-
novel.59	150.465	201.616	240.833	54.3128	48.6042	76.1377	197.638	59.6849	1.72337	2.3e-12	8.51e-10	-	1	56658327	56664868	-	4706	-	-	-
novel.602	25.3796	17.9658	23.6533	40.2317	68.8559	44.9017	22.3329	51.3298	-1.19853	0.00202578	0.0366782	-	17	50999705	51004993	-	630	-	-	-
novel.6025	142.307	90.8271	92.4628	195.124	164.039	161.06	108.532	173.408	-0.671055	0.00232188	0.0406716	-	KN150186.1	553	6935	+	1835	-	PF00062:C-type lysozyme/alpha-lactalbumin family	-
novel.604	237.481	321.388	323.62	135.782	187.329	204.01	294.163	175.707	0.741303	8.7e-05	0.00314269	-	17	51613654	51618364	-	3867	-	-	-
novel.6117	719.693	546.959	636.488	950.474	933.605	935.127	634.38	939.735	-0.565968	1.04e-06	7.96e-05	-	KN150495.1	499	20655	-	1003	-	-	-
novel.6120	92.4543	139.734	118.266	186.072	334.154	122.016	116.818	214.08	-0.874628	0.00189308	0.0347766	-	KN150504.1	7429	12094	+	1236	-	-	-
novel.6124	40.7887	19.962	32.2545	100.579	77.9692	83.9467	31.0017	87.4984	-1.49197	3.34e-06	0.000210169	-	KN150521.1	15637	20896	-	2608	-	PF00100:Zona pellucida-like domain	Zona_pellucida
novel.6171	40.7887	34.9335	45.1562	86.4981	110.372	79.0661	40.2928	91.9787	-1.19164	3.47e-05	0.00150969	-	KN150680.1	2360	4885	+	889	-	PF13848:Thioredoxin-like domain	-
novel.719	186.721	183.65	199.978	96.5561	130.624	124.944	190.117	117.375	0.695043	0.000336346	0.00927372	-	19	48096045	48099436	+	1579	-	PF00147:Fibrinogen beta and gamma chains, C-terminal globular domain	Fibrinogen_C
novel.780	232.042	182.652	183.85	309.784	253.147	338.715	199.515	300.549	-0.589165	0.000578292	0.0139568	-	2	45599359	45617942	+	6072	-	PF00041:Fibronectin type III domain	fn3
novel.823	1088.6	1427.28	1315.98	839.837	980.184	1032.74	1277.29	950.92	0.424981	0.000363243	0.00981408	-	2	43654928	43659685	-	4758	-	-	-
novel.829	34.4438	26.9487	24.7284	84.4866	65.8181	72.2332	28.707	74.1793	-1.3639	2.28e-05	0.00105289	-	2	47286138	47290766	-	412	-	PF00629:MAM domain, meprin/A5/mu	-
novel.846	77.0453	69.867	88.1622	127.736	124.548	122.992	78.3582	125.092	-0.676518	0.0025861	0.043774	-	2	59074311	59083563	-	3369	-	-	-
novel.892	338.093	252.519	302.117	96.5561	122.523	153.252	297.576	124.11	1.26146	9.4e-11	2.42e-08	-	20	54579888	54583748	+	636	-	-	-
novel.914	329.935	364.307	339.747	109.631	88.0951	204.01	344.663	133.912	1.36217	2.2e-09	3.82e-07	-	20	54574551	54588146	-	2385	-	-	-
novel.921	55.2913	43.9164	56.9829	203.17	166.064	69.3048	52.0635	146.18	-1.48876	3.83e-06	0.000239056	-	21	157532	159220	+	1008	-	PF00059:Lectin C-type domain	Lectin_C
novel.923	32.6309	17.9658	33.3296	161.933	156.951	46.854	27.9755	121.912	-2.12263	7.47e-08	8.85e-06	-	21	162630	164941	+	650	-	PF00059:Lectin C-type domain	Lectin_C
novel.932	329.029	278.47	232.232	507.925	602.489	554.439	279.91	554.951	-0.984289	1.76e-11	5.38e-09	-	21	1511595	1522109	+	4927	-	PF01576:Myosin tail	Myosin_tail_1
novel.962	189.441	175.666	203.203	379.184	244.033	254.768	189.436	292.662	-0.627872	0.000776065	0.0175149	-	21	43531072	43536294	+	5176	-	-	-
novel.965	9.97056	4.9905	7.52604	16.0927	36.4531	25.3792	7.4957	25.975	-1.78602	0.00245093	0.0420826	-	21	45753664	45755830	+	886	-	-	-
novel.970	162.248	129.753	107.515	240.384	302.763	252.816	133.172	265.321	-0.98978	2.01e-07	1.93e-05	-	21	1492853	1506922	-	1481	-	-	-
