# Supplementary material for: Ferroptosis and Apoptosis Are Involved in the Formation of L-Selenomethionine-Induced Ocular Defects in Zebrafish Embryos
Source: Int J Mol Sci. 2022 Apr 26;23(9):4783. doi: 10.3390/ijms23094783 (PMC9100823; doi:10.3390/ijms23094783)
Supplement: Supplementary file 1 [file ijms-23-04783-s001.zip › Table S2.xls]

## Sheet: met_96vswt_96_GOenrich_signific
Category	GOID	Description	GeneRatio	BgRatio	pvalue	padj	geneID	geneName	Count	Up	Up_Gene_id	Down	Down_Gene_id
BP	GO:0007601	visual perception	20/991	97/16327	1.19e-06	0.00018419	ENSDARG00000020602/ENSDARG00000102558/ENSDARG00000042529/ENSDARG00000045677/ENSDARG00000059163/ENSDARG00000097008/ENSDARG00000100397/ENSDARG00000017274/ENSDARG00000033172/ENSDARG00000044280/ENSDARG00000002193/novel.1677/ENSDARG00000101209/ENSDARG00000019752/ENSDARG00000053502/ENSDARG00000036279/ENSDARG00000026926/ENSDARG00000038018/ENSDARG00000054890/ENSDARG00000056938	grk7a/pde6ha/gnat2/opn1sw1/rbp3/opn1mw1/pde6c/opn1sw2/nr2f5/opn1mw2/rho/-/lamb1a/rom1a/cryaa/lamc1/rom1b/prph2a/rgra/kera	20	4	ENSDARG00000033172/ENSDARG00000101209/ENSDARG00000036279/ENSDARG00000056938	16	ENSDARG00000020602/ENSDARG00000102558/ENSDARG00000042529/ENSDARG00000045677/ENSDARG00000059163/ENSDARG00000097008/ENSDARG00000100397/ENSDARG00000017274/ENSDARG00000044280/ENSDARG00000002193/novel.1677/ENSDARG00000019752/ENSDARG00000053502/ENSDARG00000026926/ENSDARG00000038018/ENSDARG00000054890
BP	GO:0050953	sensory perception of light stimulus	20/991	101/16327	2.31e-06	0.000291389	ENSDARG00000020602/ENSDARG00000102558/ENSDARG00000042529/ENSDARG00000045677/ENSDARG00000059163/ENSDARG00000097008/ENSDARG00000100397/ENSDARG00000017274/ENSDARG00000033172/ENSDARG00000044280/ENSDARG00000002193/novel.1677/ENSDARG00000101209/ENSDARG00000019752/ENSDARG00000053502/ENSDARG00000036279/ENSDARG00000026926/ENSDARG00000038018/ENSDARG00000054890/ENSDARG00000056938	grk7a/pde6ha/gnat2/opn1sw1/rbp3/opn1mw1/pde6c/opn1sw2/nr2f5/opn1mw2/rho/-/lamb1a/rom1a/cryaa/lamc1/rom1b/prph2a/rgra/kera	20	4	ENSDARG00000033172/ENSDARG00000101209/ENSDARG00000036279/ENSDARG00000056938	16	ENSDARG00000020602/ENSDARG00000102558/ENSDARG00000042529/ENSDARG00000045677/ENSDARG00000059163/ENSDARG00000097008/ENSDARG00000100397/ENSDARG00000017274/ENSDARG00000044280/ENSDARG00000002193/novel.1677/ENSDARG00000019752/ENSDARG00000053502/ENSDARG00000026926/ENSDARG00000038018/ENSDARG00000054890
BP	GO:0031290	retinal ganglion cell axon guidance	10/991	36/16327	3.87e-05	0.00216422	ENSDARG00000102277/ENSDARG00000101209/ENSDARG00000058538/ENSDARG00000036279/ENSDARG00000037116/ENSDARG00000052063/ENSDARG00000004246/ENSDARG00000017676/ENSDARG00000074335/ENSDARG00000021442	lama1/lamb1a/alcamb/lamc1/cxcl12a/col4a5/slit2/mmp2/boc/cdh11	10	10	ENSDARG00000102277/ENSDARG00000101209/ENSDARG00000058538/ENSDARG00000036279/ENSDARG00000037116/ENSDARG00000052063/ENSDARG00000004246/ENSDARG00000017676/ENSDARG00000074335/ENSDARG00000021442	0
BP	GO:0042572	retinol metabolic process	5/991	14/16327	0.00102927	0.0209493	ENSDARG00000044803/ENSDARG00000019260/ENSDARG00000017882/ENSDARG00000044982/ENSDARG00000037191	dhrs3b/dhrs9/rdh1/dhrs3a/ttr	5	2	ENSDARG00000044803/ENSDARG00000044982	3	ENSDARG00000019260/ENSDARG00000017882/ENSDARG00000037191
BP	GO:0009416	response to light stimulus	22/991	111/16327	7.2e-07	0.000131824	ENSDARG00000020602/ENSDARG00000042529/ENSDARG00000045677/ENSDARG00000097008/ENSDARG00000017274/ENSDARG00000053858/ENSDARG00000044280/ENSDARG00000010519/ENSDARG00000102277/ENSDARG00000002193/ENSDARG00000012499/ENSDARG00000101209/ENSDARG00000044199/ENSDARG00000056885/ENSDARG00000009637/ENSDARG00000036279/ENSDARG00000102403/ENSDARG00000044356/ENSDARG00000014201/ENSDARG00000045768/ENSDARG00000034503/…	grk7a/gnat2/opn1sw1/opn1mw1/opn1sw2/crip1/opn1mw2/per3/lama1/rho/per1b/lamb1a/gnat1/per1a/rcvrn3/lamc1/cry2/tp63/otpa/cry1aa/per2/rgra	22	5	ENSDARG00000102277/ENSDARG00000101209/ENSDARG00000036279/ENSDARG00000044356/ENSDARG00000014201	17	ENSDARG00000020602/ENSDARG00000042529/ENSDARG00000045677/ENSDARG00000097008/ENSDARG00000017274/ENSDARG00000053858/ENSDARG00000044280/ENSDARG00000010519/ENSDARG00000002193/ENSDARG00000012499/ENSDARG00000044199/ENSDARG00000056885/ENSDARG00000009637/ENSDARG00000102403/ENSDARG00000045768/ENSDARG00000034503/ENSDARG00000054890
BP	GO:0001654	eye development	33/991	323/16327	0.00237689	0.0368418	ENSDARG00000033539/ENSDARG00000078187/ENSDARG00000021924/ENSDARG00000100397/ENSDARG00000088377/ENSDARG00000007377/ENSDARG00000102277/ENSDARG00000100826/ENSDARG00000104256/ENSDARG00000019815/ENSDARG00000101209/ENSDARG00000090170/ENSDARG00000029204/ENSDARG00000053502/ENSDARG00000029688/ENSDARG00000036279/ENSDARG00000025428/ENSDARG00000052150/ENSDARG00000077226/ENSDARG00000071090/ENSDARG00000009922/…	paics/slc12a5b/hsp70.3/pde6c/rp1l1b/odc1/lama1/hif1al/bco1/fn1a/lamb1a/rab11fip4a/tyrp1a/cryaa/hsp70.1/lamc1/socs3a/pbx4/smarca4a/actn2b/dmbx1a/mab21l2/meis1b/mfap2/sox4a/bcor/chd7/cdh11/unc45b/mipb/hdac1/sf1/aldh7a1	33	24	ENSDARG00000033539/ENSDARG00000021924/ENSDARG00000007377/ENSDARG00000102277/ENSDARG00000100826/ENSDARG00000019815/ENSDARG00000101209/ENSDARG00000029204/ENSDARG00000029688/ENSDARG00000036279/ENSDARG00000025428/ENSDARG00000052150/ENSDARG00000077226/ENSDARG00000009922/ENSDARG00000015266/ENSDARG00000012078/ENSDARG00000059367/ENSDARG00000004588/ENSDARG00000017798/ENSDARG00000075211/ENSDARG00000021442/…	9	ENSDARG00000078187/ENSDARG00000100397/ENSDARG00000088377/ENSDARG00000104256/ENSDARG00000090170/ENSDARG00000053502/ENSDARG00000071090/ENSDARG00000013963/ENSDARG00000018426
BP	GO:0019752	carboxylic acid metabolic process	65/991	439/16327	1.8e-11	2.87e-08	ENSDARG00000062788/ENSDARG00000042221/ENSDARG00000016733/ENSDARG00000013430/ENSDARG00000035602/ENSDARG00000056029/ENSDARG00000071429/ENSDARG00000001873/ENSDARG00000016494/ENSDARG00000069018/ENSDARG00000007377/ENSDARG00000045414/ENSDARG00000099101/ENSDARG00000012076/ENSDARG00000006220/ENSDARG00000069095/ENSDARG00000054534/ENSDARG00000027419/ENSDARG00000095863/ENSDARG00000037781/ENSDARG00000101423/…	irg1l/mthfd1l/psat1/bhmt/dao.1/cyp26c1/tdo2a/phgdh/ddc/cyp7a1/odc1/elovl2/gch2/apoa1a/ugt1ab/gls2a/ACOT12/gad1b/afp4/acss2/CYP2C9/phyh/acadm/gars/pklr/iars/acox1/glud1b/haao/nars/kmo/gad2/zgc:162608/asns/ido1/tat/elovl1a/acaa2/dhtkd1/tdo2b/aars/csad/dpydb/slc27a4/aldoaa/-/lpin1/fa2h/acox3/prodha/aldh1l2/pfkla/gck/aldh4a1/pgam1b/abat/agxtb/sgpl1/eprs/ptgs2a/glula/farsa/hal/eno2/-	65	26	ENSDARG00000062788/ENSDARG00000042221/ENSDARG00000016733/ENSDARG00000013430/ENSDARG00000035602/ENSDARG00000056029/ENSDARG00000001873/ENSDARG00000007377/ENSDARG00000099101/ENSDARG00000012076/ENSDARG00000095863/ENSDARG00000037781/ENSDARG00000059070/ENSDARG00000007955/ENSDARG00000061100/ENSDARG00000069375/ENSDARG00000016375/ENSDARG00000099960/ENSDARG00000069142/ENSDARG00000026348/ENSDARG00000070230/…	39	ENSDARG00000071429/ENSDARG00000016494/ENSDARG00000069018/ENSDARG00000045414/ENSDARG00000006220/ENSDARG00000069095/ENSDARG00000054534/ENSDARG00000027419/ENSDARG00000101423/ENSDARG00000086740/ENSDARG00000038900/ENSDARG00000042010/ENSDARG00000014727/ENSDARG00000101074/ENSDARG00000076487/ENSDARG00000009160/ENSDARG00000015537/ENSDARG00000033594/ENSDARG00000069630/ENSDARG00000038881/ENSDARG00000016415/…
BP	GO:0006082	organic acid metabolic process	66/991	454/16327	2.85e-11	2.87e-08	ENSDARG00000062788/ENSDARG00000042221/ENSDARG00000016733/ENSDARG00000013430/ENSDARG00000035602/ENSDARG00000056029/ENSDARG00000071429/ENSDARG00000001873/ENSDARG00000016494/ENSDARG00000069018/ENSDARG00000007377/ENSDARG00000045414/ENSDARG00000099101/ENSDARG00000012076/ENSDARG00000006220/ENSDARG00000069095/ENSDARG00000054534/ENSDARG00000027419/ENSDARG00000095863/ENSDARG00000037781/ENSDARG00000101423/…	irg1l/mthfd1l/psat1/bhmt/dao.1/cyp26c1/tdo2a/phgdh/ddc/cyp7a1/odc1/elovl2/gch2/apoa1a/ugt1ab/gls2a/ACOT12/gad1b/afp4/acss2/CYP2C9/phyh/acadm/gars/pklr/iars/acox1/glud1b/haao/nars/kmo/gad2/zgc:162608/asns/ido1/tat/elovl1a/acaa2/dhtkd1/tdo2b/aars/csad/dpydb/slc27a4/aldoaa/-/lpin1/uraha/fa2h/acox3/prodha/aldh1l2/pfkla/gck/aldh4a1/pgam1b/abat/agxtb/sgpl1/eprs/ptgs2a/glula/farsa/hal/eno2/-	66	27	ENSDARG00000062788/ENSDARG00000042221/ENSDARG00000016733/ENSDARG00000013430/ENSDARG00000035602/ENSDARG00000056029/ENSDARG00000001873/ENSDARG00000007377/ENSDARG00000099101/ENSDARG00000012076/ENSDARG00000095863/ENSDARG00000037781/ENSDARG00000059070/ENSDARG00000007955/ENSDARG00000061100/ENSDARG00000069375/ENSDARG00000016375/ENSDARG00000099960/ENSDARG00000069142/ENSDARG00000026348/ENSDARG00000100719/…	39	ENSDARG00000071429/ENSDARG00000016494/ENSDARG00000069018/ENSDARG00000045414/ENSDARG00000006220/ENSDARG00000069095/ENSDARG00000054534/ENSDARG00000027419/ENSDARG00000101423/ENSDARG00000086740/ENSDARG00000038900/ENSDARG00000042010/ENSDARG00000014727/ENSDARG00000101074/ENSDARG00000076487/ENSDARG00000009160/ENSDARG00000015537/ENSDARG00000033594/ENSDARG00000069630/ENSDARG00000038881/ENSDARG00000016415/…
BP	GO:0043436	oxoacid metabolic process	65/991	450/16327	5.36e-11	3.6e-08	ENSDARG00000062788/ENSDARG00000042221/ENSDARG00000016733/ENSDARG00000013430/ENSDARG00000035602/ENSDARG00000056029/ENSDARG00000071429/ENSDARG00000001873/ENSDARG00000016494/ENSDARG00000069018/ENSDARG00000007377/ENSDARG00000045414/ENSDARG00000099101/ENSDARG00000012076/ENSDARG00000006220/ENSDARG00000069095/ENSDARG00000054534/ENSDARG00000027419/ENSDARG00000095863/ENSDARG00000037781/ENSDARG00000101423/…	irg1l/mthfd1l/psat1/bhmt/dao.1/cyp26c1/tdo2a/phgdh/ddc/cyp7a1/odc1/elovl2/gch2/apoa1a/ugt1ab/gls2a/ACOT12/gad1b/afp4/acss2/CYP2C9/phyh/acadm/gars/pklr/iars/acox1/glud1b/haao/nars/kmo/gad2/zgc:162608/asns/ido1/tat/elovl1a/acaa2/dhtkd1/tdo2b/aars/csad/dpydb/slc27a4/aldoaa/-/lpin1/fa2h/acox3/prodha/aldh1l2/pfkla/gck/aldh4a1/pgam1b/abat/agxtb/sgpl1/eprs/ptgs2a/glula/farsa/hal/eno2/-	65	26	ENSDARG00000062788/ENSDARG00000042221/ENSDARG00000016733/ENSDARG00000013430/ENSDARG00000035602/ENSDARG00000056029/ENSDARG00000001873/ENSDARG00000007377/ENSDARG00000099101/ENSDARG00000012076/ENSDARG00000095863/ENSDARG00000037781/ENSDARG00000059070/ENSDARG00000007955/ENSDARG00000061100/ENSDARG00000069375/ENSDARG00000016375/ENSDARG00000099960/ENSDARG00000069142/ENSDARG00000026348/ENSDARG00000070230/…	39	ENSDARG00000071429/ENSDARG00000016494/ENSDARG00000069018/ENSDARG00000045414/ENSDARG00000006220/ENSDARG00000069095/ENSDARG00000054534/ENSDARG00000027419/ENSDARG00000101423/ENSDARG00000086740/ENSDARG00000038900/ENSDARG00000042010/ENSDARG00000014727/ENSDARG00000101074/ENSDARG00000076487/ENSDARG00000009160/ENSDARG00000015537/ENSDARG00000033594/ENSDARG00000069630/ENSDARG00000038881/ENSDARG00000016415/…
BP	GO:0015711	organic anion transport	39/991	236/16327	9.94e-09	5.01e-06	ENSDARG00000012881/ENSDARG00000102004/ENSDARG00000009153/ENSDARG00000010572/ENSDARG00000078882/ENSDARG00000003615/ENSDARG00000040295/ENSDARG00000014031/ENSDARG00000012076/ENSDARG00000056719/ENSDARG00000095863/ENSDARG00000015662/novel.4534/ENSDARG00000076230/ENSDARG00000018621/ENSDARG00000060303/ENSDARG00000099111/ENSDARG00000019713/ENSDARG00000098438/ENSDARG00000070078/ENSDARG00000022424/ENSDARG0…	slc4a1a/apoea/pla2g1b/slc25a25a/slc22a31/slc26a3.2/apoeb/abcc2/apoa1a/slc6a19b/afp4/pla2g12b/-/atp10b/slc6a19a.1/slc4a10b/zgc:175280/oatx/slc6a6b/abcb11b/slc26a5/zgc:162608/slc25a22a/slc43a2b/pqlc2/slc43a1a/slc15a1b/slc6a19a.2/slc13a5a/slc7a10b/slc27a4/slc22a4/mttp/slc4a2a/abcb11a/slc23a1/slc25a29/CR855996.2/slc25a38a	39	17	ENSDARG00000012881/ENSDARG00000102004/ENSDARG00000010572/ENSDARG00000078882/ENSDARG00000040295/ENSDARG00000012076/ENSDARG00000095863/ENSDARG00000015662/novel.4534/ENSDARG00000019713/ENSDARG00000022424/ENSDARG00000069375/ENSDARG00000061120/ENSDARG00000043624/ENSDARG00000037393/ENSDARG00000028173/ENSDARG00000059805	22	ENSDARG00000009153/ENSDARG00000003615/ENSDARG00000014031/ENSDARG00000056719/ENSDARG00000076230/ENSDARG00000018621/ENSDARG00000060303/ENSDARG00000099111/ENSDARG00000098438/ENSDARG00000070078/ENSDARG00000020718/ENSDARG00000044528/ENSDARG00000091560/ENSDARG00000077691/ENSDARG00000051730/ENSDARG00000017047/ENSDARG00000005335/ENSDARG00000008637/ENSDARG00000011573/ENSDARG00000015033/ENSDARG00000057352/…
BP	GO:0032787	monocarboxylic acid metabolic process	34/991	197/16327	2.91e-08	1.1e-05	ENSDARG00000062788/ENSDARG00000056029/ENSDARG00000069018/ENSDARG00000045414/ENSDARG00000012076/ENSDARG00000006220/ENSDARG00000054534/ENSDARG00000027419/ENSDARG00000095863/ENSDARG00000037781/ENSDARG00000101423/ENSDARG00000086740/ENSDARG00000038900/ENSDARG00000042010/ENSDARG00000014727/ENSDARG00000076487/ENSDARG00000009160/ENSDARG00000015537/ENSDARG00000069375/ENSDARG00000016375/ENSDARG00000099960/…	irg1l/cyp26c1/cyp7a1/elovl2/apoa1a/ugt1ab/ACOT12/gad1b/afp4/acss2/CYP2C9/phyh/acadm/pklr/acox1/haao/kmo/gad2/zgc:162608/asns/elovl1a/acaa2/slc27a4/aldoaa/lpin1/fa2h/acox3/pfkla/gck/pgam1b/abat/ptgs2a/hal/eno2	34	10	ENSDARG00000062788/ENSDARG00000056029/ENSDARG00000012076/ENSDARG00000095863/ENSDARG00000037781/ENSDARG00000069375/ENSDARG00000016375/ENSDARG00000099960/ENSDARG00000004539/ENSDARG00000017444	24	ENSDARG00000069018/ENSDARG00000045414/ENSDARG00000006220/ENSDARG00000054534/ENSDARG00000027419/ENSDARG00000101423/ENSDARG00000086740/ENSDARG00000038900/ENSDARG00000042010/ENSDARG00000014727/ENSDARG00000076487/ENSDARG00000009160/ENSDARG00000015537/ENSDARG00000038881/ENSDARG00000017047/ENSDARG00000011665/ENSDARG00000020239/ENSDARG00000090063/ENSDARG00000038865/ENSDARG00000060504/ENSDARG00000068006/…
BP	GO:0043062	extracellular structure organization	20/991	79/16327	3.28e-08	1.1e-05	ENSDARG00000102004/ENSDARG00000103775/ENSDARG00000094324/ENSDARG00000042816/ENSDARG00000104267/ENSDARG00000040295/ENSDARG00000012076/ENSDARG00000010785/ENSDARG00000095863/ENSDARG00000016936/ENSDARG00000045835/ENSDARG00000079327/ENSDARG00000069375/ENSDARG00000044074/ENSDARG00000073810/ENSDARG00000098733/ENSDARG00000002084/ENSDARG00000052063/ENSDARG00000054619/ENSDARG00000077641	apoea/CABZ01118001.1/efemp2a/mmp9/postnb/apoeb/apoa1a/thbs1b/afp4/hmcn1/si:dkey-14d8.6/hmcn2/zgc:162608/loxl2b/thbs2b/pxdn/lamb2/col4a5/fras1/thbs3a	20	18	ENSDARG00000102004/ENSDARG00000103775/ENSDARG00000094324/ENSDARG00000042816/ENSDARG00000104267/ENSDARG00000040295/ENSDARG00000012076/ENSDARG00000010785/ENSDARG00000095863/ENSDARG00000016936/ENSDARG00000079327/ENSDARG00000069375/ENSDARG00000044074/ENSDARG00000073810/ENSDARG00000098733/ENSDARG00000002084/ENSDARG00000052063/ENSDARG00000054619	2	ENSDARG00000045835/ENSDARG00000077641
BP	GO:0031099	regeneration	28/991	150/16327	8.77e-08	2.35e-05	ENSDARG00000102004/ENSDARG00000042816/ENSDARG00000040295/ENSDARG00000012076/ENSDARG00000089769/ENSDARG00000095863/ENSDARG00000104773/ENSDARG00000101209/ENSDARG00000104693/ENSDARG00000099351/ENSDARG00000069375/ENSDARG00000018569/ENSDARG00000025428/ENSDARG00000037116/ENSDARG00000016999/ENSDARG00000077226/ENSDARG00000043130/ENSDARG00000039150/ENSDARG00000056929/ENSDARG00000019601/ENSDARG00000036036/…	apoea/mmp9/apoeb/apoa1a/hapln1a/afp4/junbb/lamb1a/il6st/igfbp1a/zgc:162608/tnfrsf1a/socs3a/cxcl12a/lin28a/smarca4a/notch2/lgmn/kdm6bb/col12a1b/mdka/gck/lfng/col12a1a/igf2b/anxa1a/ctsba/hdac1	28	25	ENSDARG00000102004/ENSDARG00000042816/ENSDARG00000040295/ENSDARG00000012076/ENSDARG00000089769/ENSDARG00000095863/ENSDARG00000104773/ENSDARG00000101209/ENSDARG00000104693/ENSDARG00000099351/ENSDARG00000069375/ENSDARG00000018569/ENSDARG00000025428/ENSDARG00000037116/ENSDARG00000016999/ENSDARG00000077226/ENSDARG00000043130/ENSDARG00000056929/ENSDARG00000019601/ENSDARG00000036036/ENSDARG00000037879/…	3	ENSDARG00000039150/ENSDARG00000068006/ENSDARG00000026726
BP	GO:0006820	anion transport	47/991	339/16327	9.32e-08	2.35e-05	ENSDARG00000012881/ENSDARG00000102004/ENSDARG00000009153/ENSDARG00000010572/ENSDARG00000078187/ENSDARG00000078882/ENSDARG00000003615/ENSDARG00000040295/ENSDARG00000014031/ENSDARG00000012076/ENSDARG00000056719/ENSDARG00000070584/ENSDARG00000012903/ENSDARG00000095863/ENSDARG00000015662/novel.4534/ENSDARG00000076230/ENSDARG00000018621/ENSDARG00000060303/ENSDARG00000099111/ENSDARG00000019713/ENSDARG0…	slc4a1a/apoea/pla2g1b/slc25a25a/slc12a5b/slc22a31/slc26a3.2/apoeb/abcc2/apoa1a/slc6a19b/clic5b/slc34a2a/afp4/pla2g12b/-/atp10b/slc6a19a.1/slc4a10b/zgc:175280/oatx/slc6a6b/slc34a1a/abcb11b/slc26a5/zgc:162608/slc25a22a/slc43a2b/pqlc2/slc25a3a/slc43a1a/slc15a1b/slc6a19a.2/slc13a5a/slc7a10b/slc27a4/slc22a4/mttp/slc4a2a/slc13a2/abcb11a/slc13a4/slc23a1/slc25a29/CR855996.2/slc12a10.2/slc25a38a	47	20	ENSDARG00000012881/ENSDARG00000102004/ENSDARG00000010572/ENSDARG00000078882/ENSDARG00000040295/ENSDARG00000012076/ENSDARG00000095863/ENSDARG00000015662/novel.4534/ENSDARG00000019713/ENSDARG00000022424/ENSDARG00000069375/ENSDARG00000061120/ENSDARG00000043624/ENSDARG00000037393/ENSDARG00000028173/ENSDARG00000053853/ENSDARG00000059053/ENSDARG00000071173/ENSDARG00000059805	27	ENSDARG00000009153/ENSDARG00000078187/ENSDARG00000003615/ENSDARG00000014031/ENSDARG00000056719/ENSDARG00000070584/ENSDARG00000012903/ENSDARG00000076230/ENSDARG00000018621/ENSDARG00000060303/ENSDARG00000099111/ENSDARG00000098438/ENSDARG00000028824/ENSDARG00000070078/ENSDARG00000020718/ENSDARG00000027424/ENSDARG00000044528/ENSDARG00000091560/ENSDARG00000077691/ENSDARG00000051730/ENSDARG00000017047/…
BP	GO:0006520	cellular amino acid metabolic process	32/991	192/16327	1.7e-07	3.81e-05	ENSDARG00000016733/ENSDARG00000013430/ENSDARG00000035602/ENSDARG00000071429/ENSDARG00000001873/ENSDARG00000016494/ENSDARG00000007377/ENSDARG00000069095/ENSDARG00000027419/ENSDARG00000059070/ENSDARG00000007955/ENSDARG00000101074/ENSDARG00000076487/ENSDARG00000061100/ENSDARG00000009160/ENSDARG00000015537/ENSDARG00000016375/ENSDARG00000033594/ENSDARG00000069630/ENSDARG00000023176/ENSDARG00000069142/…	psat1/bhmt/dao.1/tdo2a/phgdh/ddc/odc1/gls2a/gad1b/gars/iars/glud1b/haao/nars/kmo/gad2/asns/ido1/tat/tdo2b/aars/dpydb/-/prodha/aldh4a1/abat/agxtb/eprs/glula/farsa/hal/-	32	14	ENSDARG00000016733/ENSDARG00000013430/ENSDARG00000035602/ENSDARG00000001873/ENSDARG00000007377/ENSDARG00000059070/ENSDARG00000007955/ENSDARG00000061100/ENSDARG00000016375/ENSDARG00000069142/ENSDARG00000060494/ENSDARG00000098825/ENSDARG00000017444/novel.3116	18	ENSDARG00000071429/ENSDARG00000016494/ENSDARG00000069095/ENSDARG00000027419/ENSDARG00000101074/ENSDARG00000076487/ENSDARG00000009160/ENSDARG00000015537/ENSDARG00000033594/ENSDARG00000069630/ENSDARG00000023176/ENSDARG00000010267/novel.5633/ENSDARG00000086746/ENSDARG00000038207/ENSDARG00000006031/ENSDARG00000018478/ENSDARG00000099776
BP	GO:0016053	organic acid biosynthetic process	29/991	174/16327	6.39e-07	0.000128741	ENSDARG00000042221/ENSDARG00000016733/ENSDARG00000013430/ENSDARG00000001873/ENSDARG00000069018/ENSDARG00000045414/ENSDARG00000099101/ENSDARG00000012076/ENSDARG00000069095/ENSDARG00000027419/ENSDARG00000095863/ENSDARG00000042010/ENSDARG00000076487/ENSDARG00000009160/ENSDARG00000015537/ENSDARG00000069375/ENSDARG00000016375/ENSDARG00000099960/ENSDARG00000026348/ENSDARG00000010267/ENSDARG00000011665/…	mthfd1l/psat1/bhmt/phgdh/cyp7a1/elovl2/gch2/apoa1a/gls2a/gad1b/afp4/pklr/haao/kmo/gad2/zgc:162608/asns/elovl1a/csad/dpydb/aldoaa/fa2h/pfkla/gck/pgam1b/agxtb/ptgs2a/glula/eno2	29	12	ENSDARG00000042221/ENSDARG00000016733/ENSDARG00000013430/ENSDARG00000001873/ENSDARG00000099101/ENSDARG00000012076/ENSDARG00000095863/ENSDARG00000069375/ENSDARG00000016375/ENSDARG00000099960/ENSDARG00000026348/ENSDARG00000004539	17	ENSDARG00000069018/ENSDARG00000045414/ENSDARG00000069095/ENSDARG00000027419/ENSDARG00000042010/ENSDARG00000076487/ENSDARG00000009160/ENSDARG00000015537/ENSDARG00000010267/ENSDARG00000011665/ENSDARG00000090063/ENSDARG00000060504/ENSDARG00000068006/ENSDARG00000014068/ENSDARG00000018478/ENSDARG00000099776/ENSDARG00000014287
BP	GO:0044282	small molecule catabolic process	22/991	112/16327	8.45e-07	0.000141894	ENSDARG00000102004/ENSDARG00000071429/ENSDARG00000069018/ENSDARG00000040295/ENSDARG00000069095/ENSDARG00000086740/ENSDARG00000038900/ENSDARG00000014727/ENSDARG00000076487/ENSDARG00000009160/ENSDARG00000033594/ENSDARG00000038881/ENSDARG00000023176/ENSDARG00000020239/ENSDARG00000100719/ENSDARG00000038865/ENSDARG00000086746/ENSDARG00000070230/ENSDARG00000042124/ENSDARG00000038207/ENSDARG00000013561/…	apoea/tdo2a/cyp7a1/apoeb/gls2a/phyh/acadm/acox1/haao/kmo/ido1/acaa2/tdo2b/lpin1/uraha/acox3/prodha/aldh1l2/si:dkey-4e7.3/aldh4a1/pgm1/hal	22	5	ENSDARG00000102004/ENSDARG00000040295/ENSDARG00000100719/ENSDARG00000070230/ENSDARG00000017444	17	ENSDARG00000071429/ENSDARG00000069018/ENSDARG00000069095/ENSDARG00000086740/ENSDARG00000038900/ENSDARG00000014727/ENSDARG00000076487/ENSDARG00000009160/ENSDARG00000033594/ENSDARG00000038881/ENSDARG00000023176/ENSDARG00000020239/ENSDARG00000038865/ENSDARG00000086746/ENSDARG00000042124/ENSDARG00000038207/ENSDARG00000013561
BP	GO:0046394	carboxylic acid biosynthetic process	28/991	172/16327	1.61e-06	0.000231862	ENSDARG00000042221/ENSDARG00000016733/ENSDARG00000013430/ENSDARG00000001873/ENSDARG00000069018/ENSDARG00000045414/ENSDARG00000099101/ENSDARG00000012076/ENSDARG00000069095/ENSDARG00000027419/ENSDARG00000095863/ENSDARG00000042010/ENSDARG00000076487/ENSDARG00000009160/ENSDARG00000015537/ENSDARG00000069375/ENSDARG00000016375/ENSDARG00000099960/ENSDARG00000010267/ENSDARG00000011665/ENSDARG00000090063/…	mthfd1l/psat1/bhmt/phgdh/cyp7a1/elovl2/gch2/apoa1a/gls2a/gad1b/afp4/pklr/haao/kmo/gad2/zgc:162608/asns/elovl1a/dpydb/aldoaa/fa2h/pfkla/gck/pgam1b/agxtb/ptgs2a/glula/eno2	28	11	ENSDARG00000042221/ENSDARG00000016733/ENSDARG00000013430/ENSDARG00000001873/ENSDARG00000099101/ENSDARG00000012076/ENSDARG00000095863/ENSDARG00000069375/ENSDARG00000016375/ENSDARG00000099960/ENSDARG00000004539	17	ENSDARG00000069018/ENSDARG00000045414/ENSDARG00000069095/ENSDARG00000027419/ENSDARG00000042010/ENSDARG00000076487/ENSDARG00000009160/ENSDARG00000015537/ENSDARG00000010267/ENSDARG00000011665/ENSDARG00000090063/ENSDARG00000060504/ENSDARG00000068006/ENSDARG00000014068/ENSDARG00000018478/ENSDARG00000099776/ENSDARG00000014287
BP	GO:0044283	small molecule biosynthetic process	40/991	298/16327	1.93e-06	0.000259144	ENSDARG00000042221/ENSDARG00000016733/ENSDARG00000102004/ENSDARG00000013430/ENSDARG00000001873/ENSDARG00000069018/ENSDARG00000045414/ENSDARG00000040295/ENSDARG00000099101/ENSDARG00000012076/ENSDARG00000012366/ENSDARG00000069095/ENSDARG00000027419/ENSDARG00000095863/ENSDARG00000042010/ENSDARG00000073744/ENSDARG00000076487/ENSDARG00000009160/ENSDARG00000015537/ENSDARG00000069375/ENSDARG00000016375/…	mthfd1l/psat1/apoea/bhmt/phgdh/cyp7a1/elovl2/apoeb/gch2/apoa1a/fbp2/gls2a/gad1b/afp4/pklr/ip6k1/haao/kmo/gad2/zgc:162608/asns/impdh1b/nme2b.2/elovl1a/pdcb/csad/dpydb/aldoaa/fa2h/pfkla/gck/pnpo/nt5e/pgam1b/agxtb/itpkcb/ptgs2a/glula/eno2/CABZ01038709.1	40	17	ENSDARG00000042221/ENSDARG00000016733/ENSDARG00000102004/ENSDARG00000013430/ENSDARG00000001873/ENSDARG00000040295/ENSDARG00000099101/ENSDARG00000012076/ENSDARG00000012366/ENSDARG00000095863/ENSDARG00000069375/ENSDARG00000016375/ENSDARG00000029524/ENSDARG00000099960/ENSDARG00000026348/ENSDARG00000067741/ENSDARG00000004539	23	ENSDARG00000069018/ENSDARG00000045414/ENSDARG00000069095/ENSDARG00000027419/ENSDARG00000042010/ENSDARG00000073744/ENSDARG00000076487/ENSDARG00000009160/ENSDARG00000015537/ENSDARG00000099420/ENSDARG00000017634/ENSDARG00000010267/ENSDARG00000011665/ENSDARG00000090063/ENSDARG00000060504/ENSDARG00000068006/ENSDARG00000017612/ENSDARG00000071017/ENSDARG00000014068/ENSDARG00000018478/ENSDARG00000099776/…
BP	GO:0009611	response to wounding	30/991	207/16327	7.98e-06	0.000937393	ENSDARG00000062788/ENSDARG00000042816/ENSDARG00000007370/ENSDARG00000004748/ENSDARG00000089769/ENSDARG00000104773/ENSDARG00000059906/ENSDARG00000101209/ENSDARG00000020741/ENSDARG00000104693/ENSDARG00000008969/novel.3422/ENSDARG00000029493/ENSDARG00000101919/ENSDARG00000018569/ENSDARG00000025428/ENSDARG00000037116/ENSDARG00000077226/ENSDARG00000043130/ENSDARG00000039150/ENSDARG00000022254/ENSDARG0…	irg1l/mmp9/dysf/zgc:100868/hapln1a/junbb/sdc4/lamb1a/fga/il6st/fgb/-/f9b/foxj1a/tnfrsf1a/socs3a/cxcl12a/smarca4a/notch2/lgmn/prkcbb/kdm6bb/col12a1b/mdka/lfng/col12a1a/igf2b/anxa1a/ctsba/hdac1	30	27	ENSDARG00000062788/ENSDARG00000042816/ENSDARG00000007370/ENSDARG00000004748/ENSDARG00000089769/ENSDARG00000104773/ENSDARG00000059906/ENSDARG00000101209/ENSDARG00000020741/ENSDARG00000104693/ENSDARG00000008969/novel.3422/ENSDARG00000029493/ENSDARG00000101919/ENSDARG00000018569/ENSDARG00000025428/ENSDARG00000037116/ENSDARG00000077226/ENSDARG00000043130/ENSDARG00000056929/ENSDARG00000019601/ENSDARG0…	3	ENSDARG00000039150/ENSDARG00000022254/ENSDARG00000026726
BP	GO:0043691	reverse cholesterol transport	6/991	10/16327	8.37e-06	0.000937393	ENSDARG00000102004/ENSDARG00000040295/ENSDARG00000012076/ENSDARG00000095863/ENSDARG00000069375/ENSDARG00000030872	apoea/apoeb/apoa1a/afp4/zgc:162608/cetp	6	6	ENSDARG00000102004/ENSDARG00000040295/ENSDARG00000012076/ENSDARG00000095863/ENSDARG00000069375/ENSDARG00000030872	0
BP	GO:0009314	response to radiation	23/991	139/16327	1.02e-05	0.00100904	ENSDARG00000020602/ENSDARG00000042529/ENSDARG00000045677/ENSDARG00000097008/ENSDARG00000017274/ENSDARG00000053858/ENSDARG00000044280/ENSDARG00000010519/ENSDARG00000102277/ENSDARG00000002193/ENSDARG00000012499/ENSDARG00000101209/ENSDARG00000044199/ENSDARG00000076554/ENSDARG00000056885/ENSDARG00000009637/ENSDARG00000036279/ENSDARG00000102403/ENSDARG00000044356/ENSDARG00000014201/ENSDARG00000045768/…	grk7a/gnat2/opn1sw1/opn1mw1/opn1sw2/crip1/opn1mw2/per3/lama1/rho/per1b/lamb1a/gnat1/cdkn1a/per1a/rcvrn3/lamc1/cry2/tp63/otpa/cry1aa/per2/rgra	23	5	ENSDARG00000102277/ENSDARG00000101209/ENSDARG00000036279/ENSDARG00000044356/ENSDARG00000014201	18	ENSDARG00000020602/ENSDARG00000042529/ENSDARG00000045677/ENSDARG00000097008/ENSDARG00000017274/ENSDARG00000053858/ENSDARG00000044280/ENSDARG00000010519/ENSDARG00000002193/ENSDARG00000012499/ENSDARG00000044199/ENSDARG00000076554/ENSDARG00000056885/ENSDARG00000009637/ENSDARG00000102403/ENSDARG00000045768/ENSDARG00000034503/ENSDARG00000054890
BP	GO:1901361	organic cyclic compound catabolic process	29/991	200/16327	1.11e-05	0.00100904	ENSDARG00000102004/ENSDARG00000071429/ENSDARG00000069018/ENSDARG00000040295/ENSDARG00000055240/ENSDARG00000042010/ENSDARG00000076487/ENSDARG00000009160/ENSDARG00000033594/ENSDARG00000027529/ENSDARG00000023176/ENSDARG00000002986/ENSDARG00000040503/ENSDARG00000078247/ENSDARG00000016999/ENSDARG00000011665/ENSDARG00000100719/ENSDARG00000114695/ENSDARG00000086735/ENSDARG00000086746/ENSDARG00000070230/…	apoea/tdo2a/cyp7a1/apoeb/xdh/pklr/haao/kmo/ido1/hmox1a/tdo2b/gda/sb:cb81/vip/lin28a/aldoaa/uraha/hmox2a/si:ch1073-111c8.3/prodha/aldh1l2/si:dkey-4e7.3/pfkla/gck/aldh4a1/nt5e/pgam1b/hal/eno2	29	8	ENSDARG00000102004/ENSDARG00000040295/ENSDARG00000027529/ENSDARG00000040503/ENSDARG00000016999/ENSDARG00000100719/ENSDARG00000070230/ENSDARG00000017444	21	ENSDARG00000071429/ENSDARG00000069018/ENSDARG00000055240/ENSDARG00000042010/ENSDARG00000076487/ENSDARG00000009160/ENSDARG00000033594/ENSDARG00000023176/ENSDARG00000002986/ENSDARG00000078247/ENSDARG00000011665/ENSDARG00000114695/ENSDARG00000086735/ENSDARG00000086746/ENSDARG00000042124/ENSDARG00000060504/ENSDARG00000068006/ENSDARG00000038207/ENSDARG00000071017/ENSDARG00000014068/ENSDARG00000014287
BP	GO:0015849	organic acid transport	23/991	140/16327	1.15e-05	0.00100904	ENSDARG00000009153/ENSDARG00000003615/ENSDARG00000056719/ENSDARG00000015662/ENSDARG00000018621/ENSDARG00000099111/ENSDARG00000098438/ENSDARG00000070078/ENSDARG00000022424/ENSDARG00000020718/ENSDARG00000061120/ENSDARG00000043624/ENSDARG00000037393/ENSDARG00000044528/ENSDARG00000091560/ENSDARG00000077691/ENSDARG00000051730/ENSDARG00000017047/ENSDARG00000008637/ENSDARG00000011573/ENSDARG00000015033/…	pla2g1b/slc26a3.2/slc6a19b/pla2g12b/slc6a19a.1/zgc:175280/slc6a6b/abcb11b/slc26a5/slc25a22a/slc43a2b/pqlc2/slc43a1a/slc15a1b/slc6a19a.2/slc13a5a/slc7a10b/slc27a4/mttp/abcb11a/slc23a1/slc25a29/slc25a38a	23	6	ENSDARG00000015662/ENSDARG00000022424/ENSDARG00000061120/ENSDARG00000043624/ENSDARG00000037393/ENSDARG00000059805	17	ENSDARG00000009153/ENSDARG00000003615/ENSDARG00000056719/ENSDARG00000018621/ENSDARG00000099111/ENSDARG00000098438/ENSDARG00000070078/ENSDARG00000020718/ENSDARG00000044528/ENSDARG00000091560/ENSDARG00000077691/ENSDARG00000051730/ENSDARG00000017047/ENSDARG00000008637/ENSDARG00000011573/ENSDARG00000015033/ENSDARG00000057352
BP	GO:0045861	negative regulation of proteolysis	23/991	140/16327	1.15e-05	0.00100904	ENSDARG00000075261/ENSDARG00000076321/ENSDARG00000041685/ENSDARG00000016412/ENSDARG00000070331/ENSDARG00000090615/ENSDARG00000104721/ENSDARG00000053973/ENSDARG00000027867/ENSDARG00000069293/ENSDARG00000112419/ENSDARG00000038424/ENSDARG00000021004/ENSDARG00000087359/ENSDARG00000090185/ENSDARG00000076170/ENSDARG00000004296/ENSDARG00000056530/ENSDARG00000101621/ENSDARG00000014556/ENSDARG00000091609/…	timp2b/col28a2a/A2ML1 (1 of many)/agt/muc5.1/cd59/si:dkey-203a12.9/fetub/paplna/ahsg2/si:ch211-62a1.3/si:dkey-8k3.2/c5/c3a.2/si:dkeyp-73b11.8/pcsk1nl/ambp/cpamd8/CABZ01040054.1/serpinb1l3/spink4/si:ch211-284e20.8/serpinf1	23	10	ENSDARG00000075261/ENSDARG00000076321/ENSDARG00000016412/ENSDARG00000027867/ENSDARG00000038424/ENSDARG00000021004/ENSDARG00000004296/ENSDARG00000056530/ENSDARG00000070918/ENSDARG00000069048	13	ENSDARG00000041685/ENSDARG00000070331/ENSDARG00000090615/ENSDARG00000104721/ENSDARG00000053973/ENSDARG00000069293/ENSDARG00000112419/ENSDARG00000087359/ENSDARG00000090185/ENSDARG00000076170/ENSDARG00000101621/ENSDARG00000014556/ENSDARG00000091609
BP	GO:0046942	carboxylic acid transport	23/991	140/16327	1.15e-05	0.00100904	ENSDARG00000009153/ENSDARG00000003615/ENSDARG00000056719/ENSDARG00000015662/ENSDARG00000018621/ENSDARG00000099111/ENSDARG00000098438/ENSDARG00000070078/ENSDARG00000022424/ENSDARG00000020718/ENSDARG00000061120/ENSDARG00000043624/ENSDARG00000037393/ENSDARG00000044528/ENSDARG00000091560/ENSDARG00000077691/ENSDARG00000051730/ENSDARG00000017047/ENSDARG00000008637/ENSDARG00000011573/ENSDARG00000015033/…	pla2g1b/slc26a3.2/slc6a19b/pla2g12b/slc6a19a.1/zgc:175280/slc6a6b/abcb11b/slc26a5/slc25a22a/slc43a2b/pqlc2/slc43a1a/slc15a1b/slc6a19a.2/slc13a5a/slc7a10b/slc27a4/mttp/abcb11a/slc23a1/slc25a29/slc25a38a	23	6	ENSDARG00000015662/ENSDARG00000022424/ENSDARG00000061120/ENSDARG00000043624/ENSDARG00000037393/ENSDARG00000059805	17	ENSDARG00000009153/ENSDARG00000003615/ENSDARG00000056719/ENSDARG00000018621/ENSDARG00000099111/ENSDARG00000098438/ENSDARG00000070078/ENSDARG00000020718/ENSDARG00000044528/ENSDARG00000091560/ENSDARG00000077691/ENSDARG00000051730/ENSDARG00000017047/ENSDARG00000008637/ENSDARG00000011573/ENSDARG00000015033/ENSDARG00000057352
BP	GO:0009628	response to abiotic stimulus	36/991	279/16327	1.51e-05	0.00125191	ENSDARG00000020602/ENSDARG00000042529/ENSDARG00000045677/ENSDARG00000097008/ENSDARG00000017274/ENSDARG00000040251/ENSDARG00000053858/ENSDARG00000044280/ENSDARG00000010519/ENSDARG00000102277/ENSDARG00000100826/ENSDARG00000002193/ENSDARG00000020574/ENSDARG00000012499/ENSDARG00000041691/ENSDARG00000101209/ENSDARG00000099351/ENSDARG00000039181/ENSDARG00000044199/ENSDARG00000076554/ENSDARG00000013351/…	grk7a/gnat2/opn1sw1/opn1mw1/opn1sw2/ctsk/crip1/opn1mw2/per3/lama1/hif1al/rho/atp2a1/per1b/bhlhe41/lamb1a/igfbp1a/trpm3/gnat1/cdkn1a/cirbpb/hmox1a/per1a/loxl2b/rcvrn3/hsp70.1/lamc1/npc1/hspb1/cry2/tp63/otpa/hsp70l/cry1aa/per2/rgra	36	16	ENSDARG00000040251/ENSDARG00000102277/ENSDARG00000100826/ENSDARG00000020574/ENSDARG00000101209/ENSDARG00000099351/ENSDARG00000013351/ENSDARG00000027529/ENSDARG00000044074/ENSDARG00000029688/ENSDARG00000036279/ENSDARG00000017180/ENSDARG00000041065/ENSDARG00000044356/ENSDARG00000014201/ENSDARG00000055723	20	ENSDARG00000020602/ENSDARG00000042529/ENSDARG00000045677/ENSDARG00000097008/ENSDARG00000017274/ENSDARG00000053858/ENSDARG00000044280/ENSDARG00000010519/ENSDARG00000002193/ENSDARG00000012499/ENSDARG00000041691/ENSDARG00000039181/ENSDARG00000044199/ENSDARG00000076554/ENSDARG00000056885/ENSDARG00000009637/ENSDARG00000102403/ENSDARG00000045768/ENSDARG00000034503/ENSDARG00000054890
BP	GO:0030198	extracellular matrix organization	15/991	70/16327	1.55e-05	0.00125191	ENSDARG00000103775/ENSDARG00000094324/ENSDARG00000042816/ENSDARG00000104267/ENSDARG00000010785/ENSDARG00000016936/ENSDARG00000045835/ENSDARG00000079327/ENSDARG00000044074/ENSDARG00000073810/ENSDARG00000098733/ENSDARG00000002084/ENSDARG00000052063/ENSDARG00000054619/ENSDARG00000077641	CABZ01118001.1/efemp2a/mmp9/postnb/thbs1b/hmcn1/si:dkey-14d8.6/hmcn2/loxl2b/thbs2b/pxdn/lamb2/col4a5/fras1/thbs3a	15	13	ENSDARG00000103775/ENSDARG00000094324/ENSDARG00000042816/ENSDARG00000104267/ENSDARG00000010785/ENSDARG00000016936/ENSDARG00000079327/ENSDARG00000044074/ENSDARG00000073810/ENSDARG00000098733/ENSDARG00000002084/ENSDARG00000052063/ENSDARG00000054619	2	ENSDARG00000045835/ENSDARG00000077641
BP	GO:0031102	neuron projection regeneration	10/991	33/16327	1.66e-05	0.00125746	ENSDARG00000102004/ENSDARG00000040295/ENSDARG00000012076/ENSDARG00000095863/ENSDARG00000104693/ENSDARG00000069375/ENSDARG00000025428/ENSDARG00000039150/ENSDARG00000019601/ENSDARG00000078322	apoea/apoeb/apoa1a/afp4/il6st/zgc:162608/socs3a/lgmn/col12a1b/col12a1a	10	9	ENSDARG00000102004/ENSDARG00000040295/ENSDARG00000012076/ENSDARG00000095863/ENSDARG00000104693/ENSDARG00000069375/ENSDARG00000025428/ENSDARG00000019601/ENSDARG00000078322	1	ENSDARG00000039150
BP	GO:0009310	amine catabolic process	6/991	11/16327	1.75e-05	0.00125746	ENSDARG00000071429/ENSDARG00000023712/ENSDARG00000076487/ENSDARG00000009160/ENSDARG00000033594/ENSDARG00000023176	tdo2a/mao/haao/kmo/ido1/tdo2b	6	0		6	ENSDARG00000071429/ENSDARG00000023712/ENSDARG00000076487/ENSDARG00000009160/ENSDARG00000033594/ENSDARG00000023176
BP	GO:0042402	cellular biogenic amine catabolic process	6/991	11/16327	1.75e-05	0.00125746	ENSDARG00000071429/ENSDARG00000023712/ENSDARG00000076487/ENSDARG00000009160/ENSDARG00000033594/ENSDARG00000023176	tdo2a/mao/haao/kmo/ido1/tdo2b	6	0		6	ENSDARG00000071429/ENSDARG00000023712/ENSDARG00000076487/ENSDARG00000009160/ENSDARG00000033594/ENSDARG00000023176
BP	GO:0010951	negative regulation of endopeptidase activity	20/991	118/16327	2.65e-05	0.00184077	ENSDARG00000075261/ENSDARG00000076321/ENSDARG00000041685/ENSDARG00000016412/ENSDARG00000104721/ENSDARG00000053973/ENSDARG00000027867/ENSDARG00000069293/ENSDARG00000112419/ENSDARG00000038424/ENSDARG00000021004/ENSDARG00000087359/ENSDARG00000090185/ENSDARG00000076170/ENSDARG00000004296/ENSDARG00000056530/ENSDARG00000014556/ENSDARG00000091609/ENSDARG00000070918/ENSDARG00000069048	timp2b/col28a2a/A2ML1 (1 of many)/agt/si:dkey-203a12.9/fetub/paplna/ahsg2/si:ch211-62a1.3/si:dkey-8k3.2/c5/c3a.2/si:dkeyp-73b11.8/pcsk1nl/ambp/cpamd8/serpinb1l3/spink4/si:ch211-284e20.8/serpinf1	20	10	ENSDARG00000075261/ENSDARG00000076321/ENSDARG00000016412/ENSDARG00000027867/ENSDARG00000038424/ENSDARG00000021004/ENSDARG00000004296/ENSDARG00000056530/ENSDARG00000070918/ENSDARG00000069048	10	ENSDARG00000041685/ENSDARG00000104721/ENSDARG00000053973/ENSDARG00000069293/ENSDARG00000112419/ENSDARG00000087359/ENSDARG00000090185/ENSDARG00000076170/ENSDARG00000014556/ENSDARG00000091609
BP	GO:0010466	negative regulation of peptidase activity	21/991	128/16327	2.79e-05	0.0018746	ENSDARG00000075261/ENSDARG00000076321/ENSDARG00000041685/ENSDARG00000016412/ENSDARG00000070331/ENSDARG00000104721/ENSDARG00000053973/ENSDARG00000027867/ENSDARG00000069293/ENSDARG00000112419/ENSDARG00000038424/ENSDARG00000021004/ENSDARG00000087359/ENSDARG00000090185/ENSDARG00000076170/ENSDARG00000004296/ENSDARG00000056530/ENSDARG00000014556/ENSDARG00000091609/ENSDARG00000070918/ENSDARG00000069048	timp2b/col28a2a/A2ML1 (1 of many)/agt/muc5.1/si:dkey-203a12.9/fetub/paplna/ahsg2/si:ch211-62a1.3/si:dkey-8k3.2/c5/c3a.2/si:dkeyp-73b11.8/pcsk1nl/ambp/cpamd8/serpinb1l3/spink4/si:ch211-284e20.8/serpinf1	21	10	ENSDARG00000075261/ENSDARG00000076321/ENSDARG00000016412/ENSDARG00000027867/ENSDARG00000038424/ENSDARG00000021004/ENSDARG00000004296/ENSDARG00000056530/ENSDARG00000070918/ENSDARG00000069048	11	ENSDARG00000041685/ENSDARG00000070331/ENSDARG00000104721/ENSDARG00000053973/ENSDARG00000069293/ENSDARG00000112419/ENSDARG00000087359/ENSDARG00000090185/ENSDARG00000076170/ENSDARG00000014556/ENSDARG00000091609
BP	GO:0016054	organic acid catabolic process	16/991	83/16327	3.31e-05	0.00196457	ENSDARG00000071429/ENSDARG00000069095/ENSDARG00000086740/ENSDARG00000038900/ENSDARG00000014727/ENSDARG00000076487/ENSDARG00000009160/ENSDARG00000033594/ENSDARG00000038881/ENSDARG00000023176/ENSDARG00000020239/ENSDARG00000038865/ENSDARG00000086746/ENSDARG00000070230/ENSDARG00000038207/ENSDARG00000017444	tdo2a/gls2a/phyh/acadm/acox1/haao/kmo/ido1/acaa2/tdo2b/lpin1/acox3/prodha/aldh1l2/aldh4a1/hal	16	2	ENSDARG00000070230/ENSDARG00000017444	14	ENSDARG00000071429/ENSDARG00000069095/ENSDARG00000086740/ENSDARG00000038900/ENSDARG00000014727/ENSDARG00000076487/ENSDARG00000009160/ENSDARG00000033594/ENSDARG00000038881/ENSDARG00000023176/ENSDARG00000020239/ENSDARG00000038865/ENSDARG00000086746/ENSDARG00000038207
BP	GO:0046395	carboxylic acid catabolic process	16/991	83/16327	3.31e-05	0.00196457	ENSDARG00000071429/ENSDARG00000069095/ENSDARG00000086740/ENSDARG00000038900/ENSDARG00000014727/ENSDARG00000076487/ENSDARG00000009160/ENSDARG00000033594/ENSDARG00000038881/ENSDARG00000023176/ENSDARG00000020239/ENSDARG00000038865/ENSDARG00000086746/ENSDARG00000070230/ENSDARG00000038207/ENSDARG00000017444	tdo2a/gls2a/phyh/acadm/acox1/haao/kmo/ido1/acaa2/tdo2b/lpin1/acox3/prodha/aldh1l2/aldh4a1/hal	16	2	ENSDARG00000070230/ENSDARG00000017444	14	ENSDARG00000071429/ENSDARG00000069095/ENSDARG00000086740/ENSDARG00000038900/ENSDARG00000014727/ENSDARG00000076487/ENSDARG00000009160/ENSDARG00000033594/ENSDARG00000038881/ENSDARG00000023176/ENSDARG00000020239/ENSDARG00000038865/ENSDARG00000086746/ENSDARG00000038207
BP	GO:0042632	cholesterol homeostasis	6/991	12/16327	3.31e-05	0.00196457	ENSDARG00000102004/ENSDARG00000069018/ENSDARG00000040295/ENSDARG00000012076/ENSDARG00000095863/ENSDARG00000069375	apoea/cyp7a1/apoeb/apoa1a/afp4/zgc:162608	6	5	ENSDARG00000102004/ENSDARG00000040295/ENSDARG00000012076/ENSDARG00000095863/ENSDARG00000069375	1	ENSDARG00000069018
BP	GO:0055092	sterol homeostasis	6/991	12/16327	3.31e-05	0.00196457	ENSDARG00000102004/ENSDARG00000069018/ENSDARG00000040295/ENSDARG00000012076/ENSDARG00000095863/ENSDARG00000069375	apoea/cyp7a1/apoeb/apoa1a/afp4/zgc:162608	6	5	ENSDARG00000102004/ENSDARG00000040295/ENSDARG00000012076/ENSDARG00000095863/ENSDARG00000069375	1	ENSDARG00000069018
BP	GO:0009308	amine metabolic process	9/991	29/16327	3.57e-05	0.00205809	ENSDARG00000071429/ENSDARG00000007377/ENSDARG00000023712/ENSDARG00000076487/ENSDARG00000009160/ENSDARG00000033594/ENSDARG00000023176/ENSDARG00000061355/novel.4571	tdo2a/odc1/mao/haao/kmo/ido1/tdo2b/aoc1/-	9	1	ENSDARG00000007377	8	ENSDARG00000071429/ENSDARG00000023712/ENSDARG00000076487/ENSDARG00000009160/ENSDARG00000033594/ENSDARG00000023176/ENSDARG00000061355/novel.4571
BP	GO:0006869	lipid transport	24/991	162/16327	4.37e-05	0.00238007	ENSDARG00000102004/novel.4819/ENSDARG00000060350/ENSDARG00000009153/ENSDARG00000022767/ENSDARG00000040295/ENSDARG00000012076/ENSDARG00000095863/ENSDARG00000015662/novel.4534/ENSDARG00000076230/ENSDARG00000042780/ENSDARG00000070078/ENSDARG00000069375/ENSDARG00000057169/ENSDARG00000075016/ENSDARG00000017047/ENSDARG00000079009/ENSDARG00000008637/ENSDARG00000017180/ENSDARG00000011573/ENSDARG000000308…	apoea/-/apoda.2/pla2g1b/apobb.1/apoeb/apoa1a/afp4/pla2g12b/-/atp10b/apoba/abcb11b/zgc:162608/abca4a/apobb.2/slc27a4/abca1b/mttp/npc1/abcb11a/cetp/myo5b/CR855996.2	24	14	ENSDARG00000102004/novel.4819/ENSDARG00000022767/ENSDARG00000040295/ENSDARG00000012076/ENSDARG00000095863/ENSDARG00000015662/novel.4534/ENSDARG00000042780/ENSDARG00000069375/ENSDARG00000075016/ENSDARG00000079009/ENSDARG00000017180/ENSDARG00000030872	10	ENSDARG00000060350/ENSDARG00000009153/ENSDARG00000076230/ENSDARG00000070078/ENSDARG00000057169/ENSDARG00000017047/ENSDARG00000008637/ENSDARG00000011573/ENSDARG00000062003/ENSDARG00000104450
BP	GO:0031101	fin regeneration	13/991	60/16327	5.02e-05	0.00266259	ENSDARG00000042816/ENSDARG00000089769/ENSDARG00000104773/ENSDARG00000101209/ENSDARG00000018569/ENSDARG00000037116/ENSDARG00000077226/ENSDARG00000056929/ENSDARG00000037879/ENSDARG00000033307/ENSDARG00000026726/ENSDARG00000055120/ENSDARG00000015427	mmp9/hapln1a/junbb/lamb1a/tnfrsf1a/cxcl12a/smarca4a/kdm6bb/lfng/igf2b/anxa1a/ctsba/hdac1	13	12	ENSDARG00000042816/ENSDARG00000089769/ENSDARG00000104773/ENSDARG00000101209/ENSDARG00000018569/ENSDARG00000037116/ENSDARG00000077226/ENSDARG00000056929/ENSDARG00000037879/ENSDARG00000033307/ENSDARG00000055120/ENSDARG00000015427	1	ENSDARG00000026726
BP	GO:0006638	neutral lipid metabolic process	8/991	25/16327	7.65e-05	0.00385528	ENSDARG00000102004/ENSDARG00000040295/ENSDARG00000012076/ENSDARG00000095863/ENSDARG00000103503/ENSDARG00000069375/ENSDARG00000025797/ENSDARG00000020239	apoea/apoeb/apoa1a/afp4/dgat1a/zgc:162608/abhd2a/lpin1	8	5	ENSDARG00000102004/ENSDARG00000040295/ENSDARG00000012076/ENSDARG00000095863/ENSDARG00000069375	3	ENSDARG00000103503/ENSDARG00000025797/ENSDARG00000020239
BP	GO:0006639	acylglycerol metabolic process	8/991	25/16327	7.65e-05	0.00385528	ENSDARG00000102004/ENSDARG00000040295/ENSDARG00000012076/ENSDARG00000095863/ENSDARG00000103503/ENSDARG00000069375/ENSDARG00000025797/ENSDARG00000020239	apoea/apoeb/apoa1a/afp4/dgat1a/zgc:162608/abhd2a/lpin1	8	5	ENSDARG00000102004/ENSDARG00000040295/ENSDARG00000012076/ENSDARG00000095863/ENSDARG00000069375	3	ENSDARG00000103503/ENSDARG00000025797/ENSDARG00000020239
BP	GO:0046700	heterocycle catabolic process	26/991	190/16327	8.46e-05	0.00415799	ENSDARG00000071429/ENSDARG00000055240/ENSDARG00000042010/ENSDARG00000076487/ENSDARG00000009160/ENSDARG00000033594/ENSDARG00000027529/ENSDARG00000023176/ENSDARG00000002986/ENSDARG00000040503/ENSDARG00000078247/ENSDARG00000016999/ENSDARG00000011665/ENSDARG00000100719/ENSDARG00000114695/ENSDARG00000086735/ENSDARG00000086746/ENSDARG00000070230/ENSDARG00000042124/ENSDARG00000060504/ENSDARG00000068006/…	tdo2a/xdh/pklr/haao/kmo/ido1/hmox1a/tdo2b/gda/sb:cb81/vip/lin28a/aldoaa/uraha/hmox2a/si:ch1073-111c8.3/prodha/aldh1l2/si:dkey-4e7.3/pfkla/gck/aldh4a1/nt5e/pgam1b/hal/eno2	26	6	ENSDARG00000027529/ENSDARG00000040503/ENSDARG00000016999/ENSDARG00000100719/ENSDARG00000070230/ENSDARG00000017444	20	ENSDARG00000071429/ENSDARG00000055240/ENSDARG00000042010/ENSDARG00000076487/ENSDARG00000009160/ENSDARG00000033594/ENSDARG00000023176/ENSDARG00000002986/ENSDARG00000078247/ENSDARG00000011665/ENSDARG00000114695/ENSDARG00000086735/ENSDARG00000086746/ENSDARG00000042124/ENSDARG00000060504/ENSDARG00000068006/ENSDARG00000038207/ENSDARG00000071017/ENSDARG00000014068/ENSDARG00000014287
BP	GO:0010876	lipid localization	24/991	170/16327	9.55e-05	0.00444002	ENSDARG00000102004/novel.4819/ENSDARG00000060350/ENSDARG00000009153/ENSDARG00000022767/ENSDARG00000040295/ENSDARG00000012076/ENSDARG00000095863/ENSDARG00000015662/novel.4534/ENSDARG00000076230/ENSDARG00000042780/ENSDARG00000070078/ENSDARG00000069375/ENSDARG00000057169/ENSDARG00000075016/ENSDARG00000017047/ENSDARG00000079009/ENSDARG00000008637/ENSDARG00000017180/ENSDARG00000011573/ENSDARG000000308…	apoea/-/apoda.2/pla2g1b/apobb.1/apoeb/apoa1a/afp4/pla2g12b/-/atp10b/apoba/abcb11b/zgc:162608/abca4a/apobb.2/slc27a4/abca1b/mttp/npc1/abcb11a/cetp/myo5b/CR855996.2	24	14	ENSDARG00000102004/novel.4819/ENSDARG00000022767/ENSDARG00000040295/ENSDARG00000012076/ENSDARG00000095863/ENSDARG00000015662/novel.4534/ENSDARG00000042780/ENSDARG00000069375/ENSDARG00000075016/ENSDARG00000079009/ENSDARG00000017180/ENSDARG00000030872	10	ENSDARG00000060350/ENSDARG00000009153/ENSDARG00000076230/ENSDARG00000070078/ENSDARG00000057169/ENSDARG00000017047/ENSDARG00000008637/ENSDARG00000011573/ENSDARG00000062003/ENSDARG00000104450
BP	GO:0046461	neutral lipid catabolic process	6/991	14/16327	9.7e-05	0.00444002	ENSDARG00000102004/ENSDARG00000040295/ENSDARG00000012076/ENSDARG00000095863/ENSDARG00000069375/ENSDARG00000025797	apoea/apoeb/apoa1a/afp4/zgc:162608/abhd2a	6	5	ENSDARG00000102004/ENSDARG00000040295/ENSDARG00000012076/ENSDARG00000095863/ENSDARG00000069375	1	ENSDARG00000025797
BP	GO:0046464	acylglycerol catabolic process	6/991	14/16327	9.7e-05	0.00444002	ENSDARG00000102004/ENSDARG00000040295/ENSDARG00000012076/ENSDARG00000095863/ENSDARG00000069375/ENSDARG00000025797	apoea/apoeb/apoa1a/afp4/zgc:162608/abhd2a	6	5	ENSDARG00000102004/ENSDARG00000040295/ENSDARG00000012076/ENSDARG00000095863/ENSDARG00000069375	1	ENSDARG00000025797
BP	GO:1901605	alpha-amino acid metabolic process	18/991	110/16327	0.000105759	0.0047219	ENSDARG00000016733/ENSDARG00000013430/ENSDARG00000035602/ENSDARG00000071429/ENSDARG00000001873/ENSDARG00000007377/ENSDARG00000069095/ENSDARG00000076487/ENSDARG00000009160/ENSDARG00000016375/ENSDARG00000033594/ENSDARG00000023176/novel.5633/ENSDARG00000086746/ENSDARG00000038207/ENSDARG00000018478/ENSDARG00000099776/ENSDARG00000017444	psat1/bhmt/dao.1/tdo2a/phgdh/odc1/gls2a/haao/kmo/asns/ido1/tdo2b/-/prodha/aldh4a1/agxtb/glula/hal	18	7	ENSDARG00000016733/ENSDARG00000013430/ENSDARG00000035602/ENSDARG00000001873/ENSDARG00000007377/ENSDARG00000016375/ENSDARG00000017444	11	ENSDARG00000071429/ENSDARG00000069095/ENSDARG00000076487/ENSDARG00000009160/ENSDARG00000033594/ENSDARG00000023176/novel.5633/ENSDARG00000086746/ENSDARG00000038207/ENSDARG00000018478/ENSDARG00000099776
BP	GO:0048589	developmental growth	30/991	237/16327	0.000107795	0.0047219	ENSDARG00000102004/ENSDARG00000042816/ENSDARG00000052960/ENSDARG00000040295/ENSDARG00000089769/ENSDARG00000104773/ENSDARG00000101209/ENSDARG00000011334/ENSDARG00000012066/ENSDARG00000055678/ENSDARG00000018569/ENSDARG00000104393/ENSDARG00000037116/ENSDARG00000052063/ENSDARG00000077226/ENSDARG00000043130/ENSDARG00000035338/ENSDARG00000039150/ENSDARG00000068910/ENSDARG00000004246/ENSDARG00000055754/…	apoea/mmp9/nppa/apoeb/hapln1a/junbb/lamb1a/ncaldb/dcn/akap12b/tnfrsf1a/npr2/cxcl12a/col4a5/smarca4a/notch2/tppp2/lgmn/nos1/slit2/smc1a/kdm6bb/mdka/slit1a/lfng/igf2b/nkx6.1/anxa1a/ctsba/hdac1	30	25	ENSDARG00000102004/ENSDARG00000042816/ENSDARG00000052960/ENSDARG00000040295/ENSDARG00000089769/ENSDARG00000104773/ENSDARG00000101209/ENSDARG00000012066/ENSDARG00000055678/ENSDARG00000018569/ENSDARG00000104393/ENSDARG00000037116/ENSDARG00000052063/ENSDARG00000077226/ENSDARG00000043130/ENSDARG00000068910/ENSDARG00000004246/ENSDARG00000056929/ENSDARG00000036036/ENSDARG00000044954/ENSDARG00000037879/…	5	ENSDARG00000011334/ENSDARG00000035338/ENSDARG00000039150/ENSDARG00000055754/ENSDARG00000026726
BP	GO:0042060	wound healing	24/991	172/16327	0.000115025	0.00493139	ENSDARG00000042816/ENSDARG00000007370/ENSDARG00000004748/ENSDARG00000089769/ENSDARG00000104773/ENSDARG00000059906/ENSDARG00000101209/ENSDARG00000020741/ENSDARG00000008969/novel.3422/ENSDARG00000029493/ENSDARG00000018569/ENSDARG00000037116/ENSDARG00000077226/ENSDARG00000043130/ENSDARG00000039150/ENSDARG00000022254/ENSDARG00000056929/ENSDARG00000036036/ENSDARG00000037879/ENSDARG00000033307/ENSDARG0…	mmp9/dysf/zgc:100868/hapln1a/junbb/sdc4/lamb1a/fga/fgb/-/f9b/tnfrsf1a/cxcl12a/smarca4a/notch2/lgmn/prkcbb/kdm6bb/mdka/lfng/igf2b/anxa1a/ctsba/hdac1	24	21	ENSDARG00000042816/ENSDARG00000007370/ENSDARG00000004748/ENSDARG00000089769/ENSDARG00000104773/ENSDARG00000059906/ENSDARG00000101209/ENSDARG00000020741/ENSDARG00000008969/novel.3422/ENSDARG00000029493/ENSDARG00000018569/ENSDARG00000037116/ENSDARG00000077226/ENSDARG00000043130/ENSDARG00000056929/ENSDARG00000036036/ENSDARG00000037879/ENSDARG00000033307/ENSDARG00000055120/ENSDARG00000015427	3	ENSDARG00000039150/ENSDARG00000022254/ENSDARG00000026726
BP	GO:1901615	organic hydroxy compound metabolic process	20/991	132/16327	0.000134825	0.00565985	ENSDARG00000102004/ENSDARG00000056029/ENSDARG00000069018/ENSDARG00000044803/ENSDARG00000023712/ENSDARG00000040295/ENSDARG00000099101/ENSDARG00000012076/ENSDARG00000019260/ENSDARG00000095863/ENSDARG00000013056/ENSDARG00000073744/ENSDARG00000017882/ENSDARG00000001975/ENSDARG00000069375/ENSDARG00000024278/ENSDARG00000044982/ENSDARG00000017612/ENSDARG00000067741/ENSDARG00000037191	apoea/cyp26c1/cyp7a1/dhrs3b/mao/apoeb/gch2/apoa1a/dhrs9/afp4/itpk1a/ip6k1/rdh1/hsd11b2/zgc:162608/adh8b/dhrs3a/pnpo/itpkcb/ttr	20	11	ENSDARG00000102004/ENSDARG00000056029/ENSDARG00000044803/ENSDARG00000040295/ENSDARG00000099101/ENSDARG00000012076/ENSDARG00000095863/ENSDARG00000001975/ENSDARG00000069375/ENSDARG00000044982/ENSDARG00000067741	9	ENSDARG00000069018/ENSDARG00000023712/ENSDARG00000019260/ENSDARG00000013056/ENSDARG00000073744/ENSDARG00000017882/ENSDARG00000024278/ENSDARG00000017612/ENSDARG00000037191
BP	GO:0046503	glycerolipid catabolic process	6/991	15/16327	0.000153305	0.00582378	ENSDARG00000102004/ENSDARG00000040295/ENSDARG00000012076/ENSDARG00000095863/ENSDARG00000069375/ENSDARG00000025797	apoea/apoeb/apoa1a/afp4/zgc:162608/abhd2a	6	5	ENSDARG00000102004/ENSDARG00000040295/ENSDARG00000012076/ENSDARG00000095863/ENSDARG00000069375	1	ENSDARG00000025797
BP	GO:0048570	notochord morphogenesis	6/991	15/16327	0.000153305	0.00582378	ENSDARG00000076904/ENSDARG00000101209/ENSDARG00000098237/ENSDARG00000036279/ENSDARG00000078052/ENSDARG00000054321	loxl5b/lamb1a/fbn2b/lamc1/emilin3a/ngs	6	6	ENSDARG00000076904/ENSDARG00000101209/ENSDARG00000098237/ENSDARG00000036279/ENSDARG00000078052/ENSDARG00000054321	0
BP	GO:0042246	tissue regeneration	16/991	94/16327	0.000156965	0.00582378	ENSDARG00000042816/ENSDARG00000089769/ENSDARG00000104773/ENSDARG00000101209/ENSDARG00000018569/ENSDARG00000037116/ENSDARG00000077226/ENSDARG00000043130/ENSDARG00000039150/ENSDARG00000056929/ENSDARG00000036036/ENSDARG00000037879/ENSDARG00000033307/ENSDARG00000026726/ENSDARG00000055120/ENSDARG00000015427	mmp9/hapln1a/junbb/lamb1a/tnfrsf1a/cxcl12a/smarca4a/notch2/lgmn/kdm6bb/mdka/lfng/igf2b/anxa1a/ctsba/hdac1	16	14	ENSDARG00000042816/ENSDARG00000089769/ENSDARG00000104773/ENSDARG00000101209/ENSDARG00000018569/ENSDARG00000037116/ENSDARG00000077226/ENSDARG00000043130/ENSDARG00000056929/ENSDARG00000036036/ENSDARG00000037879/ENSDARG00000033307/ENSDARG00000055120/ENSDARG00000015427	2	ENSDARG00000039150/ENSDARG00000026726
BP	GO:0019218	regulation of steroid metabolic process	5/991	10/16327	0.000158962	0.00582378	ENSDARG00000102004/ENSDARG00000040295/ENSDARG00000012076/ENSDARG00000095863/ENSDARG00000069375	apoea/apoeb/apoa1a/afp4/zgc:162608	5	5	ENSDARG00000102004/ENSDARG00000040295/ENSDARG00000012076/ENSDARG00000095863/ENSDARG00000069375	0
BP	GO:0034433	steroid esterification	5/991	10/16327	0.000158962	0.00582378	ENSDARG00000102004/ENSDARG00000040295/ENSDARG00000012076/ENSDARG00000095863/ENSDARG00000069375	apoea/apoeb/apoa1a/afp4/zgc:162608	5	5	ENSDARG00000102004/ENSDARG00000040295/ENSDARG00000012076/ENSDARG00000095863/ENSDARG00000069375	0
BP	GO:0034434	sterol esterification	5/991	10/16327	0.000158962	0.00582378	ENSDARG00000102004/ENSDARG00000040295/ENSDARG00000012076/ENSDARG00000095863/ENSDARG00000069375	apoea/apoeb/apoa1a/afp4/zgc:162608	5	5	ENSDARG00000102004/ENSDARG00000040295/ENSDARG00000012076/ENSDARG00000095863/ENSDARG00000069375	0
BP	GO:0034435	cholesterol esterification	5/991	10/16327	0.000158962	0.00582378	ENSDARG00000102004/ENSDARG00000040295/ENSDARG00000012076/ENSDARG00000095863/ENSDARG00000069375	apoea/apoeb/apoa1a/afp4/zgc:162608	5	5	ENSDARG00000102004/ENSDARG00000040295/ENSDARG00000012076/ENSDARG00000095863/ENSDARG00000069375	0
BP	GO:0006865	amino acid transport	13/991	67/16327	0.000166171	0.0059792	ENSDARG00000056719/ENSDARG00000018621/ENSDARG00000099111/ENSDARG00000098438/ENSDARG00000020718/ENSDARG00000061120/ENSDARG00000043624/ENSDARG00000037393/ENSDARG00000044528/ENSDARG00000091560/ENSDARG00000051730/ENSDARG00000057352/ENSDARG00000059805	slc6a19b/slc6a19a.1/zgc:175280/slc6a6b/slc25a22a/slc43a2b/pqlc2/slc43a1a/slc15a1b/slc6a19a.2/slc7a10b/slc25a29/slc25a38a	13	4	ENSDARG00000061120/ENSDARG00000043624/ENSDARG00000037393/ENSDARG00000059805	9	ENSDARG00000056719/ENSDARG00000018621/ENSDARG00000099111/ENSDARG00000098438/ENSDARG00000020718/ENSDARG00000044528/ENSDARG00000091560/ENSDARG00000051730/ENSDARG00000057352
BP	GO:0009266	response to temperature stimulus	9/991	35/16327	0.000181264	0.00637781	ENSDARG00000012499/ENSDARG00000041691/ENSDARG00000039181/ENSDARG00000013351/ENSDARG00000029688/ENSDARG00000041065/ENSDARG00000102403/ENSDARG00000055723/ENSDARG00000034503	per1b/bhlhe41/trpm3/cirbpb/hsp70.1/hspb1/cry2/hsp70l/per2	9	4	ENSDARG00000013351/ENSDARG00000029688/ENSDARG00000041065/ENSDARG00000055723	5	ENSDARG00000012499/ENSDARG00000041691/ENSDARG00000039181/ENSDARG00000102403/ENSDARG00000034503
BP	GO:0072330	monocarboxylic acid biosynthetic process	17/991	105/16327	0.000186125	0.00637781	ENSDARG00000069018/ENSDARG00000045414/ENSDARG00000012076/ENSDARG00000027419/ENSDARG00000095863/ENSDARG00000042010/ENSDARG00000015537/ENSDARG00000069375/ENSDARG00000016375/ENSDARG00000099960/ENSDARG00000011665/ENSDARG00000090063/ENSDARG00000060504/ENSDARG00000068006/ENSDARG00000014068/ENSDARG00000004539/ENSDARG00000014287	cyp7a1/elovl2/apoa1a/gad1b/afp4/pklr/gad2/zgc:162608/asns/elovl1a/aldoaa/fa2h/pfkla/gck/pgam1b/ptgs2a/eno2	17	6	ENSDARG00000012076/ENSDARG00000095863/ENSDARG00000069375/ENSDARG00000016375/ENSDARG00000099960/ENSDARG00000004539	11	ENSDARG00000069018/ENSDARG00000045414/ENSDARG00000027419/ENSDARG00000042010/ENSDARG00000015537/ENSDARG00000011665/ENSDARG00000090063/ENSDARG00000060504/ENSDARG00000068006/ENSDARG00000014068/ENSDARG00000014287
BP	GO:0052547	regulation of peptidase activity	22/991	156/16327	0.000186745	0.00637781	ENSDARG00000075261/ENSDARG00000076321/ENSDARG00000041685/ENSDARG00000056913/ENSDARG00000016412/ENSDARG00000070331/ENSDARG00000104721/ENSDARG00000053973/ENSDARG00000027867/ENSDARG00000069293/ENSDARG00000112419/ENSDARG00000038424/ENSDARG00000021004/ENSDARG00000087359/ENSDARG00000090185/ENSDARG00000076170/ENSDARG00000004296/ENSDARG00000056530/ENSDARG00000014556/ENSDARG00000091609/ENSDARG00000070918/…	timp2b/col28a2a/A2ML1 (1 of many)/pcolcea/agt/muc5.1/si:dkey-203a12.9/fetub/paplna/ahsg2/si:ch211-62a1.3/si:dkey-8k3.2/c5/c3a.2/si:dkeyp-73b11.8/pcsk1nl/ambp/cpamd8/serpinb1l3/spink4/si:ch211-284e20.8/serpinf1	22	11	ENSDARG00000075261/ENSDARG00000076321/ENSDARG00000056913/ENSDARG00000016412/ENSDARG00000027867/ENSDARG00000038424/ENSDARG00000021004/ENSDARG00000004296/ENSDARG00000056530/ENSDARG00000070918/ENSDARG00000069048	11	ENSDARG00000041685/ENSDARG00000070331/ENSDARG00000104721/ENSDARG00000053973/ENSDARG00000069293/ENSDARG00000112419/ENSDARG00000087359/ENSDARG00000090185/ENSDARG00000076170/ENSDARG00000014556/ENSDARG00000091609
BP	GO:0055088	lipid homeostasis	7/991	22/16327	0.000226186	0.0075961	ENSDARG00000102004/ENSDARG00000069018/ENSDARG00000040295/ENSDARG00000012076/ENSDARG00000095863/ENSDARG00000069375/ENSDARG00000031848	apoea/cyp7a1/apoeb/apoa1a/afp4/zgc:162608/pparg	7	5	ENSDARG00000102004/ENSDARG00000040295/ENSDARG00000012076/ENSDARG00000095863/ENSDARG00000069375	2	ENSDARG00000069018/ENSDARG00000031848
BP	GO:0015804	neutral amino acid transport	8/991	29/16327	0.000244431	0.00807425	ENSDARG00000056719/ENSDARG00000018621/ENSDARG00000061120/ENSDARG00000037393/ENSDARG00000044528/ENSDARG00000091560/ENSDARG00000051730/ENSDARG00000059805	slc6a19b/slc6a19a.1/slc43a2b/slc43a1a/slc15a1b/slc6a19a.2/slc7a10b/slc25a38a	8	3	ENSDARG00000061120/ENSDARG00000037393/ENSDARG00000059805	5	ENSDARG00000056719/ENSDARG00000018621/ENSDARG00000044528/ENSDARG00000091560/ENSDARG00000051730
BP	GO:0009074	aromatic amino acid family catabolic process	5/991	11/16327	0.000276869	0.0088554	ENSDARG00000071429/ENSDARG00000076487/ENSDARG00000009160/ENSDARG00000033594/ENSDARG00000023176	tdo2a/haao/kmo/ido1/tdo2b	5	0		5	ENSDARG00000071429/ENSDARG00000076487/ENSDARG00000009160/ENSDARG00000033594/ENSDARG00000023176
BP	GO:0046470	phosphatidylcholine metabolic process	5/991	11/16327	0.000276869	0.0088554	ENSDARG00000012076/ENSDARG00000095863/ENSDARG00000069375/ENSDARG00000014572/ENSDARG00000018809	apoa1a/afp4/zgc:162608/chpt1/abhd3	5	3	ENSDARG00000012076/ENSDARG00000095863/ENSDARG00000069375	2	ENSDARG00000014572/ENSDARG00000018809
BP	GO:0006066	alcohol metabolic process	16/991	99/16327	0.000290934	0.00915988	ENSDARG00000102004/ENSDARG00000069018/ENSDARG00000044803/ENSDARG00000040295/ENSDARG00000099101/ENSDARG00000012076/ENSDARG00000019260/ENSDARG00000095863/ENSDARG00000013056/ENSDARG00000073744/ENSDARG00000017882/ENSDARG00000069375/ENSDARG00000024278/ENSDARG00000044982/ENSDARG00000067741/ENSDARG00000037191	apoea/cyp7a1/dhrs3b/apoeb/gch2/apoa1a/dhrs9/afp4/itpk1a/ip6k1/rdh1/zgc:162608/adh8b/dhrs3a/itpkcb/ttr	16	9	ENSDARG00000102004/ENSDARG00000044803/ENSDARG00000040295/ENSDARG00000099101/ENSDARG00000012076/ENSDARG00000095863/ENSDARG00000069375/ENSDARG00000044982/ENSDARG00000067741	7	ENSDARG00000069018/ENSDARG00000019260/ENSDARG00000013056/ENSDARG00000073744/ENSDARG00000017882/ENSDARG00000024278/ENSDARG00000037191
BP	GO:0010035	response to inorganic substance	12/991	62/16327	0.000300883	0.00932736	ENSDARG00000019998/ENSDARG00000053858/ENSDARG00000058476/ENSDARG00000056885/ENSDARG00000029688/ENSDARG00000005335/ENSDARG00000055723/ENSDARG00000071017/ENSDARG00000043848/ENSDARG00000045768/ENSDARG00000041623/ENSDARG00000034503	slc30a7/crip1/stc1l/per1a/hsp70.1/slc22a4/hsp70l/nt5e/sod1/cry1aa/mt2/per2	12	3	ENSDARG00000058476/ENSDARG00000029688/ENSDARG00000055723	9	ENSDARG00000019998/ENSDARG00000053858/ENSDARG00000056885/ENSDARG00000005335/ENSDARG00000071017/ENSDARG00000043848/ENSDARG00000045768/ENSDARG00000041623/ENSDARG00000034503
BP	GO:0006641	triglyceride metabolic process	7/991	23/16327	0.000308219	0.00941003	ENSDARG00000102004/ENSDARG00000040295/ENSDARG00000012076/ENSDARG00000095863/ENSDARG00000103503/ENSDARG00000069375/ENSDARG00000020239	apoea/apoeb/apoa1a/afp4/dgat1a/zgc:162608/lpin1	7	5	ENSDARG00000102004/ENSDARG00000040295/ENSDARG00000012076/ENSDARG00000095863/ENSDARG00000069375	2	ENSDARG00000103503/ENSDARG00000020239
BP	GO:0051346	negative regulation of hydrolase activity	21/991	151/16327	0.000314564	0.00946041	ENSDARG00000075261/ENSDARG00000076321/ENSDARG00000041685/ENSDARG00000016412/ENSDARG00000070331/ENSDARG00000104721/ENSDARG00000053973/ENSDARG00000027867/ENSDARG00000069293/ENSDARG00000112419/ENSDARG00000038424/ENSDARG00000021004/ENSDARG00000087359/ENSDARG00000090185/ENSDARG00000076170/ENSDARG00000004296/ENSDARG00000056530/ENSDARG00000014556/ENSDARG00000091609/ENSDARG00000070918/ENSDARG00000069048	timp2b/col28a2a/A2ML1 (1 of many)/agt/muc5.1/si:dkey-203a12.9/fetub/paplna/ahsg2/si:ch211-62a1.3/si:dkey-8k3.2/c5/c3a.2/si:dkeyp-73b11.8/pcsk1nl/ambp/cpamd8/serpinb1l3/spink4/si:ch211-284e20.8/serpinf1	21	10	ENSDARG00000075261/ENSDARG00000076321/ENSDARG00000016412/ENSDARG00000027867/ENSDARG00000038424/ENSDARG00000021004/ENSDARG00000004296/ENSDARG00000056530/ENSDARG00000070918/ENSDARG00000069048	11	ENSDARG00000041685/ENSDARG00000070331/ENSDARG00000104721/ENSDARG00000053973/ENSDARG00000069293/ENSDARG00000112419/ENSDARG00000087359/ENSDARG00000090185/ENSDARG00000076170/ENSDARG00000014556/ENSDARG00000091609
BP	GO:0052548	regulation of endopeptidase activity	20/991	141/16327	0.00033288	0.0098239	ENSDARG00000075261/ENSDARG00000076321/ENSDARG00000041685/ENSDARG00000016412/ENSDARG00000104721/ENSDARG00000053973/ENSDARG00000027867/ENSDARG00000069293/ENSDARG00000112419/ENSDARG00000038424/ENSDARG00000021004/ENSDARG00000087359/ENSDARG00000090185/ENSDARG00000076170/ENSDARG00000004296/ENSDARG00000056530/ENSDARG00000014556/ENSDARG00000091609/ENSDARG00000070918/ENSDARG00000069048	timp2b/col28a2a/A2ML1 (1 of many)/agt/si:dkey-203a12.9/fetub/paplna/ahsg2/si:ch211-62a1.3/si:dkey-8k3.2/c5/c3a.2/si:dkeyp-73b11.8/pcsk1nl/ambp/cpamd8/serpinb1l3/spink4/si:ch211-284e20.8/serpinf1	20	10	ENSDARG00000075261/ENSDARG00000076321/ENSDARG00000016412/ENSDARG00000027867/ENSDARG00000038424/ENSDARG00000021004/ENSDARG00000004296/ENSDARG00000056530/ENSDARG00000070918/ENSDARG00000069048	10	ENSDARG00000041685/ENSDARG00000104721/ENSDARG00000053973/ENSDARG00000069293/ENSDARG00000112419/ENSDARG00000087359/ENSDARG00000090185/ENSDARG00000076170/ENSDARG00000014556/ENSDARG00000091609
BP	GO:0015671	oxygen transport	6/991	17/16327	0.000341277	0.0098239	ENSDARG00000087390/ENSDARG00000089124/ENSDARG00000113599/ENSDARG00000079305/ENSDARG00000088330/ENSDARG00000089475	AL935210.1/hbae1.3/hbbe1.1/hbae3/hbae1/hbae1	6	6	ENSDARG00000087390/ENSDARG00000089124/ENSDARG00000113599/ENSDARG00000079305/ENSDARG00000088330/ENSDARG00000089475	0
BP	GO:0034308	primary alcohol metabolic process	6/991	17/16327	0.000341277	0.0098239	ENSDARG00000044803/ENSDARG00000019260/ENSDARG00000017882/ENSDARG00000024278/ENSDARG00000044982/ENSDARG00000037191	dhrs3b/dhrs9/rdh1/adh8b/dhrs3a/ttr	6	2	ENSDARG00000044803/ENSDARG00000044982	4	ENSDARG00000019260/ENSDARG00000017882/ENSDARG00000024278/ENSDARG00000037191
BP	GO:0006631	fatty acid metabolic process	17/991	111/16327	0.00036761	0.0104329	ENSDARG00000062788/ENSDARG00000045414/ENSDARG00000012076/ENSDARG00000054534/ENSDARG00000095863/ENSDARG00000101423/ENSDARG00000086740/ENSDARG00000038900/ENSDARG00000014727/ENSDARG00000069375/ENSDARG00000099960/ENSDARG00000038881/ENSDARG00000017047/ENSDARG00000020239/ENSDARG00000090063/ENSDARG00000038865/ENSDARG00000004539	irg1l/elovl2/apoa1a/ACOT12/afp4/CYP2C9/phyh/acadm/acox1/zgc:162608/elovl1a/acaa2/slc27a4/lpin1/fa2h/acox3/ptgs2a	17	6	ENSDARG00000062788/ENSDARG00000012076/ENSDARG00000095863/ENSDARG00000069375/ENSDARG00000099960/ENSDARG00000004539	11	ENSDARG00000045414/ENSDARG00000054534/ENSDARG00000101423/ENSDARG00000086740/ENSDARG00000038900/ENSDARG00000014727/ENSDARG00000038881/ENSDARG00000017047/ENSDARG00000020239/ENSDARG00000090063/ENSDARG00000038865
BP	GO:0048878	chemical homeostasis	35/991	315/16327	0.000400719	0.0112146	ENSDARG00000010312/ENSDARG00000012881/ENSDARG00000102004/ENSDARG00000003615/ENSDARG00000019998/ENSDARG00000069018/ENSDARG00000075159/ENSDARG00000040295/ENSDARG00000012076/ENSDARG00000020574/ENSDARG00000012903/ENSDARG00000095863/ENSDARG00000031776/ENSDARG00000060303/ENSDARG00000058476/ENSDARG00000009018/ENSDARG00000028824/ENSDARG00000016771/ENSDARG00000022424/ENSDARG00000069375/ENSDARG00000031848/…	cp/slc4a1a/apoea/slc26a3.2/slc30a7/cyp7a1/meltf/apoeb/apoa1a/atp2a1/slc34a2a/afp4/zgc:92066/slc4a10b/stc1l/rhbg/slc34a1a/tfa/slc26a5/zgc:162608/pparg/hmox1a/slc24a3/zgc:92066/cxcl12a/slc4a2a/atp2b2/notch2/atp6v0a1b/gck/hpx/slc12a10.2/tfr1b/slc9a3r1a/itpr1b	35	19	ENSDARG00000010312/ENSDARG00000012881/ENSDARG00000102004/ENSDARG00000040295/ENSDARG00000012076/ENSDARG00000020574/ENSDARG00000095863/ENSDARG00000031776/ENSDARG00000058476/ENSDARG00000009018/ENSDARG00000022424/ENSDARG00000069375/ENSDARG00000027529/ENSDARG00000116586/ENSDARG00000037116/ENSDARG00000028173/ENSDARG00000043130/ENSDARG00000012609/ENSDARG00000071173	16	ENSDARG00000003615/ENSDARG00000019998/ENSDARG00000069018/ENSDARG00000075159/ENSDARG00000012903/ENSDARG00000060303/ENSDARG00000028824/ENSDARG00000016771/ENSDARG00000031848/ENSDARG00000006760/ENSDARG00000063433/ENSDARG00000015174/ENSDARG00000068006/ENSDARG00000077372/ENSDARG00000000068/ENSDARG00000074149
BP	GO:0044270	cellular nitrogen compound catabolic process	24/991	187/16327	0.000413986	0.0114272	ENSDARG00000071429/ENSDARG00000055240/ENSDARG00000042010/ENSDARG00000076487/ENSDARG00000009160/ENSDARG00000033594/ENSDARG00000027529/ENSDARG00000023176/ENSDARG00000002986/ENSDARG00000040503/ENSDARG00000078247/ENSDARG00000016999/ENSDARG00000011665/ENSDARG00000100719/ENSDARG00000114695/ENSDARG00000086735/ENSDARG00000070230/ENSDARG00000042124/ENSDARG00000060504/ENSDARG00000068006/ENSDARG00000071017/…	tdo2a/xdh/pklr/haao/kmo/ido1/hmox1a/tdo2b/gda/sb:cb81/vip/lin28a/aldoaa/uraha/hmox2a/si:ch1073-111c8.3/aldh1l2/si:dkey-4e7.3/pfkla/gck/nt5e/pgam1b/hal/eno2	24	6	ENSDARG00000027529/ENSDARG00000040503/ENSDARG00000016999/ENSDARG00000100719/ENSDARG00000070230/ENSDARG00000017444	18	ENSDARG00000071429/ENSDARG00000055240/ENSDARG00000042010/ENSDARG00000076487/ENSDARG00000009160/ENSDARG00000033594/ENSDARG00000023176/ENSDARG00000002986/ENSDARG00000078247/ENSDARG00000011665/ENSDARG00000114695/ENSDARG00000086735/ENSDARG00000042124/ENSDARG00000060504/ENSDARG00000068006/ENSDARG00000071017/ENSDARG00000014068/ENSDARG00000014287
BP	GO:0019433	triglyceride catabolic process	5/991	12/16327	0.000450954	0.0116483	ENSDARG00000102004/ENSDARG00000040295/ENSDARG00000012076/ENSDARG00000095863/ENSDARG00000069375	apoea/apoeb/apoa1a/afp4/zgc:162608	5	5	ENSDARG00000102004/ENSDARG00000040295/ENSDARG00000012076/ENSDARG00000095863/ENSDARG00000069375	0
BP	GO:0032371	regulation of sterol transport	5/991	12/16327	0.000450954	0.0116483	ENSDARG00000102004/ENSDARG00000040295/ENSDARG00000012076/ENSDARG00000095863/ENSDARG00000069375	apoea/apoeb/apoa1a/afp4/zgc:162608	5	5	ENSDARG00000102004/ENSDARG00000040295/ENSDARG00000012076/ENSDARG00000095863/ENSDARG00000069375	0
BP	GO:0032374	regulation of cholesterol transport	5/991	12/16327	0.000450954	0.0116483	ENSDARG00000102004/ENSDARG00000040295/ENSDARG00000012076/ENSDARG00000095863/ENSDARG00000069375	apoea/apoeb/apoa1a/afp4/zgc:162608	5	5	ENSDARG00000102004/ENSDARG00000040295/ENSDARG00000012076/ENSDARG00000095863/ENSDARG00000069375	0
BP	GO:0046889	positive regulation of lipid biosynthetic process	5/991	12/16327	0.000450954	0.0116483	ENSDARG00000102004/ENSDARG00000040295/ENSDARG00000012076/ENSDARG00000095863/ENSDARG00000069375	apoea/apoeb/apoa1a/afp4/zgc:162608	5	5	ENSDARG00000102004/ENSDARG00000040295/ENSDARG00000012076/ENSDARG00000095863/ENSDARG00000069375	0
BP	GO:0071711	basement membrane organization	5/991	12/16327	0.000450954	0.0116483	ENSDARG00000016936/ENSDARG00000098733/ENSDARG00000002084/ENSDARG00000052063/ENSDARG00000054619	hmcn1/pxdn/lamb2/col4a5/fras1	5	5	ENSDARG00000016936/ENSDARG00000098733/ENSDARG00000002084/ENSDARG00000052063/ENSDARG00000054619	0
BP	GO:0009636	response to toxic substance	16/991	103/16327	0.000460408	0.0116483	ENSDARG00000010936/ENSDARG00000033285/ENSDARG00000103019/ENSDARG00000056885/ENSDARG00000098733/ENSDARG00000005335/ENSDARG00000022183/ENSDARG00000091511/ENSDARG00000043848/ENSDARG00000045768/ENSDARG00000034503/ENSDARG00000004539/ENSDARG00000033364/ENSDARG00000029795/ENSDARG00000034307/ENSDARG00000086647	abcb4/gsto2/gstp2/per1a/pxdn/slc22a4/gsto1/gpx7/sod1/cry1aa/per2/ptgs2a/mgst3b/fam213b/chrne/chrng	16	5	ENSDARG00000098733/ENSDARG00000091511/ENSDARG00000004539/ENSDARG00000034307/ENSDARG00000086647	11	ENSDARG00000010936/ENSDARG00000033285/ENSDARG00000103019/ENSDARG00000056885/ENSDARG00000005335/ENSDARG00000022183/ENSDARG00000043848/ENSDARG00000045768/ENSDARG00000034503/ENSDARG00000033364/ENSDARG00000029795
BP	GO:0044242	cellular lipid catabolic process	13/991	74/16327	0.000462465	0.0116483	ENSDARG00000102004/ENSDARG00000040295/ENSDARG00000010130/ENSDARG00000012076/ENSDARG00000095863/ENSDARG00000086740/ENSDARG00000038900/ENSDARG00000014727/ENSDARG00000069375/ENSDARG00000038881/ENSDARG00000025797/ENSDARG00000020239/ENSDARG00000038865	apoea/apoeb/smpdl3b/apoa1a/afp4/phyh/acadm/acox1/zgc:162608/acaa2/abhd2a/lpin1/acox3	13	5	ENSDARG00000102004/ENSDARG00000040295/ENSDARG00000012076/ENSDARG00000095863/ENSDARG00000069375	8	ENSDARG00000010130/ENSDARG00000086740/ENSDARG00000038900/ENSDARG00000014727/ENSDARG00000038881/ENSDARG00000025797/ENSDARG00000020239/ENSDARG00000038865
BP	GO:0032269	negative regulation of cellular protein metabolic process	35/991	319/16327	0.000506311	0.0125953	ENSDARG00000075261/ENSDARG00000076321/ENSDARG00000041685/ENSDARG00000099719/ENSDARG00000016412/ENSDARG00000026611/ENSDARG00000070331/ENSDARG00000090615/ENSDARG00000104721/ENSDARG00000053973/ENSDARG00000027867/ENSDARG00000069293/ENSDARG00000112419/ENSDARG00000076554/ENSDARG00000038424/ENSDARG00000012066/ENSDARG00000040930/ENSDARG00000021004/ENSDARG00000075593/ENSDARG00000087359/ENSDARG00000090185/…	timp2b/col28a2a/A2ML1 (1 of many)/cdkn1d/agt/socs3b/muc5.1/cd59/si:dkey-203a12.9/fetub/paplna/ahsg2/si:ch211-62a1.3/cdkn1a/si:dkey-8k3.2/dcn/deptor/c5/trim71/c3a.2/si:dkeyp-73b11.8/pcsk1nl/ambp/cpamd8/CABZ01040054.1/socs3a/pbx4/sb:cb81/lin28a/serpinb1l3/spink4/si:ch1073-111c8.3/camk2n1a/si:ch211-284e20.8/serpinf1	35	18	ENSDARG00000075261/ENSDARG00000076321/ENSDARG00000099719/ENSDARG00000016412/ENSDARG00000026611/ENSDARG00000027867/ENSDARG00000038424/ENSDARG00000012066/ENSDARG00000021004/ENSDARG00000075593/ENSDARG00000004296/ENSDARG00000056530/ENSDARG00000025428/ENSDARG00000052150/ENSDARG00000040503/ENSDARG00000016999/ENSDARG00000070918/ENSDARG00000069048	17	ENSDARG00000041685/ENSDARG00000070331/ENSDARG00000090615/ENSDARG00000104721/ENSDARG00000053973/ENSDARG00000069293/ENSDARG00000112419/ENSDARG00000076554/ENSDARG00000040930/ENSDARG00000087359/ENSDARG00000090185/ENSDARG00000076170/ENSDARG00000101621/ENSDARG00000014556/ENSDARG00000091609/ENSDARG00000086735/ENSDARG00000025855
BP	GO:0006576	cellular biogenic amine metabolic process	7/991	25/16327	0.000543163	0.0131864	ENSDARG00000071429/ENSDARG00000007377/ENSDARG00000023712/ENSDARG00000076487/ENSDARG00000009160/ENSDARG00000033594/ENSDARG00000023176	tdo2a/odc1/mao/haao/kmo/ido1/tdo2b	7	1	ENSDARG00000007377	6	ENSDARG00000071429/ENSDARG00000023712/ENSDARG00000076487/ENSDARG00000009160/ENSDARG00000033594/ENSDARG00000023176
BP	GO:0044106	cellular amine metabolic process	7/991	25/16327	0.000543163	0.0131864	ENSDARG00000071429/ENSDARG00000007377/ENSDARG00000023712/ENSDARG00000076487/ENSDARG00000009160/ENSDARG00000033594/ENSDARG00000023176	tdo2a/odc1/mao/haao/kmo/ido1/tdo2b	7	1	ENSDARG00000007377	6	ENSDARG00000071429/ENSDARG00000023712/ENSDARG00000076487/ENSDARG00000009160/ENSDARG00000033594/ENSDARG00000023176
BP	GO:0043086	negative regulation of catalytic activity	30/991	261/16327	0.000579073	0.0138909	ENSDARG00000100095/ENSDARG00000075261/ENSDARG00000076321/ENSDARG00000041685/ENSDARG00000099719/ENSDARG00000016412/ENSDARG00000026611/ENSDARG00000070331/ENSDARG00000104721/ENSDARG00000053973/ENSDARG00000027867/ENSDARG00000069293/ENSDARG00000112419/ENSDARG00000076554/ENSDARG00000038424/ENSDARG00000012066/ENSDARG00000040930/ENSDARG00000021004/ENSDARG00000087359/ENSDARG00000090185/ENSDARG00000076170/…	anxa1b/timp2b/col28a2a/A2ML1 (1 of many)/cdkn1d/agt/socs3b/muc5.1/si:dkey-203a12.9/fetub/paplna/ahsg2/si:ch211-62a1.3/cdkn1a/si:dkey-8k3.2/dcn/deptor/c5/c3a.2/si:dkeyp-73b11.8/pcsk1nl/ambp/cpamd8/socs3a/serpinb1l3/spink4/camk2n1a/si:ch211-284e20.8/serpinf1/anxa1a	30	15	ENSDARG00000100095/ENSDARG00000075261/ENSDARG00000076321/ENSDARG00000099719/ENSDARG00000016412/ENSDARG00000026611/ENSDARG00000027867/ENSDARG00000038424/ENSDARG00000012066/ENSDARG00000021004/ENSDARG00000004296/ENSDARG00000056530/ENSDARG00000025428/ENSDARG00000070918/ENSDARG00000069048	15	ENSDARG00000041685/ENSDARG00000070331/ENSDARG00000104721/ENSDARG00000053973/ENSDARG00000069293/ENSDARG00000112419/ENSDARG00000076554/ENSDARG00000040930/ENSDARG00000087359/ENSDARG00000090185/ENSDARG00000076170/ENSDARG00000014556/ENSDARG00000091609/ENSDARG00000025855/ENSDARG00000026726
BP	GO:0051248	negative regulation of protein metabolic process	35/991	322/16327	0.000600987	0.0142469	ENSDARG00000075261/ENSDARG00000076321/ENSDARG00000041685/ENSDARG00000099719/ENSDARG00000016412/ENSDARG00000026611/ENSDARG00000070331/ENSDARG00000090615/ENSDARG00000104721/ENSDARG00000053973/ENSDARG00000027867/ENSDARG00000069293/ENSDARG00000112419/ENSDARG00000076554/ENSDARG00000038424/ENSDARG00000012066/ENSDARG00000040930/ENSDARG00000021004/ENSDARG00000075593/ENSDARG00000087359/ENSDARG00000090185/…	timp2b/col28a2a/A2ML1 (1 of many)/cdkn1d/agt/socs3b/muc5.1/cd59/si:dkey-203a12.9/fetub/paplna/ahsg2/si:ch211-62a1.3/cdkn1a/si:dkey-8k3.2/dcn/deptor/c5/trim71/c3a.2/si:dkeyp-73b11.8/pcsk1nl/ambp/cpamd8/CABZ01040054.1/socs3a/pbx4/sb:cb81/lin28a/serpinb1l3/spink4/si:ch1073-111c8.3/camk2n1a/si:ch211-284e20.8/serpinf1	35	18	ENSDARG00000075261/ENSDARG00000076321/ENSDARG00000099719/ENSDARG00000016412/ENSDARG00000026611/ENSDARG00000027867/ENSDARG00000038424/ENSDARG00000012066/ENSDARG00000021004/ENSDARG00000075593/ENSDARG00000004296/ENSDARG00000056530/ENSDARG00000025428/ENSDARG00000052150/ENSDARG00000040503/ENSDARG00000016999/ENSDARG00000070918/ENSDARG00000069048	17	ENSDARG00000041685/ENSDARG00000070331/ENSDARG00000090615/ENSDARG00000104721/ENSDARG00000053973/ENSDARG00000069293/ENSDARG00000112419/ENSDARG00000076554/ENSDARG00000040930/ENSDARG00000087359/ENSDARG00000090185/ENSDARG00000076170/ENSDARG00000101621/ENSDARG00000014556/ENSDARG00000091609/ENSDARG00000086735/ENSDARG00000025855
BP	GO:0019439	aromatic compound catabolic process	24/991	192/16327	0.000609387	0.0142781	ENSDARG00000071429/ENSDARG00000055240/ENSDARG00000042010/ENSDARG00000076487/ENSDARG00000009160/ENSDARG00000033594/ENSDARG00000027529/ENSDARG00000023176/ENSDARG00000002986/ENSDARG00000040503/ENSDARG00000078247/ENSDARG00000016999/ENSDARG00000011665/ENSDARG00000100719/ENSDARG00000114695/ENSDARG00000086735/ENSDARG00000070230/ENSDARG00000042124/ENSDARG00000060504/ENSDARG00000068006/ENSDARG00000071017/…	tdo2a/xdh/pklr/haao/kmo/ido1/hmox1a/tdo2b/gda/sb:cb81/vip/lin28a/aldoaa/uraha/hmox2a/si:ch1073-111c8.3/aldh1l2/si:dkey-4e7.3/pfkla/gck/nt5e/pgam1b/hal/eno2	24	6	ENSDARG00000027529/ENSDARG00000040503/ENSDARG00000016999/ENSDARG00000100719/ENSDARG00000070230/ENSDARG00000017444	18	ENSDARG00000071429/ENSDARG00000055240/ENSDARG00000042010/ENSDARG00000076487/ENSDARG00000009160/ENSDARG00000033594/ENSDARG00000023176/ENSDARG00000002986/ENSDARG00000078247/ENSDARG00000011665/ENSDARG00000114695/ENSDARG00000086735/ENSDARG00000042124/ENSDARG00000060504/ENSDARG00000068006/ENSDARG00000071017/ENSDARG00000014068/ENSDARG00000014287
BP	GO:0040007	growth	32/991	286/16327	0.000618186	0.0143178	ENSDARG00000102004/ENSDARG00000042816/ENSDARG00000052960/ENSDARG00000040295/ENSDARG00000089769/ENSDARG00000104773/ENSDARG00000101209/ENSDARG00000006598/ENSDARG00000099351/ENSDARG00000011334/ENSDARG00000012066/ENSDARG00000055678/ENSDARG00000018569/ENSDARG00000104393/ENSDARG00000037116/ENSDARG00000052063/ENSDARG00000077226/ENSDARG00000043130/ENSDARG00000035338/ENSDARG00000039150/ENSDARG00000068910/…	apoea/mmp9/nppa/apoeb/hapln1a/junbb/lamb1a/sgk2b/igfbp1a/ncaldb/dcn/akap12b/tnfrsf1a/npr2/cxcl12a/col4a5/smarca4a/notch2/tppp2/lgmn/nos1/slit2/smc1a/kdm6bb/mdka/slit1a/lfng/igf2b/nkx6.1/anxa1a/ctsba/hdac1	32	27	ENSDARG00000102004/ENSDARG00000042816/ENSDARG00000052960/ENSDARG00000040295/ENSDARG00000089769/ENSDARG00000104773/ENSDARG00000101209/ENSDARG00000006598/ENSDARG00000099351/ENSDARG00000012066/ENSDARG00000055678/ENSDARG00000018569/ENSDARG00000104393/ENSDARG00000037116/ENSDARG00000052063/ENSDARG00000077226/ENSDARG00000043130/ENSDARG00000068910/ENSDARG00000004246/ENSDARG00000056929/ENSDARG00000036036/…	5	ENSDARG00000011334/ENSDARG00000035338/ENSDARG00000039150/ENSDARG00000055754/ENSDARG00000026726
BP	GO:0042537	benzene-containing compound metabolic process	5/991	13/16327	0.000696301	0.0157646	ENSDARG00000071429/ENSDARG00000076487/ENSDARG00000009160/ENSDARG00000033594/ENSDARG00000023176	tdo2a/haao/kmo/ido1/tdo2b	5	0		5	ENSDARG00000071429/ENSDARG00000076487/ENSDARG00000009160/ENSDARG00000033594/ENSDARG00000023176
BP	GO:0042752	regulation of circadian rhythm	5/991	13/16327	0.000696301	0.0157646	ENSDARG00000068374/ENSDARG00000033160/ENSDARG00000012499/ENSDARG00000045768/ENSDARG00000034503	si:ch211-132b12.7/nr1d1/per1b/cry1aa/per2	5	0		5	ENSDARG00000068374/ENSDARG00000033160/ENSDARG00000012499/ENSDARG00000045768/ENSDARG00000034503
BP	GO:0009583	detection of light stimulus	10/991	50/16327	0.000720729	0.0161363	ENSDARG00000020602/ENSDARG00000042529/ENSDARG00000045677/ENSDARG00000097008/ENSDARG00000017274/ENSDARG00000044280/ENSDARG00000002193/ENSDARG00000101209/ENSDARG00000036279/ENSDARG00000054890	grk7a/gnat2/opn1sw1/opn1mw1/opn1sw2/opn1mw2/rho/lamb1a/lamc1/rgra	10	2	ENSDARG00000101209/ENSDARG00000036279	8	ENSDARG00000020602/ENSDARG00000042529/ENSDARG00000045677/ENSDARG00000097008/ENSDARG00000017274/ENSDARG00000044280/ENSDARG00000002193/ENSDARG00000054890
BP	GO:0033333	fin development	13/991	78/16327	0.000778558	0.0170948	ENSDARG00000056029/ENSDARG00000042816/ENSDARG00000079302/ENSDARG00000019260/ENSDARG00000059746/ENSDARG00000016936/ENSDARG00000017882/ENSDARG00000079327/ENSDARG00000002445/ENSDARG00000100089/ENSDARG00000054619/ENSDARG00000076856/ENSDARG00000018426	cyp26c1/mmp9/and2/dhrs9/plod1a/hmcn1/rdh1/hmcn2/prdm1a/camk2b2/fras1/frem2a/aldh7a1	13	8	ENSDARG00000056029/ENSDARG00000042816/ENSDARG00000059746/ENSDARG00000016936/ENSDARG00000079327/ENSDARG00000002445/ENSDARG00000054619/ENSDARG00000076856	5	ENSDARG00000079302/ENSDARG00000019260/ENSDARG00000017882/ENSDARG00000100089/ENSDARG00000018426
BP	GO:1901606	alpha-amino acid catabolic process	9/991	42/16327	0.000780623	0.0170948	ENSDARG00000071429/ENSDARG00000069095/ENSDARG00000076487/ENSDARG00000009160/ENSDARG00000033594/ENSDARG00000023176/ENSDARG00000086746/ENSDARG00000038207/ENSDARG00000017444	tdo2a/gls2a/haao/kmo/ido1/tdo2b/prodha/aldh4a1/hal	9	1	ENSDARG00000017444	8	ENSDARG00000071429/ENSDARG00000069095/ENSDARG00000076487/ENSDARG00000009160/ENSDARG00000033594/ENSDARG00000023176/ENSDARG00000086746/ENSDARG00000038207
BP	GO:0043648	dicarboxylic acid metabolic process	8/991	34/16327	0.00078899	0.0170948	ENSDARG00000042221/ENSDARG00000069095/ENSDARG00000076487/ENSDARG00000009160/ENSDARG00000086746/ENSDARG00000070230/ENSDARG00000038207/ENSDARG00000017444	mthfd1l/gls2a/haao/kmo/prodha/aldh1l2/aldh4a1/hal	8	3	ENSDARG00000042221/ENSDARG00000070230/ENSDARG00000017444	5	ENSDARG00000069095/ENSDARG00000076487/ENSDARG00000009160/ENSDARG00000086746/ENSDARG00000038207
BP	GO:0006814	sodium ion transport	17/991	119/16327	0.000833832	0.0178102	ENSDARG00000007080/ENSDARG00000013871/ENSDARG00000104139/ENSDARG00000012903/novel.4300/ENSDARG00000007739/ENSDARG00000001870/ENSDARG00000028824/ENSDARG00000052700/ENSDARG00000006760/ENSDARG00000077691/ENSDARG00000037145/novel.5174/ENSDARG00000053853/ENSDARG00000059053/ENSDARG00000071173/ENSDARG00000034588	rhcgl1/slc5a1/atp1a3b/slc34a2a/-/atp1a1a.2/atp1a1a.4/slc34a1a/SLC9B2/slc24a3/slc13a5a/slc8a4b/-/slc13a2/slc13a4/slc12a10.2/scn4ab	17	5	ENSDARG00000007739/ENSDARG00000052700/ENSDARG00000053853/ENSDARG00000059053/ENSDARG00000071173	12	ENSDARG00000007080/ENSDARG00000013871/ENSDARG00000104139/ENSDARG00000012903/novel.4300/ENSDARG00000001870/ENSDARG00000028824/ENSDARG00000006760/ENSDARG00000077691/ENSDARG00000037145/novel.5174/ENSDARG00000034588
BP	GO:0008652	cellular amino acid biosynthetic process	10/991	51/16327	0.000848523	0.0178102	ENSDARG00000016733/ENSDARG00000013430/ENSDARG00000001873/ENSDARG00000069095/ENSDARG00000027419/ENSDARG00000015537/ENSDARG00000016375/ENSDARG00000010267/ENSDARG00000018478/ENSDARG00000099776	psat1/bhmt/phgdh/gls2a/gad1b/gad2/asns/dpydb/agxtb/glula	10	4	ENSDARG00000016733/ENSDARG00000013430/ENSDARG00000001873/ENSDARG00000016375	6	ENSDARG00000069095/ENSDARG00000027419/ENSDARG00000015537/ENSDARG00000010267/ENSDARG00000018478/ENSDARG00000099776
BP	GO:0033334	fin morphogenesis	10/991	51/16327	0.000848523	0.0178102	ENSDARG00000042816/ENSDARG00000019260/ENSDARG00000059746/ENSDARG00000016936/ENSDARG00000017882/ENSDARG00000079327/ENSDARG00000002445/ENSDARG00000100089/ENSDARG00000054619/ENSDARG00000076856	mmp9/dhrs9/plod1a/hmcn1/rdh1/hmcn2/prdm1a/camk2b2/fras1/frem2a	10	7	ENSDARG00000042816/ENSDARG00000059746/ENSDARG00000016936/ENSDARG00000079327/ENSDARG00000002445/ENSDARG00000054619/ENSDARG00000076856	3	ENSDARG00000019260/ENSDARG00000017882/ENSDARG00000100089
BP	GO:0030301	cholesterol transport	7/991	27/16327	0.000902028	0.018738	ENSDARG00000102004/ENSDARG00000040295/ENSDARG00000012076/ENSDARG00000095863/ENSDARG00000069375/ENSDARG00000017180/ENSDARG00000030872	apoea/apoeb/apoa1a/afp4/zgc:162608/npc1/cetp	7	7	ENSDARG00000102004/ENSDARG00000040295/ENSDARG00000012076/ENSDARG00000095863/ENSDARG00000069375/ENSDARG00000017180/ENSDARG00000030872	0
BP	GO:0048511	rhythmic process	10/991	52/16327	0.00099435	0.0204451	ENSDARG00000068374/ENSDARG00000008788/ENSDARG00000087188/ENSDARG00000033160/ENSDARG00000010519/ENSDARG00000004060/ENSDARG00000012499/ENSDARG00000031848/ENSDARG00000045768/ENSDARG00000034503	si:ch211-132b12.7/camk1gb/nfil3-6/nr1d1/per3/bhlhe40/per1b/pparg/cry1aa/per2	10	0		10	ENSDARG00000068374/ENSDARG00000008788/ENSDARG00000087188/ENSDARG00000033160/ENSDARG00000010519/ENSDARG00000004060/ENSDARG00000012499/ENSDARG00000031848/ENSDARG00000045768/ENSDARG00000034503
BP	GO:0015918	sterol transport	7/991	28/16327	0.00114042	0.0229794	ENSDARG00000102004/ENSDARG00000040295/ENSDARG00000012076/ENSDARG00000095863/ENSDARG00000069375/ENSDARG00000017180/ENSDARG00000030872	apoea/apoeb/apoa1a/afp4/zgc:162608/npc1/cetp	7	7	ENSDARG00000102004/ENSDARG00000040295/ENSDARG00000012076/ENSDARG00000095863/ENSDARG00000069375/ENSDARG00000017180/ENSDARG00000030872	0
BP	GO:0035107	appendage morphogenesis	10/991	53/16327	0.00116007	0.0231439	ENSDARG00000042816/ENSDARG00000019260/ENSDARG00000059746/ENSDARG00000016936/ENSDARG00000017882/ENSDARG00000079327/ENSDARG00000002445/ENSDARG00000100089/ENSDARG00000054619/ENSDARG00000076856	mmp9/dhrs9/plod1a/hmcn1/rdh1/hmcn2/prdm1a/camk2b2/fras1/frem2a	10	7	ENSDARG00000042816/ENSDARG00000059746/ENSDARG00000016936/ENSDARG00000079327/ENSDARG00000002445/ENSDARG00000054619/ENSDARG00000076856	3	ENSDARG00000019260/ENSDARG00000017882/ENSDARG00000100089
BP	GO:0031175	neuron projection development	40/991	401/16327	0.00137787	0.0268774	ENSDARG00000102004/ENSDARG00000040295/ENSDARG00000012076/ENSDARG00000102277/ENSDARG00000095863/ENSDARG00000101209/ENSDARG00000076317/ENSDARG00000104693/ENSDARG00000011334/ENSDARG00000069375/ENSDARG00000058538/ENSDARG00000093357/ENSDARG00000096546/ENSDARG00000032865/ENSDARG00000036279/ENSDARG00000025428/ENSDARG00000052150/ENSDARG00000037116/ENSDARG00000011665/ENSDARG00000052063/ENSDARG00000033655/…	apoea/apoeb/apoa1a/lama1/afp4/lamb1a/wu:fb72h05/il6st/ncaldb/zgc:162608/alcamb/nyap2b/nrp2a/pacsin1a/lamc1/socs3a/pbx4/cxcl12a/aldoaa/col4a5/stmn1b/zgc:153913/tppp2/lgmn/nos1/myo5b/notum2/slit2/frya/col12a1b/slit1a/col12a1a/sgk1/mmp2/nkx6.1/boc/cdh11/nefmb/neflb/kcnc3a	40	29	ENSDARG00000102004/ENSDARG00000040295/ENSDARG00000012076/ENSDARG00000102277/ENSDARG00000095863/ENSDARG00000101209/ENSDARG00000076317/ENSDARG00000104693/ENSDARG00000069375/ENSDARG00000058538/ENSDARG00000093357/ENSDARG00000096546/ENSDARG00000036279/ENSDARG00000025428/ENSDARG00000052150/ENSDARG00000037116/ENSDARG00000052063/ENSDARG00000063518/ENSDARG00000068910/ENSDARG00000088411/ENSDARG00000004246/…	11	ENSDARG00000011334/ENSDARG00000032865/ENSDARG00000011665/ENSDARG00000033655/ENSDARG00000035338/ENSDARG00000039150/ENSDARG00000062003/ENSDARG00000013921/ENSDARG00000043697/ENSDARG00000012426/ENSDARG00000055855
BP	GO:0048736	appendage development	13/991	83/16327	0.00141182	0.0268774	ENSDARG00000056029/ENSDARG00000042816/ENSDARG00000079302/ENSDARG00000019260/ENSDARG00000059746/ENSDARG00000016936/ENSDARG00000017882/ENSDARG00000079327/ENSDARG00000002445/ENSDARG00000100089/ENSDARG00000054619/ENSDARG00000076856/ENSDARG00000018426	cyp26c1/mmp9/and2/dhrs9/plod1a/hmcn1/rdh1/hmcn2/prdm1a/camk2b2/fras1/frem2a/aldh7a1	13	8	ENSDARG00000056029/ENSDARG00000042816/ENSDARG00000059746/ENSDARG00000016936/ENSDARG00000079327/ENSDARG00000002445/ENSDARG00000054619/ENSDARG00000076856	5	ENSDARG00000079302/ENSDARG00000019260/ENSDARG00000017882/ENSDARG00000100089/ENSDARG00000018426
BP	GO:0055006	cardiac cell development	7/991	29/16327	0.0014255	0.0268774	ENSDARG00000056029/ENSDARG00000098237/ENSDARG00000040334/ENSDARG00000090637/ENSDARG00000104484/ENSDARG00000040009/ENSDARG00000056964	cyp26c1/fbn2b/mat2aa/myh6/itgb1b/palld/ilk	7	7	ENSDARG00000056029/ENSDARG00000098237/ENSDARG00000040334/ENSDARG00000090637/ENSDARG00000104484/ENSDARG00000040009/ENSDARG00000056964	0
BP	GO:0044092	negative regulation of molecular function	30/991	276/16327	0.00142962	0.0268774	ENSDARG00000100095/ENSDARG00000075261/ENSDARG00000076321/ENSDARG00000041685/ENSDARG00000099719/ENSDARG00000016412/ENSDARG00000026611/ENSDARG00000070331/ENSDARG00000104721/ENSDARG00000053973/ENSDARG00000027867/ENSDARG00000069293/ENSDARG00000112419/ENSDARG00000076554/ENSDARG00000038424/ENSDARG00000012066/ENSDARG00000040930/ENSDARG00000021004/ENSDARG00000087359/ENSDARG00000090185/ENSDARG00000076170/…	anxa1b/timp2b/col28a2a/A2ML1 (1 of many)/cdkn1d/agt/socs3b/muc5.1/si:dkey-203a12.9/fetub/paplna/ahsg2/si:ch211-62a1.3/cdkn1a/si:dkey-8k3.2/dcn/deptor/c5/c3a.2/si:dkeyp-73b11.8/pcsk1nl/ambp/cpamd8/socs3a/serpinb1l3/spink4/camk2n1a/si:ch211-284e20.8/serpinf1/anxa1a	30	15	ENSDARG00000100095/ENSDARG00000075261/ENSDARG00000076321/ENSDARG00000099719/ENSDARG00000016412/ENSDARG00000026611/ENSDARG00000027867/ENSDARG00000038424/ENSDARG00000012066/ENSDARG00000021004/ENSDARG00000004296/ENSDARG00000056530/ENSDARG00000025428/ENSDARG00000070918/ENSDARG00000069048	15	ENSDARG00000041685/ENSDARG00000070331/ENSDARG00000104721/ENSDARG00000053973/ENSDARG00000069293/ENSDARG00000112419/ENSDARG00000076554/ENSDARG00000040930/ENSDARG00000087359/ENSDARG00000090185/ENSDARG00000076170/ENSDARG00000014556/ENSDARG00000091609/ENSDARG00000025855/ENSDARG00000026726
BP	GO:0061564	axon development	32/991	301/16327	0.00145656	0.0268774	ENSDARG00000102004/ENSDARG00000040295/ENSDARG00000102277/ENSDARG00000101209/ENSDARG00000076317/ENSDARG00000104693/ENSDARG00000011334/ENSDARG00000058538/ENSDARG00000096546/ENSDARG00000036279/ENSDARG00000025428/ENSDARG00000052150/ENSDARG00000037116/ENSDARG00000011665/ENSDARG00000052063/ENSDARG00000063518/ENSDARG00000035338/ENSDARG00000039150/ENSDARG00000068910/ENSDARG00000062003/ENSDARG00000088411/…	apoea/apoeb/lama1/lamb1a/wu:fb72h05/il6st/ncaldb/alcamb/nrp2a/lamc1/socs3a/pbx4/cxcl12a/aldoaa/col4a5/zgc:153913/tppp2/lgmn/nos1/myo5b/notum2/slit2/col12a1b/slit1a/col12a1a/mmp2/nkx6.1/boc/cdh11/nefmb/neflb/kcnc3a	32	24	ENSDARG00000102004/ENSDARG00000040295/ENSDARG00000102277/ENSDARG00000101209/ENSDARG00000076317/ENSDARG00000104693/ENSDARG00000058538/ENSDARG00000096546/ENSDARG00000036279/ENSDARG00000025428/ENSDARG00000052150/ENSDARG00000037116/ENSDARG00000052063/ENSDARG00000063518/ENSDARG00000068910/ENSDARG00000088411/ENSDARG00000004246/ENSDARG00000019601/ENSDARG00000044954/ENSDARG00000078322/ENSDARG00000017676/…	8	ENSDARG00000011334/ENSDARG00000011665/ENSDARG00000035338/ENSDARG00000039150/ENSDARG00000062003/ENSDARG00000043697/ENSDARG00000012426/ENSDARG00000055855
BP	GO:0006695	cholesterol biosynthetic process	5/991	15/16327	0.00146725	0.0268774	ENSDARG00000102004/ENSDARG00000040295/ENSDARG00000012076/ENSDARG00000095863/ENSDARG00000069375	apoea/apoeb/apoa1a/afp4/zgc:162608	5	5	ENSDARG00000102004/ENSDARG00000040295/ENSDARG00000012076/ENSDARG00000095863/ENSDARG00000069375	0
BP	GO:0032368	regulation of lipid transport	5/991	15/16327	0.00146725	0.0268774	ENSDARG00000102004/ENSDARG00000040295/ENSDARG00000012076/ENSDARG00000095863/ENSDARG00000069375	apoea/apoeb/apoa1a/afp4/zgc:162608	5	5	ENSDARG00000102004/ENSDARG00000040295/ENSDARG00000012076/ENSDARG00000095863/ENSDARG00000069375	0
BP	GO:0042430	indole-containing compound metabolic process	5/991	15/16327	0.00146725	0.0268774	ENSDARG00000071429/ENSDARG00000076487/ENSDARG00000009160/ENSDARG00000033594/ENSDARG00000023176	tdo2a/haao/kmo/ido1/tdo2b	5	0		5	ENSDARG00000071429/ENSDARG00000076487/ENSDARG00000009160/ENSDARG00000033594/ENSDARG00000023176
BP	GO:1905952	regulation of lipid localization	5/991	15/16327	0.00146725	0.0268774	ENSDARG00000102004/ENSDARG00000040295/ENSDARG00000012076/ENSDARG00000095863/ENSDARG00000069375	apoea/apoeb/apoa1a/afp4/zgc:162608	5	5	ENSDARG00000102004/ENSDARG00000040295/ENSDARG00000012076/ENSDARG00000095863/ENSDARG00000069375	0
BP	GO:0015850	organic hydroxy compound transport	11/991	64/16327	0.00149379	0.0271169	ENSDARG00000102004/ENSDARG00000040295/ENSDARG00000012076/ENSDARG00000095863/ENSDARG00000070078/ENSDARG00000069375/ENSDARG00000016141/ENSDARG00000017180/ENSDARG00000011573/ENSDARG00000030872/ENSDARG00000026787	apoea/apoeb/apoa1a/afp4/abcb11b/zgc:162608/slc6a2/npc1/abcb11a/cetp/aqp7	11	8	ENSDARG00000102004/ENSDARG00000040295/ENSDARG00000012076/ENSDARG00000095863/ENSDARG00000069375/ENSDARG00000017180/ENSDARG00000030872/ENSDARG00000026787	3	ENSDARG00000070078/ENSDARG00000016141/ENSDARG00000011573
BP	GO:0007623	circadian rhythm	9/991	46/16327	0.0015512	0.0272817	ENSDARG00000068374/ENSDARG00000008788/ENSDARG00000087188/ENSDARG00000033160/ENSDARG00000010519/ENSDARG00000004060/ENSDARG00000012499/ENSDARG00000045768/ENSDARG00000034503	si:ch211-132b12.7/camk1gb/nfil3-6/nr1d1/per3/bhlhe40/per1b/cry1aa/per2	9	0		9	ENSDARG00000068374/ENSDARG00000008788/ENSDARG00000087188/ENSDARG00000033160/ENSDARG00000010519/ENSDARG00000004060/ENSDARG00000012499/ENSDARG00000045768/ENSDARG00000034503
BP	GO:0009063	cellular amino acid catabolic process	9/991	46/16327	0.0015512	0.0272817	ENSDARG00000071429/ENSDARG00000069095/ENSDARG00000076487/ENSDARG00000009160/ENSDARG00000033594/ENSDARG00000023176/ENSDARG00000086746/ENSDARG00000038207/ENSDARG00000017444	tdo2a/gls2a/haao/kmo/ido1/tdo2b/prodha/aldh4a1/hal	9	1	ENSDARG00000017444	8	ENSDARG00000071429/ENSDARG00000069095/ENSDARG00000076487/ENSDARG00000009160/ENSDARG00000033594/ENSDARG00000023176/ENSDARG00000086746/ENSDARG00000038207
BP	GO:0009410	response to xenobiotic stimulus	10/991	55/16327	0.00155918	0.0272817	ENSDARG00000022767/ENSDARG00000091996/ENSDARG00000006220/ENSDARG00000103295/ENSDARG00000086826/ENSDARG00000027529/ENSDARG00000029688/ENSDARG00000026348/ENSDARG00000015174/ENSDARG00000043848	apobb.1/si:ch211-117m20.5/ugt1ab/cyp3a65/sult6b1/hmox1a/hsp70.1/csad/atp6v0a1b/sod1	10	5	ENSDARG00000022767/ENSDARG00000091996/ENSDARG00000027529/ENSDARG00000029688/ENSDARG00000026348	5	ENSDARG00000006220/ENSDARG00000103295/ENSDARG00000086826/ENSDARG00000015174/ENSDARG00000043848
BP	GO:0001523	retinoid metabolic process	6/991	22/16327	0.0015841	0.0272817	ENSDARG00000056029/ENSDARG00000044803/ENSDARG00000019260/ENSDARG00000017882/ENSDARG00000044982/ENSDARG00000037191	cyp26c1/dhrs3b/dhrs9/rdh1/dhrs3a/ttr	6	3	ENSDARG00000056029/ENSDARG00000044803/ENSDARG00000044982	3	ENSDARG00000019260/ENSDARG00000017882/ENSDARG00000037191
BP	GO:0015669	gas transport	6/991	22/16327	0.0015841	0.0272817	ENSDARG00000087390/ENSDARG00000089124/ENSDARG00000113599/ENSDARG00000079305/ENSDARG00000088330/ENSDARG00000089475	AL935210.1/hbae1.3/hbbe1.1/hbae3/hbae1/hbae1	6	6	ENSDARG00000087390/ENSDARG00000089124/ENSDARG00000113599/ENSDARG00000079305/ENSDARG00000088330/ENSDARG00000089475	0
BP	GO:0016101	diterpenoid metabolic process	6/991	22/16327	0.0015841	0.0272817	ENSDARG00000056029/ENSDARG00000044803/ENSDARG00000019260/ENSDARG00000017882/ENSDARG00000044982/ENSDARG00000037191	cyp26c1/dhrs3b/dhrs9/rdh1/dhrs3a/ttr	6	3	ENSDARG00000056029/ENSDARG00000044803/ENSDARG00000044982	3	ENSDARG00000019260/ENSDARG00000017882/ENSDARG00000037191
BP	GO:0006979	response to oxidative stress	11/991	65/16327	0.00170143	0.0290091	ENSDARG00000018263/ENSDARG00000027529/ENSDARG00000056885/ENSDARG00000098733/ENSDARG00000018459/ENSDARG00000091511/ENSDARG00000043848/ENSDARG00000045768/ENSDARG00000034503/ENSDARG00000004539/ENSDARG00000070012	pdia2/hmox1a/per1a/pxdn/msrb2/gpx7/sod1/cry1aa/per2/ptgs2a/sesn2	11	6	ENSDARG00000027529/ENSDARG00000098733/ENSDARG00000018459/ENSDARG00000091511/ENSDARG00000004539/ENSDARG00000070012	5	ENSDARG00000018263/ENSDARG00000056885/ENSDARG00000043848/ENSDARG00000045768/ENSDARG00000034503
BP	GO:0055072	iron ion homeostasis	8/991	38/16327	0.00171319	0.0290091	ENSDARG00000010312/ENSDARG00000075159/ENSDARG00000031776/ENSDARG00000016771/ENSDARG00000027529/ENSDARG00000116586/ENSDARG00000012609/ENSDARG00000077372	cp/meltf/zgc:92066/tfa/hmox1a/zgc:92066/hpx/tfr1b	8	5	ENSDARG00000010312/ENSDARG00000031776/ENSDARG00000027529/ENSDARG00000116586/ENSDARG00000012609	3	ENSDARG00000075159/ENSDARG00000016771/ENSDARG00000077372
BP	GO:0010817	regulation of hormone levels	13/991	85/16327	0.00176342	0.0296107	ENSDARG00000056029/ENSDARG00000044803/ENSDARG00000019260/ENSDARG00000017882/ENSDARG00000001975/ENSDARG00000057064/ENSDARG00000044982/ENSDARG00000027657/ENSDARG00000078247/ENSDARG00000068006/ENSDARG00000022569/ENSDARG00000037191/ENSDARG00000088293	cyp26c1/dhrs3b/dhrs9/rdh1/hsd11b2/enpep/dhrs3a/crhb/vip/gck/nkx6.1/ttr/doc2b	13	5	ENSDARG00000056029/ENSDARG00000044803/ENSDARG00000001975/ENSDARG00000044982/ENSDARG00000022569	8	ENSDARG00000019260/ENSDARG00000017882/ENSDARG00000057064/ENSDARG00000027657/ENSDARG00000078247/ENSDARG00000068006/ENSDARG00000037191/ENSDARG00000088293
BP	GO:0045834	positive regulation of lipid metabolic process	5/991	16/16327	0.0020284	0.0331909	ENSDARG00000102004/ENSDARG00000040295/ENSDARG00000012076/ENSDARG00000095863/ENSDARG00000069375	apoea/apoeb/apoa1a/afp4/zgc:162608	5	5	ENSDARG00000102004/ENSDARG00000040295/ENSDARG00000012076/ENSDARG00000095863/ENSDARG00000069375	0
BP	GO:0006721	terpenoid metabolic process	6/991	23/16327	0.00203441	0.0331909	ENSDARG00000056029/ENSDARG00000044803/ENSDARG00000019260/ENSDARG00000017882/ENSDARG00000044982/ENSDARG00000037191	cyp26c1/dhrs3b/dhrs9/rdh1/dhrs3a/ttr	6	3	ENSDARG00000056029/ENSDARG00000044803/ENSDARG00000044982	3	ENSDARG00000019260/ENSDARG00000017882/ENSDARG00000037191
BP	GO:0009072	aromatic amino acid family metabolic process	6/991	23/16327	0.00203441	0.0331909	ENSDARG00000071429/ENSDARG00000076487/ENSDARG00000009160/ENSDARG00000033594/ENSDARG00000069630/ENSDARG00000023176	tdo2a/haao/kmo/ido1/tat/tdo2b	6	0		6	ENSDARG00000071429/ENSDARG00000076487/ENSDARG00000009160/ENSDARG00000033594/ENSDARG00000069630/ENSDARG00000023176
BP	GO:0015914	phospholipid transport	8/991	39/16327	0.00204252	0.0331909	ENSDARG00000102004/ENSDARG00000040295/ENSDARG00000012076/ENSDARG00000095863/novel.4534/ENSDARG00000076230/ENSDARG00000069375/ENSDARG00000104450	apoea/apoeb/apoa1a/afp4/-/atp10b/zgc:162608/CR855996.2	8	6	ENSDARG00000102004/ENSDARG00000040295/ENSDARG00000012076/ENSDARG00000095863/novel.4534/ENSDARG00000069375	2	ENSDARG00000076230/ENSDARG00000104450
BP	GO:0032922	circadian regulation of gene expression	4/991	10/16327	0.00210819	0.0334488	ENSDARG00000087188/ENSDARG00000033160/ENSDARG00000010519/ENSDARG00000004060	nfil3-6/nr1d1/per3/bhlhe40	4	0		4	ENSDARG00000087188/ENSDARG00000033160/ENSDARG00000010519/ENSDARG00000004060
BP	GO:0055090	acylglycerol homeostasis	4/991	10/16327	0.00210819	0.0334488	ENSDARG00000012076/ENSDARG00000095863/ENSDARG00000069375/ENSDARG00000031848	apoa1a/afp4/zgc:162608/pparg	4	3	ENSDARG00000012076/ENSDARG00000095863/ENSDARG00000069375	1	ENSDARG00000031848
BP	GO:0070328	triglyceride homeostasis	4/991	10/16327	0.00210819	0.0334488	ENSDARG00000012076/ENSDARG00000095863/ENSDARG00000069375/ENSDARG00000031848	apoa1a/afp4/zgc:162608/pparg	4	3	ENSDARG00000012076/ENSDARG00000095863/ENSDARG00000069375	1	ENSDARG00000031848
BP	GO:0030516	regulation of axon extension	7/991	31/16327	0.00215996	0.0340025	ENSDARG00000102004/ENSDARG00000040295/ENSDARG00000011334/ENSDARG00000037116/ENSDARG00000004246/ENSDARG00000044954/ENSDARG00000022569	apoea/apoeb/ncaldb/cxcl12a/slit2/slit1a/nkx6.1	7	6	ENSDARG00000102004/ENSDARG00000040295/ENSDARG00000037116/ENSDARG00000004246/ENSDARG00000044954/ENSDARG00000022569	1	ENSDARG00000011334
BP	GO:0016042	lipid catabolic process	16/991	119/16327	0.0022294	0.0348235	ENSDARG00000102004/ENSDARG00000009153/ENSDARG00000069018/ENSDARG00000040295/ENSDARG00000010130/ENSDARG00000012076/ENSDARG00000095863/ENSDARG00000086740/ENSDARG00000015662/ENSDARG00000038900/ENSDARG00000014727/ENSDARG00000069375/ENSDARG00000038881/ENSDARG00000025797/ENSDARG00000020239/ENSDARG00000038865	apoea/pla2g1b/cyp7a1/apoeb/smpdl3b/apoa1a/afp4/phyh/pla2g12b/acadm/acox1/zgc:162608/acaa2/abhd2a/lpin1/acox3	16	6	ENSDARG00000102004/ENSDARG00000040295/ENSDARG00000012076/ENSDARG00000095863/ENSDARG00000015662/ENSDARG00000069375	10	ENSDARG00000009153/ENSDARG00000069018/ENSDARG00000010130/ENSDARG00000086740/ENSDARG00000038900/ENSDARG00000014727/ENSDARG00000038881/ENSDARG00000025797/ENSDARG00000020239/ENSDARG00000038865
BP	GO:0015893	drug transport	14/991	99/16327	0.0025559	0.0393141	ENSDARG00000087390/ENSDARG00000089124/ENSDARG00000010572/ENSDARG00000113599/ENSDARG00000079305/ENSDARG00000020718/ENSDARG00000043624/ENSDARG00000077691/ENSDARG00000051730/ENSDARG00000079340/ENSDARG00000088330/ENSDARG00000059805/ENSDARG00000074561/ENSDARG00000089475	AL935210.1/hbae1.3/slc25a25a/hbbe1.1/hbae3/slc25a22a/pqlc2/slc13a5a/slc7a10b/slc47a4/hbae1/slc25a38a/slc47a3/hbae1	14	9	ENSDARG00000087390/ENSDARG00000089124/ENSDARG00000010572/ENSDARG00000113599/ENSDARG00000079305/ENSDARG00000043624/ENSDARG00000088330/ENSDARG00000059805/ENSDARG00000089475	5	ENSDARG00000020718/ENSDARG00000077691/ENSDARG00000051730/ENSDARG00000079340/ENSDARG00000074561
BP	GO:0072358	cardiovascular system development	39/991	402/16327	0.00258393	0.0394441	ENSDARG00000056029/ENSDARG00000103775/ENSDARG00000008029/ENSDARG00000102277/ENSDARG00000010785/ENSDARG00000104773/ENSDARG00000019815/ENSDARG00000007955/ENSDARG00000001437/ENSDARG00000040255/ENSDARG00000098237/ENSDARG00000076484/ENSDARG00000076554/ENSDARG00000038153/ENSDARG00000007412/ENSDARG00000040334/ENSDARG00000044074/ENSDARG00000096546/ENSDARG00000073810/ENSDARG00000038687/ENSDARG00000037116/…	cyp26c1/CABZ01118001.1/mep1a.2/lama1/thbs1b/junbb/fn1a/iars/slc2a1a/ephx2/fbn2b/stab1/cdkn1a/lgals2b/slc2a1b/mat2aa/loxl2b/nrp2a/thbs2b/nfkb2/cxcl12a/colec12/mttp/padi2/notch2/ackr3b/nr2f2/meis1b/hsp70l/lpar1/mfap2/mmp2/kif11/mt2/per2/dab2/serpinf1/ilk/sema3e	39	29	ENSDARG00000056029/ENSDARG00000103775/ENSDARG00000102277/ENSDARG00000010785/ENSDARG00000104773/ENSDARG00000019815/ENSDARG00000007955/ENSDARG00000098237/ENSDARG00000076484/ENSDARG00000007412/ENSDARG00000040334/ENSDARG00000044074/ENSDARG00000096546/ENSDARG00000073810/ENSDARG00000037116/ENSDARG00000061140/ENSDARG00000044167/ENSDARG00000043130/ENSDARG00000058179/ENSDARG00000040926/ENSDARG00000012078/…	10	ENSDARG00000008029/ENSDARG00000001437/ENSDARG00000040255/ENSDARG00000076554/ENSDARG00000038153/ENSDARG00000038687/ENSDARG00000008637/ENSDARG00000041623/ENSDARG00000034503/ENSDARG00000031761
BP	GO:0033344	cholesterol efflux	5/991	17/16327	0.00273137	0.0410725	ENSDARG00000102004/ENSDARG00000040295/ENSDARG00000012076/ENSDARG00000095863/ENSDARG00000069375	apoea/apoeb/apoa1a/afp4/zgc:162608	5	5	ENSDARG00000102004/ENSDARG00000040295/ENSDARG00000012076/ENSDARG00000095863/ENSDARG00000069375	0
BP	GO:1902653	secondary alcohol biosynthetic process	5/991	17/16327	0.00273137	0.0410725	ENSDARG00000102004/ENSDARG00000040295/ENSDARG00000012076/ENSDARG00000095863/ENSDARG00000069375	apoea/apoeb/apoa1a/afp4/zgc:162608	5	5	ENSDARG00000102004/ENSDARG00000040295/ENSDARG00000012076/ENSDARG00000095863/ENSDARG00000069375	0
BP	GO:0007622	rhythmic behavior	4/991	11/16327	0.00315466	0.0463988	ENSDARG00000008788/ENSDARG00000033160/ENSDARG00000004060/ENSDARG00000034503	camk1gb/nr1d1/bhlhe40/per2	4	0		4	ENSDARG00000008788/ENSDARG00000033160/ENSDARG00000004060/ENSDARG00000034503
BP	GO:0043650	dicarboxylic acid biosynthetic process	4/991	11/16327	0.00315466	0.0463988	ENSDARG00000042221/ENSDARG00000069095/ENSDARG00000076487/ENSDARG00000009160	mthfd1l/gls2a/haao/kmo	4	1	ENSDARG00000042221	3	ENSDARG00000069095/ENSDARG00000076487/ENSDARG00000009160
BP	GO:0048512	circadian behavior	4/991	11/16327	0.00315466	0.0463988	ENSDARG00000008788/ENSDARG00000033160/ENSDARG00000004060/ENSDARG00000034503	camk1gb/nr1d1/bhlhe40/per2	4	0		4	ENSDARG00000008788/ENSDARG00000033160/ENSDARG00000004060/ENSDARG00000034503
BP	GO:0010038	response to metal ion	9/991	51/16327	0.0032655	0.047681	ENSDARG00000019998/ENSDARG00000053858/ENSDARG00000058476/ENSDARG00000029688/ENSDARG00000005335/ENSDARG00000055723/ENSDARG00000071017/ENSDARG00000043848/ENSDARG00000041623	slc30a7/crip1/stc1l/hsp70.1/slc22a4/hsp70l/nt5e/sod1/mt2	9	3	ENSDARG00000058476/ENSDARG00000029688/ENSDARG00000055723	6	ENSDARG00000019998/ENSDARG00000053858/ENSDARG00000005335/ENSDARG00000071017/ENSDARG00000043848/ENSDARG00000041623
BP	GO:0001944	vasculature development	38/991	395/16327	0.00335904	0.048694	ENSDARG00000056029/ENSDARG00000103775/ENSDARG00000008029/ENSDARG00000102277/ENSDARG00000010785/ENSDARG00000104773/ENSDARG00000019815/ENSDARG00000007955/ENSDARG00000001437/ENSDARG00000040255/ENSDARG00000098237/ENSDARG00000076484/ENSDARG00000076554/ENSDARG00000038153/ENSDARG00000007412/ENSDARG00000044074/ENSDARG00000096546/ENSDARG00000073810/ENSDARG00000038687/ENSDARG00000037116/ENSDARG00000061140/…	cyp26c1/CABZ01118001.1/mep1a.2/lama1/thbs1b/junbb/fn1a/iars/slc2a1a/ephx2/fbn2b/stab1/cdkn1a/lgals2b/slc2a1b/loxl2b/nrp2a/thbs2b/nfkb2/cxcl12a/colec12/mttp/padi2/notch2/ackr3b/nr2f2/meis1b/hsp70l/lpar1/mfap2/mmp2/kif11/mt2/per2/dab2/serpinf1/ilk/sema3e	38	28	ENSDARG00000056029/ENSDARG00000103775/ENSDARG00000102277/ENSDARG00000010785/ENSDARG00000104773/ENSDARG00000019815/ENSDARG00000007955/ENSDARG00000098237/ENSDARG00000076484/ENSDARG00000007412/ENSDARG00000044074/ENSDARG00000096546/ENSDARG00000073810/ENSDARG00000037116/ENSDARG00000061140/ENSDARG00000044167/ENSDARG00000043130/ENSDARG00000058179/ENSDARG00000040926/ENSDARG00000012078/ENSDARG00000055723/…	10	ENSDARG00000008029/ENSDARG00000001437/ENSDARG00000040255/ENSDARG00000076554/ENSDARG00000038153/ENSDARG00000038687/ENSDARG00000008637/ENSDARG00000041623/ENSDARG00000034503/ENSDARG00000031761
BP	GO:0003007	heart morphogenesis	20/991	170/16327	0.00343339	0.0494163	ENSDARG00000006526/ENSDARG00000056029/ENSDARG00000053617/ENSDARG00000019260/ENSDARG00000019815/ENSDARG00000098237/ENSDARG00000076126/ENSDARG00000077840/ENSDARG00000077777/ENSDARG00000029439/ENSDARG00000101919/ENSDARG00000042535/ENSDARG00000052150/ENSDARG00000090637/ENSDARG00000077226/ENSDARG00000100089/ENSDARG00000004246/ENSDARG00000012078/ENSDARG00000075211/ENSDARG00000056964	fn1b/cyp26c1/camk2a/dhrs9/fn1a/fbn2b/actc1a/meis2b/tmsb4x/atp2a2a/foxj1a/actc1a/pbx4/myh6/smarca4a/camk2b2/slit2/meis1b/chd7/ilk	20	16	ENSDARG00000006526/ENSDARG00000056029/ENSDARG00000019815/ENSDARG00000098237/ENSDARG00000076126/ENSDARG00000077840/ENSDARG00000077777/ENSDARG00000101919/ENSDARG00000042535/ENSDARG00000052150/ENSDARG00000090637/ENSDARG00000077226/ENSDARG00000004246/ENSDARG00000012078/ENSDARG00000075211/ENSDARG00000056964	4	ENSDARG00000053617/ENSDARG00000019260/ENSDARG00000029439/ENSDARG00000100089
CC	GO:0005615	extracellular space	62/858	477/15554	2.4e-10	6.71e-08	ENSDARG00000043722/ENSDARG00000102004/ENSDARG00000100792/ENSDARG00000003902/ENSDARG00000075261/ENSDARG00000043171/ENSDARG00000103775/ENSDARG00000041685/ENSDARG00000056913/ENSDARG00000094324/ENSDARG00000079274/ENSDARG00000040251/ENSDARG00000094559/ENSDARG00000075159/ENSDARG00000042993/ENSDARG00000089310/ENSDARG00000104267/ENSDARG00000040295/ENSDARG00000007276/ENSDARG00000016412/ENSDARG00000010130/…	cpa4/apoea/zgc:154142/ctsl.1/timp2b/CELA1 (1 of many)/CABZ01118001.1/A2ML1 (1 of many)/pcolcea/efemp2a/prss59.1/ctsk/zgc:174855/meltf/prss1/gc/postnb/apoeb/ela3l/agt/smpdl3b/apoa1a/prss59.2/cpo/ela2/thbs1b/afp4/ctsla/zgc:92041/fetub/cpa1/zgc:174153/fga/cpa5/sst1.2/ahsg2/si:dkey-14d8.6/igfbp1a/tfa/zgc:162608/si:dkey-8k3.2/serpinf2a/fgb/c5/apom/-/c3a.2/pxdn/cpamd8/crhb/serpinb1l3/zgc:153913/si:ch10…	62	34	ENSDARG00000102004/ENSDARG00000075261/ENSDARG00000103775/ENSDARG00000056913/ENSDARG00000094324/ENSDARG00000040251/ENSDARG00000094559/ENSDARG00000104267/ENSDARG00000040295/ENSDARG00000016412/ENSDARG00000012076/ENSDARG00000010785/ENSDARG00000095863/ENSDARG00000007836/ENSDARG00000079376/ENSDARG00000020741/ENSDARG00000033161/ENSDARG00000099351/ENSDARG00000069375/ENSDARG00000038424/ENSDARG00000008969/…	28	ENSDARG00000043722/ENSDARG00000100792/ENSDARG00000003902/ENSDARG00000043171/ENSDARG00000041685/ENSDARG00000079274/ENSDARG00000075159/ENSDARG00000042993/ENSDARG00000089310/ENSDARG00000007276/ENSDARG00000010130/ENSDARG00000073742/ENSDARG00000077688/ENSDARG00000056744/ENSDARG00000017314/ENSDARG00000053973/ENSDARG00000030915/ENSDARG00000021339/ENSDARG00000069293/ENSDARG00000045835/ENSDARG00000016771/…
CC	GO:0005882	intermediate filament	17/858	62/15554	2.45e-08	2.97e-06	ENSDARG00000023082/ENSDARG00000011862/ENSDARG00000000212/ENSDARG00000058462/ENSDARG00000025301/ENSDARG00000036840/ENSDARG00000036834/ENSDARG00000012281/ENSDARG00000044976/ENSDARG00000036832/ENSDARG00000028618/ENSDARG00000054321/ENSDARG00000062976/ENSDARG00000005221/ENSDARG00000043697/ENSDARG00000012426/ENSDARG00000044299	krt1-19d/inaa/krt97/zgc:158846/gfap/krt15/krt92/zgc:65851/krt93/cyt1l/zgc:77517/ngs/iffo1a/desmb/nefmb/neflb/lmnb1	17	5	ENSDARG00000025301/ENSDARG00000036832/ENSDARG00000028618/ENSDARG00000054321/ENSDARG00000044299	12	ENSDARG00000023082/ENSDARG00000011862/ENSDARG00000000212/ENSDARG00000058462/ENSDARG00000036840/ENSDARG00000036834/ENSDARG00000012281/ENSDARG00000044976/ENSDARG00000062976/ENSDARG00000005221/ENSDARG00000043697/ENSDARG00000012426
CC	GO:0045111	intermediate filament cytoskeleton	17/858	63/15554	3.18e-08	2.97e-06	ENSDARG00000023082/ENSDARG00000011862/ENSDARG00000000212/ENSDARG00000058462/ENSDARG00000025301/ENSDARG00000036840/ENSDARG00000036834/ENSDARG00000012281/ENSDARG00000044976/ENSDARG00000036832/ENSDARG00000028618/ENSDARG00000054321/ENSDARG00000062976/ENSDARG00000005221/ENSDARG00000043697/ENSDARG00000012426/ENSDARG00000044299	krt1-19d/inaa/krt97/zgc:158846/gfap/krt15/krt92/zgc:65851/krt93/cyt1l/zgc:77517/ngs/iffo1a/desmb/nefmb/neflb/lmnb1	17	5	ENSDARG00000025301/ENSDARG00000036832/ENSDARG00000028618/ENSDARG00000054321/ENSDARG00000044299	12	ENSDARG00000023082/ENSDARG00000011862/ENSDARG00000000212/ENSDARG00000058462/ENSDARG00000036840/ENSDARG00000036834/ENSDARG00000012281/ENSDARG00000044976/ENSDARG00000062976/ENSDARG00000005221/ENSDARG00000043697/ENSDARG00000012426
CC	GO:0034364	high-density lipoprotein particle	6/858	11/15554	1.01e-05	0.00070496	ENSDARG00000102004/ENSDARG00000040295/ENSDARG00000012076/ENSDARG00000095863/ENSDARG00000069375/ENSDARG00000030872	apoea/apoeb/apoa1a/afp4/zgc:162608/cetp	6	6	ENSDARG00000102004/ENSDARG00000040295/ENSDARG00000012076/ENSDARG00000095863/ENSDARG00000069375/ENSDARG00000030872	0
CC	GO:0005833	hemoglobin complex	6/858	13/15554	3.4e-05	0.00118975	ENSDARG00000087390/ENSDARG00000089124/ENSDARG00000113599/ENSDARG00000079305/ENSDARG00000088330/ENSDARG00000089475	AL935210.1/hbae1.3/hbbe1.1/hbae3/hbae1/hbae1	6	6	ENSDARG00000087390/ENSDARG00000089124/ENSDARG00000113599/ENSDARG00000079305/ENSDARG00000088330/ENSDARG00000089475	0
CC	GO:0032994	protein-lipid complex	6/858	13/15554	3.4e-05	0.00118975	ENSDARG00000102004/ENSDARG00000040295/ENSDARG00000012076/ENSDARG00000095863/ENSDARG00000069375/ENSDARG00000030872	apoea/apoeb/apoa1a/afp4/zgc:162608/cetp	6	6	ENSDARG00000102004/ENSDARG00000040295/ENSDARG00000012076/ENSDARG00000095863/ENSDARG00000069375/ENSDARG00000030872	0
CC	GO:0034358	plasma lipoprotein particle	6/858	13/15554	3.4e-05	0.00118975	ENSDARG00000102004/ENSDARG00000040295/ENSDARG00000012076/ENSDARG00000095863/ENSDARG00000069375/ENSDARG00000030872	apoea/apoeb/apoa1a/afp4/zgc:162608/cetp	6	6	ENSDARG00000102004/ENSDARG00000040295/ENSDARG00000012076/ENSDARG00000095863/ENSDARG00000069375/ENSDARG00000030872	0
CC	GO:1990777	lipoprotein particle	6/858	13/15554	3.4e-05	0.00118975	ENSDARG00000102004/ENSDARG00000040295/ENSDARG00000012076/ENSDARG00000095863/ENSDARG00000069375/ENSDARG00000030872	apoea/apoeb/apoa1a/afp4/zgc:162608/cetp	6	6	ENSDARG00000102004/ENSDARG00000040295/ENSDARG00000012076/ENSDARG00000095863/ENSDARG00000069375/ENSDARG00000030872	0
CC	GO:0031012	extracellular matrix	28/858	225/15554	4.73e-05	0.00147291	ENSDARG00000075261/ENSDARG00000103775/ENSDARG00000042816/ENSDARG00000104267/ENSDARG00000009401/ENSDARG00000010785/ENSDARG00000089769/ENSDARG00000019815/ENSDARG00000024537/ENSDARG00000035891/ENSDARG00000069293/ENSDARG00000045835/ENSDARG00000098237/ENSDARG00000012066/ENSDARG00000095901/ENSDARG00000036558/ENSDARG00000044074/ENSDARG00000073810/ENSDARG00000036279/ENSDARG00000052063/ENSDARG00000016718/…	timp2b/CABZ01118001.1/mmp9/postnb/vcanb/thbs1b/hapln1a/fn1a/emilin1a/acana/ahsg2/si:dkey-14d8.6/fbn2b/dcn/col18a1b/col18a1a/loxl2b/thbs2b/lamc1/col4a5/mmp11b/zgc:153913/mfap2/mmp2/fras1/adamts8a/thbs3a/kera	28	24	ENSDARG00000075261/ENSDARG00000103775/ENSDARG00000042816/ENSDARG00000104267/ENSDARG00000009401/ENSDARG00000010785/ENSDARG00000089769/ENSDARG00000019815/ENSDARG00000024537/ENSDARG00000035891/ENSDARG00000098237/ENSDARG00000012066/ENSDARG00000036558/ENSDARG00000044074/ENSDARG00000073810/ENSDARG00000036279/ENSDARG00000052063/ENSDARG00000016718/ENSDARG00000063518/ENSDARG00000059367/ENSDARG00000017676/…	4	ENSDARG00000069293/ENSDARG00000045835/ENSDARG00000095901/ENSDARG00000077641
CC	GO:0072562	blood microparticle	6/858	15/15554	9.01e-05	0.0025233	ENSDARG00000102004/ENSDARG00000040295/ENSDARG00000012076/ENSDARG00000095863/ENSDARG00000069293/ENSDARG00000069375	apoea/apoeb/apoa1a/afp4/ahsg2/zgc:162608	6	5	ENSDARG00000102004/ENSDARG00000040295/ENSDARG00000012076/ENSDARG00000095863/ENSDARG00000069375	1	ENSDARG00000069293
CC	GO:0042627	chylomicron	5/858	11/15554	0.000176425	0.00449081	ENSDARG00000102004/ENSDARG00000040295/ENSDARG00000012076/ENSDARG00000095863/ENSDARG00000069375	apoea/apoeb/apoa1a/afp4/zgc:162608	5	5	ENSDARG00000102004/ENSDARG00000040295/ENSDARG00000012076/ENSDARG00000095863/ENSDARG00000069375	0
CC	GO:0016324	apical plasma membrane	8/858	38/15554	0.000924834	0.0215795	ENSDARG00000077688/ENSDARG00000012903/ENSDARG00000012829/ENSDARG00000044588/ENSDARG00000028824/ENSDARG00000028173/ENSDARG00000071173/ENSDARG00000013963	cpo/slc34a2a/asah2/emp2/slc34a1a/slc4a2a/slc12a10.2/mipb	8	3	ENSDARG00000044588/ENSDARG00000028173/ENSDARG00000071173	5	ENSDARG00000077688/ENSDARG00000012903/ENSDARG00000012829/ENSDARG00000028824/ENSDARG00000013963
CC	GO:0045177	apical part of cell	8/858	40/15554	0.00131918	0.0284131	ENSDARG00000077688/ENSDARG00000012903/ENSDARG00000012829/ENSDARG00000044588/ENSDARG00000028824/ENSDARG00000028173/ENSDARG00000071173/ENSDARG00000013963	cpo/slc34a2a/asah2/emp2/slc34a1a/slc4a2a/slc12a10.2/mipb	8	3	ENSDARG00000044588/ENSDARG00000028173/ENSDARG00000071173	5	ENSDARG00000077688/ENSDARG00000012903/ENSDARG00000012829/ENSDARG00000028824/ENSDARG00000013963
CC	GO:0016459	myosin complex	13/858	96/15554	0.00230948	0.0441982	novel.932/ENSDARG00000077201/ENSDARG00000112287/ENSDARG00000075292/ENSDARG00000102414/ENSDARG00000030157/ENSDARG00000095217/novel.5305/ENSDARG00000009782/ENSDARG00000090637/ENSDARG00000036863/novel.1300/ENSDARG00000062003	-/myo7bb/zgc:66156/myo15aa/myhz1.1/mybpc2a/zgc:66156/-/myh11a/myh6/MYO1D/-/myo5b	13	2	ENSDARG00000090637/novel.1300	11	novel.932/ENSDARG00000077201/ENSDARG00000112287/ENSDARG00000075292/ENSDARG00000102414/ENSDARG00000030157/ENSDARG00000095217/novel.5305/ENSDARG00000009782/ENSDARG00000036863/ENSDARG00000062003
CC	GO:0044420	extracellular matrix component	5/858	18/15554	0.00236776	0.0441982	ENSDARG00000044074/ENSDARG00000036279/ENSDARG00000052063/ENSDARG00000059367/ENSDARG00000054619	loxl2b/lamc1/col4a5/mfap2/fras1	5	5	ENSDARG00000044074/ENSDARG00000036279/ENSDARG00000052063/ENSDARG00000059367/ENSDARG00000054619	0
MF	GO:0048037	cofactor binding	82/993	466/18160	2.15e-21	1.19e-18	ENSDARG00000087390/ENSDARG00000035602/ENSDARG00000089124/ENSDARG00000037873/ENSDARG00000056029/ENSDARG00000113599/ENSDARG00000042953/ENSDARG00000071429/ENSDARG00000001873/ENSDARG00000058088/ENSDARG00000070021/ENSDARG00000016494/ENSDARG00000069018/ENSDARG00000055240/novel.5175/ENSDARG00000032553/ENSDARG00000027419/ENSDARG00000042956/ENSDARG00000077121/ENSDARG00000059746/ENSDARG00000053068/ENSDARG0…	AL935210.1/dao.1/hbae1.3/cyp3c3/cyp26c1/hbbe1.1/cyp2n13/tdo2a/phgdh/aifm1/cyp3c4/ddc/cyp7a1/xdh/-/egln3/gad1b/cyp2ad6/cyp26b1/plod1a/cyp8b1/CYP2C9/cyp2aa9/acadm/cyp3a65/p4ha1b/acox1/wu:fb72h05/hbae3/cyp26a1/alas1/cyp2p6/kmo/gad2/cyp2aa3/p3h1/ido1/tat/tdh/hmox1a/egln2/dhtkd1/tdo2b/-/cyp2aa11/aoc1/etnppl/pxdn/csad/cyp1c1/porb/dpydb/cyp2aa4/-/cyp2ad3/p4ha2/cyp2y3/hbae1/si:ch211-217a12.1/-/pora/nos1/…	82	33	ENSDARG00000087390/ENSDARG00000035602/ENSDARG00000089124/ENSDARG00000056029/ENSDARG00000113599/ENSDARG00000001873/ENSDARG00000058088/ENSDARG00000032553/ENSDARG00000077121/ENSDARG00000059746/ENSDARG00000098890/ENSDARG00000071082/ENSDARG00000076317/ENSDARG00000079305/ENSDARG00000033999/ENSDARG00000103347/ENSDARG00000071212/ENSDARG00000027529/ENSDARG00000062562/ENSDARG00000098733/ENSDARG00000026348/…	49	ENSDARG00000037873/ENSDARG00000042953/ENSDARG00000071429/ENSDARG00000070021/ENSDARG00000016494/ENSDARG00000069018/ENSDARG00000055240/novel.5175/ENSDARG00000027419/ENSDARG00000042956/ENSDARG00000053068/ENSDARG00000101423/ENSDARG00000038900/ENSDARG00000103295/ENSDARG00000014727/ENSDARG00000021059/ENSDARG00000042978/ENSDARG00000009160/ENSDARG00000015537/ENSDARG00000033594/ENSDARG00000069630/ENSDARG0…
MF	GO:0005506	iron ion binding	48/993	190/18160	1.45e-19	4e-17	ENSDARG00000087390/ENSDARG00000089124/ENSDARG00000037873/ENSDARG00000056029/ENSDARG00000113599/ENSDARG00000042953/ENSDARG00000070021/ENSDARG00000069018/ENSDARG00000055240/ENSDARG00000032553/ENSDARG00000104256/ENSDARG00000042956/ENSDARG00000077121/ENSDARG00000059746/ENSDARG00000053068/ENSDARG00000101423/ENSDARG00000098890/ENSDARG00000103295/ENSDARG00000031776/ENSDARG00000071082/ENSDARG00000025595/…	AL935210.1/hbae1.3/cyp3c3/cyp26c1/hbbe1.1/cyp2n13/cyp3c4/cyp7a1/xdh/egln3/bco1/cyp2ad6/cyp26b1/plod1a/cyp8b1/CYP2C9/cyp2aa9/cyp3a65/zgc:92066/p4ha1b/agmo/wu:fb72h05/haao/faxdc2/hbae3/cyp26a1/cyp2p6/cyp2aa3/p3h1/egln2/cyp2aa11/cyp1c1/cyp2aa4/zgc:92066/cyp2ad3/p4ha2/cyp2y3/hbae1/nos1/-/cyp27a7/fa2h/cyp2ad2/cyp2p8/cyp1c2/cyp2k18/hbae1/cyp2k19	48	24	ENSDARG00000087390/ENSDARG00000089124/ENSDARG00000056029/ENSDARG00000113599/ENSDARG00000032553/ENSDARG00000077121/ENSDARG00000059746/ENSDARG00000098890/ENSDARG00000031776/ENSDARG00000071082/ENSDARG00000076317/ENSDARG00000079305/ENSDARG00000033999/ENSDARG00000103347/ENSDARG00000071212/ENSDARG00000062562/ENSDARG00000101195/ENSDARG00000098803/ENSDARG00000116586/ENSDARG00000010085/ENSDARG00000088330/…	24	ENSDARG00000037873/ENSDARG00000042953/ENSDARG00000070021/ENSDARG00000069018/ENSDARG00000055240/ENSDARG00000104256/ENSDARG00000042956/ENSDARG00000053068/ENSDARG00000101423/ENSDARG00000103295/ENSDARG00000025595/ENSDARG00000076487/ENSDARG00000023820/ENSDARG00000042978/ENSDARG00000102805/ENSDARG00000022650/ENSDARG00000068493/novel.4207/ENSDARG00000033802/ENSDARG00000090063/ENSDARG00000021172/ENSDARG0…
MF	GO:0020037	heme binding	41/993	156/18160	1.44e-17	2.64e-15	ENSDARG00000087390/ENSDARG00000089124/ENSDARG00000037873/ENSDARG00000056029/ENSDARG00000113599/ENSDARG00000042953/ENSDARG00000071429/ENSDARG00000070021/ENSDARG00000069018/ENSDARG00000042956/ENSDARG00000077121/ENSDARG00000053068/ENSDARG00000101423/ENSDARG00000098890/ENSDARG00000103295/ENSDARG00000079305/ENSDARG00000033999/ENSDARG00000042978/ENSDARG00000103347/ENSDARG00000033594/ENSDARG00000027529/…	AL935210.1/hbae1.3/cyp3c3/cyp26c1/hbbe1.1/cyp2n13/tdo2a/cyp3c4/cyp7a1/cyp2ad6/cyp26b1/cyp8b1/CYP2C9/cyp2aa9/cyp3a65/hbae3/cyp26a1/cyp2p6/cyp2aa3/ido1/hmox1a/tdo2b/cyp2aa11/pxdn/cyp1c1/cyp2aa4/cyp2ad3/cyp2y3/hbae1/nos1/-/cyp27a7/fa2h/cyp2ad2/cyp2p8/-/cyp1c2/cyp2k18/ptgs2a/hbae1/cyp2k19	41	18	ENSDARG00000087390/ENSDARG00000089124/ENSDARG00000056029/ENSDARG00000113599/ENSDARG00000077121/ENSDARG00000098890/ENSDARG00000079305/ENSDARG00000033999/ENSDARG00000103347/ENSDARG00000027529/ENSDARG00000098733/ENSDARG00000101195/ENSDARG00000098803/ENSDARG00000088330/ENSDARG00000068910/ENSDARG00000101789/ENSDARG00000004539/ENSDARG00000089475	23	ENSDARG00000037873/ENSDARG00000042953/ENSDARG00000071429/ENSDARG00000070021/ENSDARG00000069018/ENSDARG00000042956/ENSDARG00000053068/ENSDARG00000101423/ENSDARG00000103295/ENSDARG00000042978/ENSDARG00000033594/ENSDARG00000023176/ENSDARG00000102805/ENSDARG00000022650/ENSDARG00000068493/novel.4207/ENSDARG00000033802/ENSDARG00000090063/ENSDARG00000021172/ENSDARG00000042982/novel.3016/ENSDARG000001045…
MF	GO:0046906	tetrapyrrole binding	41/993	159/18160	3.02e-17	4.17e-15	ENSDARG00000087390/ENSDARG00000089124/ENSDARG00000037873/ENSDARG00000056029/ENSDARG00000113599/ENSDARG00000042953/ENSDARG00000071429/ENSDARG00000070021/ENSDARG00000069018/ENSDARG00000042956/ENSDARG00000077121/ENSDARG00000053068/ENSDARG00000101423/ENSDARG00000098890/ENSDARG00000103295/ENSDARG00000079305/ENSDARG00000033999/ENSDARG00000042978/ENSDARG00000103347/ENSDARG00000033594/ENSDARG00000027529/…	AL935210.1/hbae1.3/cyp3c3/cyp26c1/hbbe1.1/cyp2n13/tdo2a/cyp3c4/cyp7a1/cyp2ad6/cyp26b1/cyp8b1/CYP2C9/cyp2aa9/cyp3a65/hbae3/cyp26a1/cyp2p6/cyp2aa3/ido1/hmox1a/tdo2b/cyp2aa11/pxdn/cyp1c1/cyp2aa4/cyp2ad3/cyp2y3/hbae1/nos1/-/cyp27a7/fa2h/cyp2ad2/cyp2p8/-/cyp1c2/cyp2k18/ptgs2a/hbae1/cyp2k19	41	18	ENSDARG00000087390/ENSDARG00000089124/ENSDARG00000056029/ENSDARG00000113599/ENSDARG00000077121/ENSDARG00000098890/ENSDARG00000079305/ENSDARG00000033999/ENSDARG00000103347/ENSDARG00000027529/ENSDARG00000098733/ENSDARG00000101195/ENSDARG00000098803/ENSDARG00000088330/ENSDARG00000068910/ENSDARG00000101789/ENSDARG00000004539/ENSDARG00000089475	23	ENSDARG00000037873/ENSDARG00000042953/ENSDARG00000071429/ENSDARG00000070021/ENSDARG00000069018/ENSDARG00000042956/ENSDARG00000053068/ENSDARG00000101423/ENSDARG00000103295/ENSDARG00000042978/ENSDARG00000033594/ENSDARG00000023176/ENSDARG00000102805/ENSDARG00000022650/ENSDARG00000068493/novel.4207/ENSDARG00000033802/ENSDARG00000090063/ENSDARG00000021172/ENSDARG00000042982/novel.3016/ENSDARG000001045…
MF	GO:0016705	oxidoreductase activity, acting on paired donors, with incorporation or reduction of molecular oxygen	40/993	183/18160	3.14e-14	3.46e-12	ENSDARG00000018263/ENSDARG00000037873/ENSDARG00000056029/ENSDARG00000042953/ENSDARG00000070021/ENSDARG00000069018/ENSDARG00000032553/ENSDARG00000042956/ENSDARG00000077121/ENSDARG00000059746/ENSDARG00000053068/ENSDARG00000101423/ENSDARG00000098890/ENSDARG00000086740/ENSDARG00000103295/ENSDARG00000071082/ENSDARG00000076317/ENSDARG00000033999/ENSDARG00000042978/ENSDARG00000009160/ENSDARG00000103347/…	pdia2/cyp3c3/cyp26c1/cyp2n13/cyp3c4/cyp7a1/egln3/cyp2ad6/cyp26b1/plod1a/cyp8b1/CYP2C9/cyp2aa9/phyh/cyp3a65/p4ha1b/wu:fb72h05/cyp26a1/cyp2p6/kmo/cyp2aa3/p3h1/hmox1a/egln2/cyp2aa11/cyp1c1/cyp2aa4/cyp2ad3/p4ha2/cyp2y3/hmox2a/nos1/-/cyp27a7/cyp2ad2/cyp2p8/cyp1c2/cyp2k18/ptgs2a/cyp2k19	40	18	ENSDARG00000056029/ENSDARG00000032553/ENSDARG00000077121/ENSDARG00000059746/ENSDARG00000098890/ENSDARG00000071082/ENSDARG00000076317/ENSDARG00000033999/ENSDARG00000103347/ENSDARG00000071212/ENSDARG00000027529/ENSDARG00000062562/ENSDARG00000101195/ENSDARG00000098803/ENSDARG00000010085/ENSDARG00000068910/ENSDARG00000101789/ENSDARG00000004539	22	ENSDARG00000018263/ENSDARG00000037873/ENSDARG00000042953/ENSDARG00000070021/ENSDARG00000069018/ENSDARG00000042956/ENSDARG00000053068/ENSDARG00000101423/ENSDARG00000086740/ENSDARG00000103295/ENSDARG00000042978/ENSDARG00000009160/ENSDARG00000102805/ENSDARG00000022650/ENSDARG00000068493/ENSDARG00000114695/novel.4207/ENSDARG00000033802/ENSDARG00000021172/ENSDARG00000042982/ENSDARG00000104593/ENSDARG0…
MF	GO:0004497	monooxygenase activity	28/993	132/18160	4.71e-10	3.82e-08	ENSDARG00000037873/ENSDARG00000056029/ENSDARG00000042953/ENSDARG00000070021/ENSDARG00000069018/ENSDARG00000104256/ENSDARG00000042956/ENSDARG00000077121/ENSDARG00000053068/ENSDARG00000101423/ENSDARG00000098890/ENSDARG00000103295/ENSDARG00000033999/ENSDARG00000042978/ENSDARG00000009160/ENSDARG00000103347/ENSDARG00000102805/ENSDARG00000101195/ENSDARG00000098803/ENSDARG00000022650/ENSDARG00000068493/…	cyp3c3/cyp26c1/cyp2n13/cyp3c4/cyp7a1/bco1/cyp2ad6/cyp26b1/cyp8b1/CYP2C9/cyp2aa9/cyp3a65/cyp26a1/cyp2p6/kmo/cyp2aa3/cyp2aa11/cyp1c1/cyp2aa4/cyp2ad3/cyp2y3/nos1/cyp27a7/cyp2ad2/cyp2p8/cyp1c2/cyp2k18/cyp2k19	28	9	ENSDARG00000056029/ENSDARG00000077121/ENSDARG00000098890/ENSDARG00000033999/ENSDARG00000103347/ENSDARG00000101195/ENSDARG00000098803/ENSDARG00000068910/ENSDARG00000101789	19	ENSDARG00000037873/ENSDARG00000042953/ENSDARG00000070021/ENSDARG00000069018/ENSDARG00000104256/ENSDARG00000042956/ENSDARG00000053068/ENSDARG00000101423/ENSDARG00000103295/ENSDARG00000042978/ENSDARG00000009160/ENSDARG00000102805/ENSDARG00000022650/ENSDARG00000068493/ENSDARG00000033802/ENSDARG00000021172/ENSDARG00000042982/ENSDARG00000104593/ENSDARG00000101861
MF	GO:0022804	active transmembrane transporter activity	49/993	340/18160	4.85e-10	3.82e-08	ENSDARG00000012881/ENSDARG00000010936/ENSDARG00000000551/ENSDARG00000035458/ENSDARG00000078187/ENSDARG00000013871/ENSDARG00000003615/ENSDARG00000104139/ENSDARG00000094901/ENSDARG00000014031/ENSDARG00000056719/ENSDARG00000020574/ENSDARG00000012903/ENSDARG00000010096/novel.2341/ENSDARG00000007739/ENSDARG00000001870/novel.4116/ENSDARG00000018621/ENSDARG00000060303/ENSDARG00000019713/ENSDARG000000984…	slc4a1a/abcb4/slc1a4/atp2a1l/slc12a5b/slc5a1/slc26a3.2/atp1a3b/abcc6b.2/abcc2/slc6a19b/atp2a1/slc34a2a/slc1a6/-/atp1a1a.2/atp1a1a.4/-/slc6a19a.1/slc4a10b/oatx/slc6a6b/slc34a1a/abcb11b/slc26a5/slc1a8b/abca4a/abcc12/SLC9B2/slc24a3/slc25a22a/atp2a2a/slc6a19a.2/slc8a4b/slc7a10b/slc47a4/abca1b/slc6a2/slc4a2a/slc1a5/abcb11a/atp2b2/atp6v0a1b/slc1a2a/slc23a1/slc6a18/slc12a10.2/CABZ01083442.1/slc47a3	49	12	ENSDARG00000012881/ENSDARG00000000551/ENSDARG00000094901/ENSDARG00000020574/ENSDARG00000007739/ENSDARG00000019713/ENSDARG00000022424/ENSDARG00000052700/ENSDARG00000079009/ENSDARG00000028173/ENSDARG00000099186/ENSDARG00000071173	37	ENSDARG00000010936/ENSDARG00000035458/ENSDARG00000078187/ENSDARG00000013871/ENSDARG00000003615/ENSDARG00000104139/ENSDARG00000014031/ENSDARG00000056719/ENSDARG00000012903/ENSDARG00000010096/novel.2341/ENSDARG00000001870/novel.4116/ENSDARG00000018621/ENSDARG00000060303/ENSDARG00000098438/ENSDARG00000028824/ENSDARG00000070078/ENSDARG00000032465/ENSDARG00000057169/ENSDARG00000013050/ENSDARG000000067…
MF	GO:0019842	vitamin binding	24/993	106/18160	2.05e-09	1.41e-07	ENSDARG00000059163/ENSDARG00000016494/ENSDARG00000089310/ENSDARG00000002193/ENSDARG00000032553/ENSDARG00000027419/ENSDARG00000059746/ENSDARG00000071082/ENSDARG00000076317/ENSDARG00000021059/ENSDARG00000015537/ENSDARG00000071212/ENSDARG00000069630/ENSDARG00000062562/ENSDARG00000016415/novel.3075/ENSDARG00000035544/ENSDARG00000026348/ENSDARG00000010085/ENSDARG00000055642/novel.5636/novel.3149/ENSDA…	rbp3/ddc/gc/rho/egln3/gad1b/plod1a/p4ha1b/wu:fb72h05/alas1/gad2/p3h1/tat/egln2/dhtkd1/-/etnppl/csad/p4ha2/si:ch211-217a12.1/-/-/abat/sgpl1	24	9	ENSDARG00000032553/ENSDARG00000059746/ENSDARG00000071082/ENSDARG00000076317/ENSDARG00000071212/ENSDARG00000062562/ENSDARG00000026348/ENSDARG00000010085/novel.5636	15	ENSDARG00000059163/ENSDARG00000016494/ENSDARG00000089310/ENSDARG00000002193/ENSDARG00000027419/ENSDARG00000021059/ENSDARG00000015537/ENSDARG00000069630/ENSDARG00000016415/novel.3075/ENSDARG00000035544/ENSDARG00000055642/novel.3149/ENSDARG00000006031/ENSDARG00000061375
MF	GO:0050662	coenzyme binding	38/993	240/18160	3.16e-09	1.94e-07	ENSDARG00000035602/ENSDARG00000001873/ENSDARG00000058088/ENSDARG00000016494/ENSDARG00000055240/novel.5175/ENSDARG00000032553/ENSDARG00000027419/ENSDARG00000059746/ENSDARG00000038900/ENSDARG00000071082/ENSDARG00000014727/ENSDARG00000076317/ENSDARG00000021059/ENSDARG00000009160/ENSDARG00000015537/ENSDARG00000071212/ENSDARG00000069630/ENSDARG00000002745/ENSDARG00000062562/ENSDARG00000016415/novel.30…	dao.1/phgdh/aifm1/ddc/xdh/-/egln3/gad1b/plod1a/acadm/p4ha1b/acox1/wu:fb72h05/alas1/kmo/gad2/p3h1/tat/tdh/egln2/dhtkd1/-/etnppl/csad/porb/-/p4ha2/si:ch211-217a12.1/pora/nos1/-/acox3/prodha/pnpo/-/abat/sgpl1/hao1	38	16	ENSDARG00000035602/ENSDARG00000001873/ENSDARG00000058088/ENSDARG00000032553/ENSDARG00000059746/ENSDARG00000071082/ENSDARG00000076317/ENSDARG00000071212/ENSDARG00000062562/ENSDARG00000026348/novel.2493/ENSDARG00000010085/ENSDARG00000055092/ENSDARG00000068910/novel.5636/ENSDARG00000024160	22	ENSDARG00000016494/ENSDARG00000055240/novel.5175/ENSDARG00000027419/ENSDARG00000038900/ENSDARG00000014727/ENSDARG00000021059/ENSDARG00000009160/ENSDARG00000015537/ENSDARG00000069630/ENSDARG00000002745/ENSDARG00000016415/novel.3075/ENSDARG00000035544/ENSDARG00000059035/ENSDARG00000055642/ENSDARG00000038865/ENSDARG00000086746/ENSDARG00000017612/novel.3149/ENSDARG00000006031/ENSDARG00000061375
MF	GO:0031406	carboxylic acid binding	18/993	77/18160	1.25e-07	6.27e-06	ENSDARG00000059163/ENSDARG00000009401/ENSDARG00000075833/ENSDARG00000059227/ENSDARG00000032553/ENSDARG00000089769/ENSDARG00000059746/ENSDARG00000071082/ENSDARG00000076317/ENSDARG00000035891/ENSDARG00000044566/ENSDARG00000071212/ENSDARG00000076484/ENSDARG00000062562/ENSDARG00000069142/ENSDARG00000027088/ENSDARG00000010085/ENSDARG00000006427	rbp3/vcanb/lyve1a/fabp1b.1/egln3/hapln1a/plod1a/p4ha1b/wu:fb72h05/acana/fabp6/p3h1/stab1/egln2/aars/ptgdsb.1/p4ha2/fabp2	18	13	ENSDARG00000009401/ENSDARG00000075833/ENSDARG00000032553/ENSDARG00000089769/ENSDARG00000059746/ENSDARG00000071082/ENSDARG00000076317/ENSDARG00000035891/ENSDARG00000071212/ENSDARG00000076484/ENSDARG00000062562/ENSDARG00000069142/ENSDARG00000010085	5	ENSDARG00000059163/ENSDARG00000059227/ENSDARG00000044566/ENSDARG00000027088/ENSDARG00000006427
MF	GO:0043177	organic acid binding	18/993	77/18160	1.25e-07	6.27e-06	ENSDARG00000059163/ENSDARG00000009401/ENSDARG00000075833/ENSDARG00000059227/ENSDARG00000032553/ENSDARG00000089769/ENSDARG00000059746/ENSDARG00000071082/ENSDARG00000076317/ENSDARG00000035891/ENSDARG00000044566/ENSDARG00000071212/ENSDARG00000076484/ENSDARG00000062562/ENSDARG00000069142/ENSDARG00000027088/ENSDARG00000010085/ENSDARG00000006427	rbp3/vcanb/lyve1a/fabp1b.1/egln3/hapln1a/plod1a/p4ha1b/wu:fb72h05/acana/fabp6/p3h1/stab1/egln2/aars/ptgdsb.1/p4ha2/fabp2	18	13	ENSDARG00000009401/ENSDARG00000075833/ENSDARG00000032553/ENSDARG00000089769/ENSDARG00000059746/ENSDARG00000071082/ENSDARG00000076317/ENSDARG00000035891/ENSDARG00000071212/ENSDARG00000076484/ENSDARG00000062562/ENSDARG00000069142/ENSDARG00000010085	5	ENSDARG00000059163/ENSDARG00000059227/ENSDARG00000044566/ENSDARG00000027088/ENSDARG00000006427
MF	GO:0015291	secondary active transmembrane transporter activity	30/993	203/18160	6.55e-07	3.01e-05	ENSDARG00000012881/ENSDARG00000000551/ENSDARG00000078187/ENSDARG00000013871/ENSDARG00000003615/ENSDARG00000056719/ENSDARG00000012903/ENSDARG00000010096/ENSDARG00000018621/ENSDARG00000060303/ENSDARG00000019713/ENSDARG00000098438/ENSDARG00000028824/ENSDARG00000022424/ENSDARG00000032465/ENSDARG00000052700/ENSDARG00000006760/ENSDARG00000020718/ENSDARG00000091560/ENSDARG00000037145/ENSDARG00000051730/…	slc4a1a/slc1a4/slc12a5b/slc5a1/slc26a3.2/slc6a19b/slc34a2a/slc1a6/slc6a19a.1/slc4a10b/oatx/slc6a6b/slc34a1a/slc26a5/slc1a8b/SLC9B2/slc24a3/slc25a22a/slc6a19a.2/slc8a4b/slc7a10b/slc47a4/slc6a2/slc4a2a/slc1a5/slc1a2a/slc23a1/slc6a18/slc12a10.2/slc47a3	30	8	ENSDARG00000012881/ENSDARG00000000551/ENSDARG00000019713/ENSDARG00000022424/ENSDARG00000052700/ENSDARG00000028173/ENSDARG00000099186/ENSDARG00000071173	22	ENSDARG00000078187/ENSDARG00000013871/ENSDARG00000003615/ENSDARG00000056719/ENSDARG00000012903/ENSDARG00000010096/ENSDARG00000018621/ENSDARG00000060303/ENSDARG00000098438/ENSDARG00000028824/ENSDARG00000032465/ENSDARG00000006760/ENSDARG00000020718/ENSDARG00000091560/ENSDARG00000037145/ENSDARG00000051730/ENSDARG00000079340/ENSDARG00000016141/ENSDARG00000052138/ENSDARG00000015033/ENSDARG00000068387/…
MF	GO:0015293	symporter activity	21/993	113/18160	7.28e-07	3.09e-05	ENSDARG00000012881/ENSDARG00000000551/ENSDARG00000078187/ENSDARG00000013871/ENSDARG00000056719/ENSDARG00000012903/ENSDARG00000010096/ENSDARG00000018621/ENSDARG00000060303/ENSDARG00000098438/ENSDARG00000028824/ENSDARG00000032465/ENSDARG00000020718/ENSDARG00000091560/ENSDARG00000016141/ENSDARG00000028173/ENSDARG00000099186/ENSDARG00000052138/ENSDARG00000015033/ENSDARG00000068387/ENSDARG00000071173	slc4a1a/slc1a4/slc12a5b/slc5a1/slc6a19b/slc34a2a/slc1a6/slc6a19a.1/slc4a10b/slc6a6b/slc34a1a/slc1a8b/slc25a22a/slc6a19a.2/slc6a2/slc4a2a/slc1a5/slc1a2a/slc23a1/slc6a18/slc12a10.2	21	5	ENSDARG00000012881/ENSDARG00000000551/ENSDARG00000028173/ENSDARG00000099186/ENSDARG00000071173	16	ENSDARG00000078187/ENSDARG00000013871/ENSDARG00000056719/ENSDARG00000012903/ENSDARG00000010096/ENSDARG00000018621/ENSDARG00000060303/ENSDARG00000098438/ENSDARG00000028824/ENSDARG00000032465/ENSDARG00000020718/ENSDARG00000091560/ENSDARG00000016141/ENSDARG00000052138/ENSDARG00000015033/ENSDARG00000068387
MF	GO:0051213	dioxygenase activity	15/993	63/18160	1.08e-06	4.27e-05	ENSDARG00000018263/ENSDARG00000071429/ENSDARG00000104256/ENSDARG00000059746/ENSDARG00000086740/ENSDARG00000071082/ENSDARG00000103659/ENSDARG00000076317/ENSDARG00000076487/ENSDARG00000033594/ENSDARG00000023176/ENSDARG00000101195/ENSDARG00000010085/ENSDARG00000055722/ENSDARG00000101789	pdia2/tdo2a/bco1/plod1a/phyh/p4ha1b/bco1l/wu:fb72h05/haao/ido1/tdo2b/cyp1c1/p4ha2/bco2a/cyp1c2	15	6	ENSDARG00000059746/ENSDARG00000071082/ENSDARG00000076317/ENSDARG00000101195/ENSDARG00000010085/ENSDARG00000101789	9	ENSDARG00000018263/ENSDARG00000071429/ENSDARG00000104256/ENSDARG00000086740/ENSDARG00000103659/ENSDARG00000076487/ENSDARG00000033594/ENSDARG00000023176/ENSDARG00000055722
MF	GO:0004866	endopeptidase inhibitor activity	21/993	118/18160	1.52e-06	5.56e-05	ENSDARG00000075261/ENSDARG00000076321/ENSDARG00000041685/ENSDARG00000016412/ENSDARG00000104721/ENSDARG00000053973/ENSDARG00000027867/ENSDARG00000069293/ENSDARG00000112419/ENSDARG00000038424/ENSDARG00000021004/ENSDARG00000087359/ENSDARG00000090185/ENSDARG00000076170/ENSDARG00000004296/ENSDARG00000056530/ENSDARG00000014556/novel.3803/ENSDARG00000091609/ENSDARG00000070918/ENSDARG00000069048	timp2b/col28a2a/A2ML1 (1 of many)/agt/si:dkey-203a12.9/fetub/paplna/ahsg2/si:ch211-62a1.3/si:dkey-8k3.2/c5/c3a.2/si:dkeyp-73b11.8/pcsk1nl/ambp/cpamd8/serpinb1l3/-/spink4/si:ch211-284e20.8/serpinf1	21	11	ENSDARG00000075261/ENSDARG00000076321/ENSDARG00000016412/ENSDARG00000027867/ENSDARG00000038424/ENSDARG00000021004/ENSDARG00000004296/ENSDARG00000056530/novel.3803/ENSDARG00000070918/ENSDARG00000069048	10	ENSDARG00000041685/ENSDARG00000104721/ENSDARG00000053973/ENSDARG00000069293/ENSDARG00000112419/ENSDARG00000087359/ENSDARG00000090185/ENSDARG00000076170/ENSDARG00000014556/ENSDARG00000091609
MF	GO:0061134	peptidase regulator activity	23/993	138/18160	1.61e-06	5.56e-05	ENSDARG00000075261/ENSDARG00000076321/ENSDARG00000041685/ENSDARG00000056913/ENSDARG00000016412/ENSDARG00000070331/ENSDARG00000104721/ENSDARG00000053973/ENSDARG00000027867/ENSDARG00000069293/ENSDARG00000112419/ENSDARG00000038424/ENSDARG00000021004/ENSDARG00000087359/ENSDARG00000090185/ENSDARG00000076170/ENSDARG00000004296/ENSDARG00000056530/ENSDARG00000014556/novel.3803/ENSDARG00000091609/ENSDARG0…	timp2b/col28a2a/A2ML1 (1 of many)/pcolcea/agt/muc5.1/si:dkey-203a12.9/fetub/paplna/ahsg2/si:ch211-62a1.3/si:dkey-8k3.2/c5/c3a.2/si:dkeyp-73b11.8/pcsk1nl/ambp/cpamd8/serpinb1l3/-/spink4/si:ch211-284e20.8/serpinf1	23	12	ENSDARG00000075261/ENSDARG00000076321/ENSDARG00000056913/ENSDARG00000016412/ENSDARG00000027867/ENSDARG00000038424/ENSDARG00000021004/ENSDARG00000004296/ENSDARG00000056530/novel.3803/ENSDARG00000070918/ENSDARG00000069048	11	ENSDARG00000041685/ENSDARG00000070331/ENSDARG00000104721/ENSDARG00000053973/ENSDARG00000069293/ENSDARG00000112419/ENSDARG00000087359/ENSDARG00000090185/ENSDARG00000076170/ENSDARG00000014556/ENSDARG00000091609
MF	GO:0030414	peptidase inhibitor activity	22/993	129/18160	1.82e-06	5.91e-05	ENSDARG00000075261/ENSDARG00000076321/ENSDARG00000041685/ENSDARG00000016412/ENSDARG00000070331/ENSDARG00000104721/ENSDARG00000053973/ENSDARG00000027867/ENSDARG00000069293/ENSDARG00000112419/ENSDARG00000038424/ENSDARG00000021004/ENSDARG00000087359/ENSDARG00000090185/ENSDARG00000076170/ENSDARG00000004296/ENSDARG00000056530/ENSDARG00000014556/novel.3803/ENSDARG00000091609/ENSDARG00000070918/ENSDARG0…	timp2b/col28a2a/A2ML1 (1 of many)/agt/muc5.1/si:dkey-203a12.9/fetub/paplna/ahsg2/si:ch211-62a1.3/si:dkey-8k3.2/c5/c3a.2/si:dkeyp-73b11.8/pcsk1nl/ambp/cpamd8/serpinb1l3/-/spink4/si:ch211-284e20.8/serpinf1	22	11	ENSDARG00000075261/ENSDARG00000076321/ENSDARG00000016412/ENSDARG00000027867/ENSDARG00000038424/ENSDARG00000021004/ENSDARG00000004296/ENSDARG00000056530/novel.3803/ENSDARG00000070918/ENSDARG00000069048	11	ENSDARG00000041685/ENSDARG00000070331/ENSDARG00000104721/ENSDARG00000053973/ENSDARG00000069293/ENSDARG00000112419/ENSDARG00000087359/ENSDARG00000090185/ENSDARG00000076170/ENSDARG00000014556/ENSDARG00000091609
MF	GO:0061135	endopeptidase regulator activity	21/993	121/18160	2.32e-06	7.12e-05	ENSDARG00000075261/ENSDARG00000076321/ENSDARG00000041685/ENSDARG00000016412/ENSDARG00000104721/ENSDARG00000053973/ENSDARG00000027867/ENSDARG00000069293/ENSDARG00000112419/ENSDARG00000038424/ENSDARG00000021004/ENSDARG00000087359/ENSDARG00000090185/ENSDARG00000076170/ENSDARG00000004296/ENSDARG00000056530/ENSDARG00000014556/novel.3803/ENSDARG00000091609/ENSDARG00000070918/ENSDARG00000069048	timp2b/col28a2a/A2ML1 (1 of many)/agt/si:dkey-203a12.9/fetub/paplna/ahsg2/si:ch211-62a1.3/si:dkey-8k3.2/c5/c3a.2/si:dkeyp-73b11.8/pcsk1nl/ambp/cpamd8/serpinb1l3/-/spink4/si:ch211-284e20.8/serpinf1	21	11	ENSDARG00000075261/ENSDARG00000076321/ENSDARG00000016412/ENSDARG00000027867/ENSDARG00000038424/ENSDARG00000021004/ENSDARG00000004296/ENSDARG00000056530/novel.3803/ENSDARG00000070918/ENSDARG00000069048	10	ENSDARG00000041685/ENSDARG00000104721/ENSDARG00000053973/ENSDARG00000069293/ENSDARG00000112419/ENSDARG00000087359/ENSDARG00000090185/ENSDARG00000076170/ENSDARG00000014556/ENSDARG00000091609
MF	GO:0015081	sodium ion transmembrane transporter activity	22/993	133/18160	3.07e-06	8.92e-05	ENSDARG00000012881/ENSDARG00000013871/ENSDARG00000104139/ENSDARG00000056719/ENSDARG00000012903/ENSDARG00000007739/ENSDARG00000001870/ENSDARG00000018621/ENSDARG00000060303/ENSDARG00000098438/ENSDARG00000028824/ENSDARG00000006760/ENSDARG00000020718/ENSDARG00000091560/ENSDARG00000037145/novel.5174/ENSDARG00000016141/ENSDARG00000028173/ENSDARG00000015033/ENSDARG00000068387/ENSDARG00000071173/ENSDARG0…	slc4a1a/slc5a1/atp1a3b/slc6a19b/slc34a2a/atp1a1a.2/atp1a1a.4/slc6a19a.1/slc4a10b/slc6a6b/slc34a1a/slc24a3/slc25a22a/slc6a19a.2/slc8a4b/-/slc6a2/slc4a2a/slc23a1/slc6a18/slc12a10.2/scn4ab	22	4	ENSDARG00000012881/ENSDARG00000007739/ENSDARG00000028173/ENSDARG00000071173	18	ENSDARG00000013871/ENSDARG00000104139/ENSDARG00000056719/ENSDARG00000012903/ENSDARG00000001870/ENSDARG00000018621/ENSDARG00000060303/ENSDARG00000098438/ENSDARG00000028824/ENSDARG00000006760/ENSDARG00000020718/ENSDARG00000091560/ENSDARG00000037145/novel.5174/ENSDARG00000016141/ENSDARG00000015033/ENSDARG00000068387/ENSDARG00000034588
MF	GO:0016712	oxidoreductase activity, acting on paired donors, with incorporation or reduction of molecular oxygen, reduced flavin or flavoprotein as one donor, and incorporation of one atom of oxygen	9/993	25/18160	3.89e-06	0.000107267	ENSDARG00000042956/ENSDARG00000101423/ENSDARG00000042978/ENSDARG00000102805/ENSDARG00000022650/ENSDARG00000021172/ENSDARG00000042982/ENSDARG00000104593/ENSDARG00000101861	cyp2ad6/CYP2C9/cyp2p6/cyp2aa11/cyp2ad3/cyp2ad2/cyp2p8/cyp2k18/cyp2k19	9	0		9	ENSDARG00000042956/ENSDARG00000101423/ENSDARG00000042978/ENSDARG00000102805/ENSDARG00000022650/ENSDARG00000021172/ENSDARG00000042982/ENSDARG00000104593/ENSDARG00000101861
MF	GO:0008514	organic anion transmembrane transporter activity	25/993	167/18160	4.34e-06	0.000114201	ENSDARG00000012881/ENSDARG00000010572/ENSDARG00000078882/ENSDARG00000003615/ENSDARG00000014031/ENSDARG00000056719/ENSDARG00000018621/ENSDARG00000060303/ENSDARG00000019713/ENSDARG00000098438/ENSDARG00000070078/ENSDARG00000022424/ENSDARG00000020718/ENSDARG00000061120/ENSDARG00000043624/ENSDARG00000037393/ENSDARG00000044528/ENSDARG00000091560/ENSDARG00000051730/ENSDARG00000005335/ENSDARG00000028173/…	slc4a1a/slc25a25a/slc22a31/slc26a3.2/abcc2/slc6a19b/slc6a19a.1/slc4a10b/oatx/slc6a6b/abcb11b/slc26a5/slc25a22a/slc43a2b/pqlc2/slc43a1a/slc15a1b/slc6a19a.2/slc7a10b/slc22a4/slc4a2a/abcb11a/slc23a1/slc25a29/slc25a38a	25	10	ENSDARG00000012881/ENSDARG00000010572/ENSDARG00000078882/ENSDARG00000019713/ENSDARG00000022424/ENSDARG00000061120/ENSDARG00000043624/ENSDARG00000037393/ENSDARG00000028173/ENSDARG00000059805	15	ENSDARG00000003615/ENSDARG00000014031/ENSDARG00000056719/ENSDARG00000018621/ENSDARG00000060303/ENSDARG00000098438/ENSDARG00000070078/ENSDARG00000020718/ENSDARG00000044528/ENSDARG00000091560/ENSDARG00000051730/ENSDARG00000005335/ENSDARG00000011573/ENSDARG00000015033/ENSDARG00000057352
MF	GO:0004857	enzyme inhibitor activity	30/993	227/18160	6.81e-06	0.000170956	ENSDARG00000100095/ENSDARG00000075261/ENSDARG00000076321/ENSDARG00000041685/ENSDARG00000099719/ENSDARG00000016412/ENSDARG00000026611/ENSDARG00000070331/ENSDARG00000104721/ENSDARG00000053973/ENSDARG00000027867/ENSDARG00000069293/ENSDARG00000112419/ENSDARG00000076554/ENSDARG00000038424/ENSDARG00000012066/ENSDARG00000021004/ENSDARG00000087359/ENSDARG00000090185/ENSDARG00000076170/ENSDARG00000004296/…	anxa1b/timp2b/col28a2a/A2ML1 (1 of many)/cdkn1d/agt/socs3b/muc5.1/si:dkey-203a12.9/fetub/paplna/ahsg2/si:ch211-62a1.3/cdkn1a/si:dkey-8k3.2/dcn/c5/c3a.2/si:dkeyp-73b11.8/pcsk1nl/ambp/cpamd8/socs3a/serpinb1l3/-/spink4/camk2n1a/si:ch211-284e20.8/serpinf1/anxa1a	30	16	ENSDARG00000100095/ENSDARG00000075261/ENSDARG00000076321/ENSDARG00000099719/ENSDARG00000016412/ENSDARG00000026611/ENSDARG00000027867/ENSDARG00000038424/ENSDARG00000012066/ENSDARG00000021004/ENSDARG00000004296/ENSDARG00000056530/ENSDARG00000025428/novel.3803/ENSDARG00000070918/ENSDARG00000069048	14	ENSDARG00000041685/ENSDARG00000070331/ENSDARG00000104721/ENSDARG00000053973/ENSDARG00000069293/ENSDARG00000112419/ENSDARG00000076554/ENSDARG00000087359/ENSDARG00000090185/ENSDARG00000076170/ENSDARG00000014556/ENSDARG00000091609/ENSDARG00000025855/ENSDARG00000026726
MF	GO:0008395	steroid hydroxylase activity	11/993	41/18160	8.58e-06	0.000191033	ENSDARG00000042953/ENSDARG00000069018/ENSDARG00000042956/ENSDARG00000053068/ENSDARG00000101423/ENSDARG00000042978/ENSDARG00000103347/ENSDARG00000101195/ENSDARG00000021172/ENSDARG00000042982/ENSDARG00000101789	cyp2n13/cyp7a1/cyp2ad6/cyp8b1/CYP2C9/cyp2p6/cyp2aa3/cyp1c1/cyp2ad2/cyp2p8/cyp1c2	11	3	ENSDARG00000103347/ENSDARG00000101195/ENSDARG00000101789	8	ENSDARG00000042953/ENSDARG00000069018/ENSDARG00000042956/ENSDARG00000053068/ENSDARG00000101423/ENSDARG00000042978/ENSDARG00000021172/ENSDARG00000042982
MF	GO:0048029	monosaccharide binding	10/993	34/18160	8.99e-06	0.000191033	ENSDARG00000032553/ENSDARG00000059746/ENSDARG00000071082/ENSDARG00000076317/ENSDARG00000092813/ENSDARG00000071212/ENSDARG00000039099/ENSDARG00000062562/ENSDARG00000010085/ENSDARG00000068006	egln3/plod1a/p4ha1b/wu:fb72h05/fndc7rs4/p3h1/aep1/egln2/p4ha2/gck	10	8	ENSDARG00000032553/ENSDARG00000059746/ENSDARG00000071082/ENSDARG00000076317/ENSDARG00000071212/ENSDARG00000039099/ENSDARG00000062562/ENSDARG00000010085	2	ENSDARG00000092813/ENSDARG00000068006
MF	GO:0015370	solute:sodium symporter activity	15/993	74/18160	9.19e-06	0.000191033	ENSDARG00000012881/ENSDARG00000013871/ENSDARG00000056719/ENSDARG00000012903/ENSDARG00000018621/ENSDARG00000060303/ENSDARG00000098438/ENSDARG00000028824/ENSDARG00000020718/ENSDARG00000091560/ENSDARG00000016141/ENSDARG00000028173/ENSDARG00000015033/ENSDARG00000068387/ENSDARG00000071173	slc4a1a/slc5a1/slc6a19b/slc34a2a/slc6a19a.1/slc4a10b/slc6a6b/slc34a1a/slc25a22a/slc6a19a.2/slc6a2/slc4a2a/slc23a1/slc6a18/slc12a10.2	15	3	ENSDARG00000012881/ENSDARG00000028173/ENSDARG00000071173	12	ENSDARG00000013871/ENSDARG00000056719/ENSDARG00000012903/ENSDARG00000018621/ENSDARG00000060303/ENSDARG00000098438/ENSDARG00000028824/ENSDARG00000020718/ENSDARG00000091560/ENSDARG00000016141/ENSDARG00000015033/ENSDARG00000068387
MF	GO:0030170	pyridoxal phosphate binding	13/993	57/18160	9.34e-06	0.000191033	ENSDARG00000016494/ENSDARG00000027419/ENSDARG00000021059/ENSDARG00000015537/ENSDARG00000069630/novel.3075/ENSDARG00000035544/ENSDARG00000026348/ENSDARG00000055642/novel.5636/novel.3149/ENSDARG00000006031/ENSDARG00000061375	ddc/gad1b/alas1/gad2/tat/-/etnppl/csad/si:ch211-217a12.1/-/-/abat/sgpl1	13	2	ENSDARG00000026348/novel.5636	11	ENSDARG00000016494/ENSDARG00000027419/ENSDARG00000021059/ENSDARG00000015537/ENSDARG00000069630/novel.3075/ENSDARG00000035544/ENSDARG00000055642/novel.3149/ENSDARG00000006031/ENSDARG00000061375
MF	GO:0070279	vitamin B6 binding	13/993	57/18160	9.34e-06	0.000191033	ENSDARG00000016494/ENSDARG00000027419/ENSDARG00000021059/ENSDARG00000015537/ENSDARG00000069630/novel.3075/ENSDARG00000035544/ENSDARG00000026348/ENSDARG00000055642/novel.5636/novel.3149/ENSDARG00000006031/ENSDARG00000061375	ddc/gad1b/alas1/gad2/tat/-/etnppl/csad/si:ch211-217a12.1/-/-/abat/sgpl1	13	2	ENSDARG00000026348/novel.5636	11	ENSDARG00000016494/ENSDARG00000027419/ENSDARG00000021059/ENSDARG00000015537/ENSDARG00000069630/novel.3075/ENSDARG00000035544/ENSDARG00000055642/novel.3149/ENSDARG00000006031/ENSDARG00000061375
MF	GO:0008509	anion transmembrane transporter activity	31/993	248/18160	1.5e-05	0.000296273	ENSDARG00000012881/ENSDARG00000010572/ENSDARG00000078187/ENSDARG00000078882/ENSDARG00000003615/ENSDARG00000014031/ENSDARG00000056719/ENSDARG00000070584/ENSDARG00000012903/ENSDARG00000018621/ENSDARG00000060303/ENSDARG00000019713/ENSDARG00000098438/ENSDARG00000028824/ENSDARG00000070078/ENSDARG00000022424/ENSDARG00000020718/ENSDARG00000061120/ENSDARG00000043624/ENSDARG00000027424/ENSDARG00000037393/…	slc4a1a/slc25a25a/slc12a5b/slc22a31/slc26a3.2/abcc2/slc6a19b/clic5b/slc34a2a/slc6a19a.1/slc4a10b/oatx/slc6a6b/slc34a1a/abcb11b/slc26a5/slc25a22a/slc43a2b/pqlc2/slc25a3a/slc43a1a/slc15a1b/slc6a19a.2/slc7a10b/slc22a4/slc4a2a/abcb11a/slc23a1/slc25a29/slc12a10.2/slc25a38a	31	11	ENSDARG00000012881/ENSDARG00000010572/ENSDARG00000078882/ENSDARG00000019713/ENSDARG00000022424/ENSDARG00000061120/ENSDARG00000043624/ENSDARG00000037393/ENSDARG00000028173/ENSDARG00000071173/ENSDARG00000059805	20	ENSDARG00000078187/ENSDARG00000003615/ENSDARG00000014031/ENSDARG00000056719/ENSDARG00000070584/ENSDARG00000012903/ENSDARG00000018621/ENSDARG00000060303/ENSDARG00000098438/ENSDARG00000028824/ENSDARG00000070078/ENSDARG00000020718/ENSDARG00000027424/ENSDARG00000044528/ENSDARG00000091560/ENSDARG00000051730/ENSDARG00000005335/ENSDARG00000011573/ENSDARG00000015033/ENSDARG00000057352
MF	GO:0016702	oxidoreductase activity, acting on single donors with incorporation of molecular oxygen, incorporation of two atoms of oxygen	10/993	37/18160	2.06e-05	0.000391193	ENSDARG00000071429/ENSDARG00000104256/ENSDARG00000071082/ENSDARG00000103659/ENSDARG00000076487/ENSDARG00000023176/ENSDARG00000101195/ENSDARG00000010085/ENSDARG00000055722/ENSDARG00000101789	tdo2a/bco1/p4ha1b/bco1l/haao/tdo2b/cyp1c1/p4ha2/bco2a/cyp1c2	10	4	ENSDARG00000071082/ENSDARG00000101195/ENSDARG00000010085/ENSDARG00000101789	6	ENSDARG00000071429/ENSDARG00000104256/ENSDARG00000103659/ENSDARG00000076487/ENSDARG00000023176/ENSDARG00000055722
MF	GO:0043492	ATPase activity, coupled to movement of substances	21/993	143/18160	3.33e-05	0.000612982	ENSDARG00000010936/ENSDARG00000035458/ENSDARG00000104139/ENSDARG00000094901/ENSDARG00000014031/ENSDARG00000020574/novel.2341/ENSDARG00000007739/ENSDARG00000001870/novel.4116/ENSDARG00000076230/ENSDARG00000070078/ENSDARG00000057169/ENSDARG00000013050/ENSDARG00000029439/ENSDARG00000079009/ENSDARG00000011573/ENSDARG00000063433/ENSDARG00000015174/ENSDARG00000104450/ENSDARG00000105714	abcb4/atp2a1l/atp1a3b/abcc6b.2/abcc2/atp2a1/-/atp1a1a.2/atp1a1a.4/-/atp10b/abcb11b/abca4a/abcc12/atp2a2a/abca1b/abcb11a/atp2b2/atp6v0a1b/CR855996.2/CABZ01083442.1	21	4	ENSDARG00000094901/ENSDARG00000020574/ENSDARG00000007739/ENSDARG00000079009	17	ENSDARG00000010936/ENSDARG00000035458/ENSDARG00000104139/ENSDARG00000014031/novel.2341/ENSDARG00000001870/novel.4116/ENSDARG00000076230/ENSDARG00000070078/ENSDARG00000057169/ENSDARG00000013050/ENSDARG00000029439/ENSDARG00000011573/ENSDARG00000063433/ENSDARG00000015174/ENSDARG00000104450/ENSDARG00000105714
MF	GO:0005319	lipid transporter activity	16/993	92/18160	3.53e-05	0.000629134	ENSDARG00000102004/ENSDARG00000022767/ENSDARG00000040295/ENSDARG00000012076/ENSDARG00000095863/novel.4534/ENSDARG00000076230/ENSDARG00000042780/ENSDARG00000070078/ENSDARG00000069375/ENSDARG00000075016/ENSDARG00000008637/ENSDARG00000017180/ENSDARG00000011573/ENSDARG00000030872/ENSDARG00000104450	apoea/apobb.1/apoeb/apoa1a/afp4/-/atp10b/apoba/abcb11b/zgc:162608/apobb.2/mttp/npc1/abcb11a/cetp/CR855996.2	16	11	ENSDARG00000102004/ENSDARG00000022767/ENSDARG00000040295/ENSDARG00000012076/ENSDARG00000095863/novel.4534/ENSDARG00000042780/ENSDARG00000069375/ENSDARG00000075016/ENSDARG00000017180/ENSDARG00000030872	5	ENSDARG00000076230/ENSDARG00000070078/ENSDARG00000008637/ENSDARG00000011573/ENSDARG00000104450
MF	GO:0016638	oxidoreductase activity, acting on the CH-NH2 group of donors	8/993	25/18160	3.65e-05	0.000629134	ENSDARG00000035602/ENSDARG00000023712/ENSDARG00000076904/ENSDARG00000101074/ENSDARG00000044074/ENSDARG00000061355/ENSDARG00000017612/novel.4571	dao.1/mao/loxl5b/glud1b/loxl2b/aoc1/pnpo/-	8	3	ENSDARG00000035602/ENSDARG00000076904/ENSDARG00000044074	5	ENSDARG00000023712/ENSDARG00000101074/ENSDARG00000061355/ENSDARG00000017612/novel.4571
MF	GO:0031418	L-ascorbic acid binding	7/993	19/18160	4.03e-05	0.000674862	ENSDARG00000032553/ENSDARG00000059746/ENSDARG00000071082/ENSDARG00000076317/ENSDARG00000071212/ENSDARG00000062562/ENSDARG00000010085	egln3/plod1a/p4ha1b/wu:fb72h05/p3h1/egln2/p4ha2	7	7	ENSDARG00000032553/ENSDARG00000059746/ENSDARG00000071082/ENSDARG00000076317/ENSDARG00000071212/ENSDARG00000062562/ENSDARG00000010085	0
MF	GO:0016701	oxidoreductase activity, acting on single donors with incorporation of molecular oxygen	10/993	40/18160	4.31e-05	0.000699145	ENSDARG00000071429/ENSDARG00000104256/ENSDARG00000071082/ENSDARG00000103659/ENSDARG00000076487/ENSDARG00000023176/ENSDARG00000101195/ENSDARG00000010085/ENSDARG00000055722/ENSDARG00000101789	tdo2a/bco1/p4ha1b/bco1l/haao/tdo2b/cyp1c1/p4ha2/bco2a/cyp1c2	10	4	ENSDARG00000071082/ENSDARG00000101195/ENSDARG00000010085/ENSDARG00000101789	6	ENSDARG00000071429/ENSDARG00000104256/ENSDARG00000103659/ENSDARG00000076487/ENSDARG00000023176/ENSDARG00000055722
MF	GO:0008238	exopeptidase activity	16/993	94/18160	4.64e-05	0.00071187	ENSDARG00000043722/ENSDARG00000077688/ENSDARG00000079166/ENSDARG00000030915/ENSDARG00000068181/ENSDARG00000021339/ENSDARG00000016918/ENSDARG00000041644/ENSDARG00000057064/ENSDARG00000003931/ENSDARG00000069583/ENSDARG00000006901/ENSDARG00000018342/novel.2757/ENSDARG00000103878/ENSDARG00000102249	cpa4/cpo/ace/cpa1/dpep1/cpa5/ace2/si:dkey-194e6.1/enpep/cndp2/zgc:114181/si:ch1073-459j12.1/ggt1b/-/anpepb/PEPD	16	2	ENSDARG00000069583/ENSDARG00000006901	14	ENSDARG00000043722/ENSDARG00000077688/ENSDARG00000079166/ENSDARG00000030915/ENSDARG00000068181/ENSDARG00000021339/ENSDARG00000016918/ENSDARG00000041644/ENSDARG00000057064/ENSDARG00000003931/ENSDARG00000018342/novel.2757/ENSDARG00000103878/ENSDARG00000102249
MF	GO:0015294	solute:cation symporter activity	16/993	94/18160	4.64e-05	0.00071187	ENSDARG00000012881/ENSDARG00000078187/ENSDARG00000013871/ENSDARG00000056719/ENSDARG00000012903/ENSDARG00000018621/ENSDARG00000060303/ENSDARG00000098438/ENSDARG00000028824/ENSDARG00000020718/ENSDARG00000091560/ENSDARG00000016141/ENSDARG00000028173/ENSDARG00000015033/ENSDARG00000068387/ENSDARG00000071173	slc4a1a/slc12a5b/slc5a1/slc6a19b/slc34a2a/slc6a19a.1/slc4a10b/slc6a6b/slc34a1a/slc25a22a/slc6a19a.2/slc6a2/slc4a2a/slc23a1/slc6a18/slc12a10.2	16	3	ENSDARG00000012881/ENSDARG00000028173/ENSDARG00000071173	13	ENSDARG00000078187/ENSDARG00000013871/ENSDARG00000056719/ENSDARG00000012903/ENSDARG00000018621/ENSDARG00000060303/ENSDARG00000098438/ENSDARG00000028824/ENSDARG00000020718/ENSDARG00000091560/ENSDARG00000016141/ENSDARG00000015033/ENSDARG00000068387
MF	GO:0015175	neutral amino acid transmembrane transporter activity	8/993	26/18160	5.02e-05	0.00074844	ENSDARG00000056719/ENSDARG00000018621/ENSDARG00000061120/ENSDARG00000037393/ENSDARG00000044528/ENSDARG00000091560/ENSDARG00000051730/ENSDARG00000059805	slc6a19b/slc6a19a.1/slc43a2b/slc43a1a/slc15a1b/slc6a19a.2/slc7a10b/slc25a38a	8	3	ENSDARG00000061120/ENSDARG00000037393/ENSDARG00000059805	5	ENSDARG00000056719/ENSDARG00000018621/ENSDARG00000044528/ENSDARG00000091560/ENSDARG00000051730
MF	GO:0042626	ATPase activity, coupled to transmembrane movement of substances	19/993	127/18160	6.01e-05	0.000871194	ENSDARG00000010936/ENSDARG00000035458/ENSDARG00000104139/ENSDARG00000094901/ENSDARG00000014031/ENSDARG00000020574/novel.2341/ENSDARG00000007739/ENSDARG00000001870/novel.4116/ENSDARG00000070078/ENSDARG00000057169/ENSDARG00000013050/ENSDARG00000029439/ENSDARG00000079009/ENSDARG00000011573/ENSDARG00000063433/ENSDARG00000015174/ENSDARG00000105714	abcb4/atp2a1l/atp1a3b/abcc6b.2/abcc2/atp2a1/-/atp1a1a.2/atp1a1a.4/-/abcb11b/abca4a/abcc12/atp2a2a/abca1b/abcb11a/atp2b2/atp6v0a1b/CABZ01083442.1	19	4	ENSDARG00000094901/ENSDARG00000020574/ENSDARG00000007739/ENSDARG00000079009	15	ENSDARG00000010936/ENSDARG00000035458/ENSDARG00000104139/ENSDARG00000014031/novel.2341/ENSDARG00000001870/novel.4116/ENSDARG00000070078/ENSDARG00000057169/ENSDARG00000013050/ENSDARG00000029439/ENSDARG00000011573/ENSDARG00000063433/ENSDARG00000015174/ENSDARG00000105714
MF	GO:0051015	actin filament binding	20/993	138/18160	6.16e-05	0.000871194	ENSDARG00000040466/ENSDARG00000039272/ENSDARG00000077201/ENSDARG00000094760/ENSDARG00000112287/ENSDARG00000101441/ENSDARG00000102414/ENSDARG00000030157/ENSDARG00000095217/ENSDARG00000009782/ENSDARG00000090637/ENSDARG00000076414/ENSDARG00000008660/ENSDARG00000062003/ENSDARG00000018820/ENSDARG00000045408/ENSDARG00000027063/ENSDARG00000059342/ENSDARG00000040009/ENSDARG00000007219	vil1/pls1/myo7bb/si:dkey-125i10.3/zgc:66156/lima1a/myhz1.1/mybpc2a/zgc:66156/myh11a/myh6/espn/coro1b/myo5b/flncb/tagln/arpc1b/avil/palld/actn1	20	8	ENSDARG00000094760/ENSDARG00000101441/ENSDARG00000090637/ENSDARG00000008660/ENSDARG00000018820/ENSDARG00000027063/ENSDARG00000040009/ENSDARG00000007219	12	ENSDARG00000040466/ENSDARG00000039272/ENSDARG00000077201/ENSDARG00000112287/ENSDARG00000102414/ENSDARG00000030157/ENSDARG00000095217/ENSDARG00000009782/ENSDARG00000076414/ENSDARG00000062003/ENSDARG00000045408/ENSDARG00000059342
MF	GO:0004175	endopeptidase activity	45/993	452/18160	7.69e-05	0.0010609	ENSDARG00000052917/ENSDARG00000101051/ENSDARG00000100792/ENSDARG00000003902/ENSDARG00000029747/ENSDARG00000043171/ENSDARG00000052039/ENSDARG00000079274/ENSDARG00000040251/ENSDARG00000094559/ENSDARG00000042816/ENSDARG00000042993/ENSDARG00000079420/ENSDARG00000068680/ENSDARG00000008029/ENSDARG00000007276/ENSDARG00000073742/ENSDARG00000056765/ENSDARG00000056744/ENSDARG00000004748/ENSDARG00000007836/…	si:ch211-202f3.3/ctsbb/zgc:154142/ctsl.1/mep1a.1/CELA1 (1 of many)/caspb/prss59.1/ctsk/zgc:174855/mmp9/prss1/dpp4/ctrl/mep1a.2/ela3l/prss59.2/ela2l/ela2/zgc:100868/ctsla/zgc:92041/zgc:174153/CABZ01073265.1/CELA1 (1 of many)/capn2a/-/c6ast4/f9b/adamts1/si:ch73-40a17.3/casp3b/CU571315.3/-/mmp11b/zgc:153968/lgmn/-/mmp2/zgc:112285/adamts8a/pcsk1/-/ctsba/pcsk2	45	19	ENSDARG00000052917/ENSDARG00000052039/ENSDARG00000040251/ENSDARG00000094559/ENSDARG00000042816/ENSDARG00000004748/ENSDARG00000007836/ENSDARG00000079376/ENSDARG00000099425/ENSDARG00000091699/ENSDARG00000029493/ENSDARG00000103519/ENSDARG00000055045/novel.5163/ENSDARG00000016718/ENSDARG00000017676/ENSDARG00000007709/novel.3260/ENSDARG00000055120	26	ENSDARG00000101051/ENSDARG00000100792/ENSDARG00000003902/ENSDARG00000029747/ENSDARG00000043171/ENSDARG00000079274/ENSDARG00000042993/ENSDARG00000079420/ENSDARG00000068680/ENSDARG00000008029/ENSDARG00000007276/ENSDARG00000073742/ENSDARG00000056765/ENSDARG00000056744/ENSDARG00000017314/ENSDARG00000043168/novel.5637/ENSDARG00000052578/ENSDARG00000040683/ENSDARG00000101990/ENSDARG00000061858/ENSDARG0…
MF	GO:0016641	oxidoreductase activity, acting on the CH-NH2 group of donors, oxygen as acceptor	7/993	21/18160	8.45e-05	0.00113829	ENSDARG00000035602/ENSDARG00000023712/ENSDARG00000076904/ENSDARG00000044074/ENSDARG00000061355/ENSDARG00000017612/novel.4571	dao.1/mao/loxl5b/loxl2b/aoc1/pnpo/-	7	3	ENSDARG00000035602/ENSDARG00000076904/ENSDARG00000044074	4	ENSDARG00000023712/ENSDARG00000061355/ENSDARG00000017612/novel.4571
MF	GO:0015399	primary active transmembrane transporter activity	19/993	131/18160	9.22e-05	0.00118367	ENSDARG00000010936/ENSDARG00000035458/ENSDARG00000104139/ENSDARG00000094901/ENSDARG00000014031/ENSDARG00000020574/novel.2341/ENSDARG00000007739/ENSDARG00000001870/novel.4116/ENSDARG00000070078/ENSDARG00000057169/ENSDARG00000013050/ENSDARG00000029439/ENSDARG00000079009/ENSDARG00000011573/ENSDARG00000063433/ENSDARG00000015174/ENSDARG00000105714	abcb4/atp2a1l/atp1a3b/abcc6b.2/abcc2/atp2a1/-/atp1a1a.2/atp1a1a.4/-/abcb11b/abca4a/abcc12/atp2a2a/abca1b/abcb11a/atp2b2/atp6v0a1b/CABZ01083442.1	19	4	ENSDARG00000094901/ENSDARG00000020574/ENSDARG00000007739/ENSDARG00000079009	15	ENSDARG00000010936/ENSDARG00000035458/ENSDARG00000104139/ENSDARG00000014031/novel.2341/ENSDARG00000001870/novel.4116/ENSDARG00000070078/ENSDARG00000057169/ENSDARG00000013050/ENSDARG00000029439/ENSDARG00000011573/ENSDARG00000063433/ENSDARG00000015174/ENSDARG00000105714
MF	GO:0015405	P-P-bond-hydrolysis-driven transmembrane transporter activity	19/993	131/18160	9.22e-05	0.00118367	ENSDARG00000010936/ENSDARG00000035458/ENSDARG00000104139/ENSDARG00000094901/ENSDARG00000014031/ENSDARG00000020574/novel.2341/ENSDARG00000007739/ENSDARG00000001870/novel.4116/ENSDARG00000070078/ENSDARG00000057169/ENSDARG00000013050/ENSDARG00000029439/ENSDARG00000079009/ENSDARG00000011573/ENSDARG00000063433/ENSDARG00000015174/ENSDARG00000105714	abcb4/atp2a1l/atp1a3b/abcc6b.2/abcc2/atp2a1/-/atp1a1a.2/atp1a1a.4/-/abcb11b/abca4a/abcc12/atp2a2a/abca1b/abcb11a/atp2b2/atp6v0a1b/CABZ01083442.1	19	4	ENSDARG00000094901/ENSDARG00000020574/ENSDARG00000007739/ENSDARG00000079009	15	ENSDARG00000010936/ENSDARG00000035458/ENSDARG00000104139/ENSDARG00000014031/novel.2341/ENSDARG00000001870/novel.4116/ENSDARG00000070078/ENSDARG00000057169/ENSDARG00000013050/ENSDARG00000029439/ENSDARG00000011573/ENSDARG00000063433/ENSDARG00000015174/ENSDARG00000105714
MF	GO:0005342	organic acid transmembrane transporter activity	17/993	111/18160	0.000107532	0.00134903	ENSDARG00000003615/ENSDARG00000056719/ENSDARG00000018621/ENSDARG00000098438/ENSDARG00000070078/ENSDARG00000022424/ENSDARG00000020718/ENSDARG00000061120/ENSDARG00000043624/ENSDARG00000037393/ENSDARG00000044528/ENSDARG00000091560/ENSDARG00000051730/ENSDARG00000011573/ENSDARG00000015033/ENSDARG00000057352/ENSDARG00000059805	slc26a3.2/slc6a19b/slc6a19a.1/slc6a6b/abcb11b/slc26a5/slc25a22a/slc43a2b/pqlc2/slc43a1a/slc15a1b/slc6a19a.2/slc7a10b/abcb11a/slc23a1/slc25a29/slc25a38a	17	5	ENSDARG00000022424/ENSDARG00000061120/ENSDARG00000043624/ENSDARG00000037393/ENSDARG00000059805	12	ENSDARG00000003615/ENSDARG00000056719/ENSDARG00000018621/ENSDARG00000098438/ENSDARG00000070078/ENSDARG00000020718/ENSDARG00000044528/ENSDARG00000091560/ENSDARG00000051730/ENSDARG00000011573/ENSDARG00000015033/ENSDARG00000057352
MF	GO:0010181	FMN binding	5/993	11/18160	0.00016949	0.00207907	ENSDARG00000059035/ENSDARG00000055092/ENSDARG00000068910/ENSDARG00000017612/ENSDARG00000024160	porb/pora/nos1/pnpo/hao1	5	3	ENSDARG00000055092/ENSDARG00000068910/ENSDARG00000024160	2	ENSDARG00000059035/ENSDARG00000017612
MF	GO:0004252	serine-type endopeptidase activity	23/993	184/18160	0.000182686	0.00214745	ENSDARG00000100792/ENSDARG00000043171/ENSDARG00000079274/ENSDARG00000042993/ENSDARG00000079420/ENSDARG00000068680/ENSDARG00000007276/ENSDARG00000073742/ENSDARG00000056765/ENSDARG00000056744/ENSDARG00000004748/ENSDARG00000017314/ENSDARG00000099425/ENSDARG00000043168/novel.5637/ENSDARG00000029493/ENSDARG00000101990/novel.5163/ENSDARG00000061858/novel.5448/ENSDARG00000053323/ENSDARG00000002600/ENSDA…	zgc:154142/CELA1 (1 of many)/prss59.1/prss1/dpp4/ctrl/ela3l/prss59.2/ela2l/ela2/zgc:100868/zgc:92041/CABZ01073265.1/CELA1 (1 of many)/-/f9b/CU571315.3/-/zgc:153968/-/zgc:112285/pcsk1/pcsk2	23	4	ENSDARG00000004748/ENSDARG00000099425/ENSDARG00000029493/novel.5163	19	ENSDARG00000100792/ENSDARG00000043171/ENSDARG00000079274/ENSDARG00000042993/ENSDARG00000079420/ENSDARG00000068680/ENSDARG00000007276/ENSDARG00000073742/ENSDARG00000056765/ENSDARG00000056744/ENSDARG00000017314/ENSDARG00000043168/novel.5637/ENSDARG00000101990/ENSDARG00000061858/novel.5448/ENSDARG00000053323/ENSDARG00000002600/ENSDARG00000019451
MF	GO:0008236	serine-type peptidase activity	25/993	208/18160	0.000182844	0.00214745	ENSDARG00000100792/ENSDARG00000043171/ENSDARG00000059163/ENSDARG00000079274/ENSDARG00000042993/ENSDARG00000079420/ENSDARG00000068680/ENSDARG00000007276/ENSDARG00000073742/ENSDARG00000056765/ENSDARG00000056744/ENSDARG00000004748/ENSDARG00000017314/ENSDARG00000099425/ENSDARG00000043168/novel.5637/ENSDARG00000029493/ENSDARG00000101990/novel.5163/ENSDARG00000006901/ENSDARG00000061858/novel.5448/ENSDA…	zgc:154142/CELA1 (1 of many)/rbp3/prss59.1/prss1/dpp4/ctrl/ela3l/prss59.2/ela2l/ela2/zgc:100868/zgc:92041/CABZ01073265.1/CELA1 (1 of many)/-/f9b/CU571315.3/-/si:ch1073-459j12.1/zgc:153968/-/zgc:112285/pcsk1/pcsk2	25	5	ENSDARG00000004748/ENSDARG00000099425/ENSDARG00000029493/novel.5163/ENSDARG00000006901	20	ENSDARG00000100792/ENSDARG00000043171/ENSDARG00000059163/ENSDARG00000079274/ENSDARG00000042993/ENSDARG00000079420/ENSDARG00000068680/ENSDARG00000007276/ENSDARG00000073742/ENSDARG00000056765/ENSDARG00000056744/ENSDARG00000017314/ENSDARG00000043168/novel.5637/ENSDARG00000101990/ENSDARG00000061858/novel.5448/ENSDARG00000053323/ENSDARG00000002600/ENSDARG00000019451
MF	GO:0005344	oxygen carrier activity	6/993	17/18160	0.000193443	0.0021792	ENSDARG00000087390/ENSDARG00000089124/ENSDARG00000113599/ENSDARG00000079305/ENSDARG00000088330/ENSDARG00000089475	AL935210.1/hbae1.3/hbbe1.1/hbae3/hbae1/hbae1	6	6	ENSDARG00000087390/ENSDARG00000089124/ENSDARG00000113599/ENSDARG00000079305/ENSDARG00000088330/ENSDARG00000089475	0
MF	GO:0019825	oxygen binding	6/993	17/18160	0.000193443	0.0021792	ENSDARG00000087390/ENSDARG00000089124/ENSDARG00000113599/ENSDARG00000079305/ENSDARG00000088330/ENSDARG00000089475	AL935210.1/hbae1.3/hbbe1.1/hbae3/hbae1/hbae1	6	6	ENSDARG00000087390/ENSDARG00000089124/ENSDARG00000113599/ENSDARG00000079305/ENSDARG00000088330/ENSDARG00000089475	0
MF	GO:0017171	serine hydrolase activity	25/993	210/18160	0.000212466	0.00234562	ENSDARG00000100792/ENSDARG00000043171/ENSDARG00000059163/ENSDARG00000079274/ENSDARG00000042993/ENSDARG00000079420/ENSDARG00000068680/ENSDARG00000007276/ENSDARG00000073742/ENSDARG00000056765/ENSDARG00000056744/ENSDARG00000004748/ENSDARG00000017314/ENSDARG00000099425/ENSDARG00000043168/novel.5637/ENSDARG00000029493/ENSDARG00000101990/novel.5163/ENSDARG00000006901/ENSDARG00000061858/novel.5448/ENSDA…	zgc:154142/CELA1 (1 of many)/rbp3/prss59.1/prss1/dpp4/ctrl/ela3l/prss59.2/ela2l/ela2/zgc:100868/zgc:92041/CABZ01073265.1/CELA1 (1 of many)/-/f9b/CU571315.3/-/si:ch1073-459j12.1/zgc:153968/-/zgc:112285/pcsk1/pcsk2	25	5	ENSDARG00000004748/ENSDARG00000099425/ENSDARG00000029493/novel.5163/ENSDARG00000006901	20	ENSDARG00000100792/ENSDARG00000043171/ENSDARG00000059163/ENSDARG00000079274/ENSDARG00000042993/ENSDARG00000079420/ENSDARG00000068680/ENSDARG00000007276/ENSDARG00000073742/ENSDARG00000056765/ENSDARG00000056744/ENSDARG00000017314/ENSDARG00000043168/novel.5637/ENSDARG00000101990/ENSDARG00000061858/novel.5448/ENSDARG00000053323/ENSDARG00000002600/ENSDARG00000019451
MF	GO:0015171	amino acid transmembrane transporter activity	11/993	57/18160	0.000224607	0.00243104	ENSDARG00000056719/ENSDARG00000018621/ENSDARG00000020718/ENSDARG00000061120/ENSDARG00000043624/ENSDARG00000037393/ENSDARG00000044528/ENSDARG00000091560/ENSDARG00000051730/ENSDARG00000057352/ENSDARG00000059805	slc6a19b/slc6a19a.1/slc25a22a/slc43a2b/pqlc2/slc43a1a/slc15a1b/slc6a19a.2/slc7a10b/slc25a29/slc25a38a	11	4	ENSDARG00000061120/ENSDARG00000043624/ENSDARG00000037393/ENSDARG00000059805	7	ENSDARG00000056719/ENSDARG00000018621/ENSDARG00000020718/ENSDARG00000044528/ENSDARG00000091560/ENSDARG00000051730/ENSDARG00000057352
MF	GO:0008237	metallopeptidase activity	24/993	199/18160	0.000231673	0.0024593	ENSDARG00000043722/ENSDARG00000029747/ENSDARG00000042816/ENSDARG00000008029/ENSDARG00000077688/ENSDARG00000079166/ENSDARG00000030915/ENSDARG00000068181/ENSDARG00000021339/ENSDARG00000016918/ENSDARG00000041644/ENSDARG00000057064/ENSDARG00000052578/ENSDARG00000003931/ENSDARG00000103519/ENSDARG00000040683/ENSDARG00000069583/ENSDARG00000016718/ENSDARG00000006901/novel.2757/novel.3147/ENSDARG000001038…	cpa4/mep1a.1/mmp9/mep1a.2/cpo/ace/cpa1/dpep1/cpa5/ace2/si:dkey-194e6.1/enpep/c6ast4/cndp2/adamts1/si:ch73-40a17.3/zgc:114181/mmp11b/si:ch1073-459j12.1/-/-/anpepb/mmp2/adamts8a	24	7	ENSDARG00000042816/ENSDARG00000103519/ENSDARG00000069583/ENSDARG00000016718/ENSDARG00000006901/ENSDARG00000017676/ENSDARG00000007709	17	ENSDARG00000043722/ENSDARG00000029747/ENSDARG00000008029/ENSDARG00000077688/ENSDARG00000079166/ENSDARG00000030915/ENSDARG00000068181/ENSDARG00000021339/ENSDARG00000016918/ENSDARG00000041644/ENSDARG00000057064/ENSDARG00000052578/ENSDARG00000003931/ENSDARG00000040683/novel.2757/novel.3147/ENSDARG00000103878
MF	GO:0015248	sterol transporter activity	6/993	18/18160	0.000276794	0.00281166	ENSDARG00000102004/ENSDARG00000040295/ENSDARG00000012076/ENSDARG00000095863/ENSDARG00000069375/ENSDARG00000030872	apoea/apoeb/apoa1a/afp4/zgc:162608/cetp	6	6	ENSDARG00000102004/ENSDARG00000040295/ENSDARG00000012076/ENSDARG00000095863/ENSDARG00000069375/ENSDARG00000030872	0
MF	GO:0017127	cholesterol transporter activity	6/993	18/18160	0.000276794	0.00281166	ENSDARG00000102004/ENSDARG00000040295/ENSDARG00000012076/ENSDARG00000095863/ENSDARG00000069375/ENSDARG00000030872	apoea/apoeb/apoa1a/afp4/zgc:162608/cetp	6	6	ENSDARG00000102004/ENSDARG00000040295/ENSDARG00000012076/ENSDARG00000095863/ENSDARG00000069375/ENSDARG00000030872	0
MF	GO:0046943	carboxylic acid transmembrane transporter activity	16/993	109/18160	0.000280147	0.00281166	ENSDARG00000003615/ENSDARG00000056719/ENSDARG00000018621/ENSDARG00000070078/ENSDARG00000022424/ENSDARG00000020718/ENSDARG00000061120/ENSDARG00000043624/ENSDARG00000037393/ENSDARG00000044528/ENSDARG00000091560/ENSDARG00000051730/ENSDARG00000011573/ENSDARG00000015033/ENSDARG00000057352/ENSDARG00000059805	slc26a3.2/slc6a19b/slc6a19a.1/abcb11b/slc26a5/slc25a22a/slc43a2b/pqlc2/slc43a1a/slc15a1b/slc6a19a.2/slc7a10b/abcb11a/slc23a1/slc25a29/slc25a38a	16	5	ENSDARG00000022424/ENSDARG00000061120/ENSDARG00000043624/ENSDARG00000037393/ENSDARG00000059805	11	ENSDARG00000003615/ENSDARG00000056719/ENSDARG00000018621/ENSDARG00000070078/ENSDARG00000020718/ENSDARG00000044528/ENSDARG00000091560/ENSDARG00000051730/ENSDARG00000011573/ENSDARG00000015033/ENSDARG00000057352
MF	GO:0043178	alcohol binding	7/993	26/18160	0.000376127	0.00370754	ENSDARG00000102004/ENSDARG00000059163/ENSDARG00000040295/ENSDARG00000012076/ENSDARG00000095863/ENSDARG00000069375/ENSDARG00000074149	apoea/rbp3/apoeb/apoa1a/afp4/zgc:162608/itpr1b	7	5	ENSDARG00000102004/ENSDARG00000040295/ENSDARG00000012076/ENSDARG00000095863/ENSDARG00000069375	2	ENSDARG00000059163/ENSDARG00000074149
MF	GO:0016830	carbon-carbon lyase activity	9/993	43/18160	0.000441172	0.0042724	ENSDARG00000062788/ENSDARG00000016494/ENSDARG00000007377/ENSDARG00000027419/ENSDARG00000015537/ENSDARG00000026348/ENSDARG00000011665/ENSDARG00000002396/ENSDARG00000061375	irg1l/ddc/odc1/gad1b/gad2/csad/aldoaa/cry-dash/sgpl1	9	3	ENSDARG00000062788/ENSDARG00000007377/ENSDARG00000026348	6	ENSDARG00000016494/ENSDARG00000027419/ENSDARG00000015537/ENSDARG00000011665/ENSDARG00000002396/ENSDARG00000061375
MF	GO:0016810	hydrolase activity, acting on carbon-nitrogen (but not peptide) bonds	15/993	103/18160	0.000468436	0.00445822	ENSDARG00000042221/ENSDARG00000016706/ENSDARG00000003113/ENSDARG00000002219/ENSDARG00000099101/ENSDARG00000069095/ENSDARG00000079543/ENSDARG00000059700/ENSDARG00000012829/ENSDARG00000033832/ENSDARG00000002986/novel.5633/ENSDARG00000044167/ENSDARG00000100719/ENSDARG00000015427	mthfd1l/atic/ada/si:dkey-103j14.5/gch2/gls2a/dpys/agmat/asah2/ampd1/gda/-/padi2/uraha/hdac1	15	6	ENSDARG00000042221/ENSDARG00000016706/ENSDARG00000099101/ENSDARG00000044167/ENSDARG00000100719/ENSDARG00000015427	9	ENSDARG00000003113/ENSDARG00000002219/ENSDARG00000069095/ENSDARG00000079543/ENSDARG00000059700/ENSDARG00000012829/ENSDARG00000033832/ENSDARG00000002986/novel.5633
MF	GO:0005516	calmodulin binding	12/993	72/18160	0.000491711	0.00460041	ENSDARG00000008788/ENSDARG00000053617/ENSDARG00000044526/ENSDARG00000053130/ENSDARG00000015164/ENSDARG00000105039/ENSDARG00000099510/ENSDARG00000027963/ENSDARG00000027310/ENSDARG00000068910/ENSDARG00000100089/ENSDARG00000039034	camk1gb/camk2a/camk1ga/pcp4a/mknk2b/phka1b/cnn3a/camkva/lsp1/nos1/camk2b2/marcksl1a	12	5	ENSDARG00000015164/ENSDARG00000099510/ENSDARG00000027310/ENSDARG00000068910/ENSDARG00000039034	7	ENSDARG00000008788/ENSDARG00000053617/ENSDARG00000044526/ENSDARG00000053130/ENSDARG00000105039/ENSDARG00000027963/ENSDARG00000100089
MF	GO:0004867	serine-type endopeptidase inhibitor activity	11/993	63/18160	0.000555662	0.00511209	ENSDARG00000076321/ENSDARG00000016412/ENSDARG00000104721/ENSDARG00000027867/ENSDARG00000112419/ENSDARG00000090185/ENSDARG00000076170/ENSDARG00000004296/ENSDARG00000014556/ENSDARG00000091609/ENSDARG00000069048	col28a2a/agt/si:dkey-203a12.9/paplna/si:ch211-62a1.3/si:dkeyp-73b11.8/pcsk1nl/ambp/serpinb1l3/spink4/serpinf1	11	5	ENSDARG00000076321/ENSDARG00000016412/ENSDARG00000027867/ENSDARG00000004296/ENSDARG00000069048	6	ENSDARG00000104721/ENSDARG00000112419/ENSDARG00000090185/ENSDARG00000076170/ENSDARG00000014556/ENSDARG00000091609
MF	GO:0004180	carboxypeptidase activity	8/993	36/18160	0.000597076	0.00540305	ENSDARG00000043722/ENSDARG00000077688/ENSDARG00000079166/ENSDARG00000030915/ENSDARG00000021339/ENSDARG00000016918/ENSDARG00000006901/novel.2757	cpa4/cpo/ace/cpa1/cpa5/ace2/si:ch1073-459j12.1/-	8	1	ENSDARG00000006901	7	ENSDARG00000043722/ENSDARG00000077688/ENSDARG00000079166/ENSDARG00000030915/ENSDARG00000021339/ENSDARG00000016918/novel.2757
MF	GO:0016831	carboxy-lyase activity	7/993	28/18160	0.000615174	0.00547703	ENSDARG00000062788/ENSDARG00000016494/ENSDARG00000007377/ENSDARG00000027419/ENSDARG00000015537/ENSDARG00000026348/ENSDARG00000061375	irg1l/ddc/odc1/gad1b/gad2/csad/sgpl1	7	3	ENSDARG00000062788/ENSDARG00000007377/ENSDARG00000026348	4	ENSDARG00000016494/ENSDARG00000027419/ENSDARG00000015537/ENSDARG00000061375
MF	GO:0050660	flavin adenine dinucleotide binding	12/993	74/18160	0.000635341	0.0055668	ENSDARG00000035602/ENSDARG00000058088/ENSDARG00000055240/novel.5175/ENSDARG00000038900/ENSDARG00000014727/ENSDARG00000009160/ENSDARG00000059035/ENSDARG00000055092/ENSDARG00000068910/ENSDARG00000038865/ENSDARG00000086746	dao.1/aifm1/xdh/-/acadm/acox1/kmo/porb/pora/nos1/acox3/prodha	12	4	ENSDARG00000035602/ENSDARG00000058088/ENSDARG00000055092/ENSDARG00000068910	8	ENSDARG00000055240/novel.5175/ENSDARG00000038900/ENSDARG00000014727/ENSDARG00000009160/ENSDARG00000059035/ENSDARG00000038865/ENSDARG00000086746
MF	GO:0015145	monosaccharide transmembrane transporter activity	5/993	15/18160	0.000916793	0.00778569	ENSDARG00000013871/ENSDARG00000001437/ENSDARG00000007412/ENSDARG00000056196/ENSDARG00000015033	slc5a1/slc2a1a/slc2a1b/slc2a2/slc23a1	5	1	ENSDARG00000007412	4	ENSDARG00000013871/ENSDARG00000001437/ENSDARG00000056196/ENSDARG00000015033
MF	GO:0033293	monocarboxylic acid binding	5/993	15/18160	0.000916793	0.00778569	ENSDARG00000059163/ENSDARG00000059227/ENSDARG00000044566/ENSDARG00000027088/ENSDARG00000006427	rbp3/fabp1b.1/fabp6/ptgdsb.1/fabp2	5	0		5	ENSDARG00000059163/ENSDARG00000059227/ENSDARG00000044566/ENSDARG00000027088/ENSDARG00000006427
MF	GO:0015662	ATPase activity, coupled to transmembrane movement of ions, phosphorylative mechanism	7/993	30/18160	0.000961247	0.00803952	ENSDARG00000035458/ENSDARG00000104139/ENSDARG00000020574/ENSDARG00000007739/ENSDARG00000001870/ENSDARG00000029439/ENSDARG00000063433	atp2a1l/atp1a3b/atp2a1/atp1a1a.2/atp1a1a.4/atp2a2a/atp2b2	7	2	ENSDARG00000020574/ENSDARG00000007739	5	ENSDARG00000035458/ENSDARG00000104139/ENSDARG00000001870/ENSDARG00000029439/ENSDARG00000063433
MF	GO:0140104	molecular carrier activity	8/993	39/18160	0.00104968	0.00864814	ENSDARG00000087390/ENSDARG00000089124/ENSDARG00000113599/ENSDARG00000079305/ENSDARG00000096616/ENSDARG00000088330/ENSDARG00000063229/ENSDARG00000089475	AL935210.1/hbae1.3/hbbe1.1/hbae3/si:ch211-255p10.3/hbae1/xpo1b/hbae1	8	7	ENSDARG00000087390/ENSDARG00000089124/ENSDARG00000113599/ENSDARG00000079305/ENSDARG00000088330/ENSDARG00000063229/ENSDARG00000089475	1	ENSDARG00000096616
MF	GO:0015144	carbohydrate transmembrane transporter activity	6/993	23/18160	0.00118984	0.00961317	ENSDARG00000013871/ENSDARG00000001437/ENSDARG00000007412/ENSDARG00000056196/ENSDARG00000015033/ENSDARG00000026787	slc5a1/slc2a1a/slc2a1b/slc2a2/slc23a1/aqp7	6	2	ENSDARG00000007412/ENSDARG00000026787	4	ENSDARG00000013871/ENSDARG00000001437/ENSDARG00000056196/ENSDARG00000015033
MF	GO:0030246	carbohydrate binding	19/993	160/18160	0.00120165	0.00961317	ENSDARG00000088711/ENSDARG00000104569/ENSDARG00000102241/ENSDARG00000104023/ENSDARG00000032553/ENSDARG00000059746/ENSDARG00000071082/ENSDARG00000076317/ENSDARG00000092813/ENSDARG00000071212/ENSDARG00000039099/ENSDARG00000038153/ENSDARG00000101629/ENSDARG00000062562/ENSDARG00000055388/ENSDARG00000061140/ENSDARG00000010085/ENSDARG00000068006/ENSDARG00000053831	lgals1l1/CABZ01088484.1/zgc:136410/mag/egln3/plod1a/p4ha1b/wu:fb72h05/fndc7rs4/p3h1/aep1/lgals2b/CABZ01079192.1/egln2/vtna/colec12/p4ha2/gck/vtnb	19	13	ENSDARG00000088711/ENSDARG00000102241/ENSDARG00000032553/ENSDARG00000059746/ENSDARG00000071082/ENSDARG00000076317/ENSDARG00000071212/ENSDARG00000039099/ENSDARG00000062562/ENSDARG00000055388/ENSDARG00000061140/ENSDARG00000010085/ENSDARG00000053831	6	ENSDARG00000104569/ENSDARG00000104023/ENSDARG00000092813/ENSDARG00000038153/ENSDARG00000101629/ENSDARG00000068006
MF	GO:0051119	sugar transmembrane transporter activity	5/993	16/18160	0.00127387	0.0100454	ENSDARG00000013871/ENSDARG00000001437/ENSDARG00000007412/ENSDARG00000056196/ENSDARG00000015033	slc5a1/slc2a1a/slc2a1b/slc2a2/slc23a1	5	1	ENSDARG00000007412	4	ENSDARG00000013871/ENSDARG00000001437/ENSDARG00000056196/ENSDARG00000015033
MF	GO:0009881	photoreceptor activity	8/993	41/18160	0.00147989	0.0115056	ENSDARG00000020602/ENSDARG00000045677/ENSDARG00000097008/ENSDARG00000017274/ENSDARG00000044280/ENSDARG00000002193/ENSDARG00000011890/ENSDARG00000054890	grk7a/opn1sw1/opn1mw1/opn1sw2/opn1mw2/rho/cry4/rgra	8	1	ENSDARG00000011890	7	ENSDARG00000020602/ENSDARG00000045677/ENSDARG00000097008/ENSDARG00000017274/ENSDARG00000044280/ENSDARG00000002193/ENSDARG00000054890
MF	GO:0005539	glycosaminoglycan binding	10/993	61/18160	0.00161831	0.012407	ENSDARG00000103775/ENSDARG00000056913/ENSDARG00000009401/ENSDARG00000075833/ENSDARG00000010785/ENSDARG00000089769/ENSDARG00000035891/ENSDARG00000076484/ENSDARG00000073810/ENSDARG00000077641	CABZ01118001.1/pcolcea/vcanb/lyve1a/thbs1b/hapln1a/acana/stab1/thbs2b/thbs3a	10	9	ENSDARG00000103775/ENSDARG00000056913/ENSDARG00000009401/ENSDARG00000075833/ENSDARG00000010785/ENSDARG00000089769/ENSDARG00000035891/ENSDARG00000076484/ENSDARG00000073810	1	ENSDARG00000077641
MF	GO:0071949	FAD binding	5/993	17/18160	0.00172405	0.0130366	ENSDARG00000035602/ENSDARG00000014727/ENSDARG00000009160/ENSDARG00000038865/ENSDARG00000086746	dao.1/acox1/kmo/acox3/prodha	5	1	ENSDARG00000035602	4	ENSDARG00000014727/ENSDARG00000009160/ENSDARG00000038865/ENSDARG00000086746
MF	GO:0016614	oxidoreductase activity, acting on CH-OH group of donors	13/993	96/18160	0.00214948	0.016034	ENSDARG00000001873/ENSDARG00000044803/ENSDARG00000055240/ENSDARG00000019260/ENSDARG00000017882/ENSDARG00000001975/ENSDARG00000029524/ENSDARG00000024278/ENSDARG00000044982/novel.5698/novel.2493/ENSDARG00000098838/novel.5808	phgdh/dhrs3b/xdh/dhrs9/rdh1/hsd11b2/impdh1b/adh8b/dhrs3a/-/-/sdr42e1/-	13	6	ENSDARG00000001873/ENSDARG00000044803/ENSDARG00000001975/ENSDARG00000029524/ENSDARG00000044982/novel.2493	7	ENSDARG00000055240/ENSDARG00000019260/ENSDARG00000017882/ENSDARG00000024278/novel.5698/ENSDARG00000098838/novel.5808
MF	GO:0003779	actin binding	32/993	342/18160	0.00219136	0.0161284	ENSDARG00000040466/ENSDARG00000097683/ENSDARG00000039272/ENSDARG00000077201/ENSDARG00000020944/ENSDARG00000094760/ENSDARG00000112287/ENSDARG00000075292/ENSDARG00000101441/ENSDARG00000102414/ENSDARG00000030157/ENSDARG00000095217/ENSDARG00000062972/ENSDARG00000077777/ENSDARG00000009782/ENSDARG00000099510/ENSDARG00000027310/ENSDARG00000090637/ENSDARG00000036863/ENSDARG00000071090/ENSDARG00000076414/…	vil1/sptbn5/pls1/myo7bb/ezra/si:dkey-125i10.3/zgc:66156/myo15aa/lima1a/myhz1.1/mybpc2a/zgc:66156/hip1/tmsb4x/myh11a/cnn3a/lsp1/myh6/MYO1D/actn2b/espn/coro1b/myo5b/flncb/tagln/twf1b/arpc1b/ablim3/avil/palld/actn1/mtss1lb	32	12	ENSDARG00000094760/ENSDARG00000101441/ENSDARG00000062972/ENSDARG00000077777/ENSDARG00000099510/ENSDARG00000027310/ENSDARG00000090637/ENSDARG00000008660/ENSDARG00000018820/ENSDARG00000027063/ENSDARG00000040009/ENSDARG00000007219	20	ENSDARG00000040466/ENSDARG00000097683/ENSDARG00000039272/ENSDARG00000077201/ENSDARG00000020944/ENSDARG00000112287/ENSDARG00000075292/ENSDARG00000102414/ENSDARG00000030157/ENSDARG00000095217/ENSDARG00000009782/ENSDARG00000036863/ENSDARG00000071090/ENSDARG00000076414/ENSDARG00000062003/ENSDARG00000045408/ENSDARG00000011661/ENSDARG00000088168/ENSDARG00000059342/ENSDARG00000087260
MF	GO:0015485	cholesterol binding	5/993	18/18160	0.00228069	0.016565	ENSDARG00000102004/ENSDARG00000040295/ENSDARG00000012076/ENSDARG00000095863/ENSDARG00000069375	apoea/apoeb/apoa1a/afp4/zgc:162608	5	5	ENSDARG00000102004/ENSDARG00000040295/ENSDARG00000012076/ENSDARG00000095863/ENSDARG00000069375	0
MF	GO:0004364	glutathione transferase activity	6/993	26/18160	0.00235824	0.0169058	ENSDARG00000033285/ENSDARG00000090228/ENSDARG00000103019/ENSDARG00000088116/ENSDARG00000022183/ENSDARG00000033364	gsto2/gsta.1/gstp2/gstm.3/gsto1/mgst3b	6	1	ENSDARG00000088116	5	ENSDARG00000033285/ENSDARG00000090228/ENSDARG00000103019/ENSDARG00000022183/ENSDARG00000033364
MF	GO:0000287	magnesium ion binding	13/993	98/18160	0.00258897	0.018322	ENSDARG00000058597/ENSDARG00000010231/ENSDARG00000013056/ENSDARG00000042010/ENSDARG00000015524/ENSDARG00000076230/ENSDARG00000099517/ENSDARG00000057032/ENSDARG00000104450/ENSDARG00000013561/ENSDARG00000015947/ENSDARG00000086505/ENSDARG00000014287	nt5c3a/ppm1na/itpk1a/pklr/prps1a/atp10b/adssl1/ppm1nb/CR855996.2/pgm1/matn4/mast3b/eno2	13	3	ENSDARG00000058597/ENSDARG00000015524/ENSDARG00000015947	10	ENSDARG00000010231/ENSDARG00000013056/ENSDARG00000042010/ENSDARG00000076230/ENSDARG00000099517/ENSDARG00000057032/ENSDARG00000104450/ENSDARG00000013561/ENSDARG00000086505/ENSDARG00000014287
MF	GO:0016616	oxidoreductase activity, acting on the CH-OH group of donors, NAD or NADP as acceptor	12/993	87/18160	0.00268259	0.0187442	ENSDARG00000001873/ENSDARG00000044803/ENSDARG00000019260/ENSDARG00000017882/ENSDARG00000001975/ENSDARG00000029524/ENSDARG00000024278/ENSDARG00000044982/novel.5698/novel.2493/ENSDARG00000098838/novel.5808	phgdh/dhrs3b/dhrs9/rdh1/hsd11b2/impdh1b/adh8b/dhrs3a/-/-/sdr42e1/-	12	6	ENSDARG00000001873/ENSDARG00000044803/ENSDARG00000001975/ENSDARG00000029524/ENSDARG00000044982/novel.2493	6	ENSDARG00000019260/ENSDARG00000017882/ENSDARG00000024278/novel.5698/ENSDARG00000098838/novel.5808
MF	GO:0016706	oxidoreductase activity, acting on paired donors, with incorporation or reduction of molecular oxygen, 2-oxoglutarate as one donor, and incorporation of one atom each of oxygen into both donors	6/993	27/18160	0.00289374	0.0199668	ENSDARG00000018263/ENSDARG00000059746/ENSDARG00000086740/ENSDARG00000071082/ENSDARG00000076317/ENSDARG00000010085	pdia2/plod1a/phyh/p4ha1b/wu:fb72h05/p4ha2	6	4	ENSDARG00000059746/ENSDARG00000071082/ENSDARG00000076317/ENSDARG00000010085	2	ENSDARG00000018263/ENSDARG00000086740
MF	GO:0032934	sterol binding	5/993	19/18160	0.00295738	0.020154	ENSDARG00000102004/ENSDARG00000040295/ENSDARG00000012076/ENSDARG00000095863/ENSDARG00000069375	apoea/apoeb/apoa1a/afp4/zgc:162608	5	5	ENSDARG00000102004/ENSDARG00000040295/ENSDARG00000012076/ENSDARG00000095863/ENSDARG00000069375	0
MF	GO:0005355	glucose transmembrane transporter activity	4/993	12/18160	0.00308816	0.0207886	ENSDARG00000013871/ENSDARG00000001437/ENSDARG00000007412/ENSDARG00000056196	slc5a1/slc2a1a/slc2a1b/slc2a2	4	1	ENSDARG00000007412	3	ENSDARG00000013871/ENSDARG00000001437/ENSDARG00000056196
MF	GO:0005198	structural molecule activity	40/993	468/18160	0.00350552	0.0233139	ENSDARG00000023082/ENSDARG00000036186/ENSDARG00000011862/ENSDARG00000000212/ENSDARG00000058462/ENSDARG00000025301/ENSDARG00000016081/ENSDARG00000009401/ENSDARG00000036840/ENSDARG00000089769/ENSDARG00000036834/ENSDARG00000012281/ENSDARG00000024537/ENSDARG00000035891/ENSDARG00000044976/ENSDARG00000098237/ENSDARG00000030157/ENSDARG00000095901/ENSDARG00000036558/ENSDARG00000036832/ENSDARG00000053502/…	krt1-19d/mbpa/inaa/krt97/zgc:158846/gfap/cldn15la/vcanb/krt15/hapln1a/krt92/zgc:65851/emilin1a/acana/krt93/fbn2b/mybpc2a/col18a1b/col18a1a/cyt1l/cryaa/-/zgc:77517/rplp2l/col4a5/ngs/evpla/iffo1a/cldnk/-/desmb/col11a2/nefmb/sntg2/mbpb/neflb/cltcl1/slc9a3r1a/rpl10/lmnb1	40	17	ENSDARG00000025301/ENSDARG00000009401/ENSDARG00000089769/ENSDARG00000024537/ENSDARG00000035891/ENSDARG00000098237/ENSDARG00000036558/ENSDARG00000036832/novel.4250/ENSDARG00000028618/ENSDARG00000011201/ENSDARG00000052063/ENSDARG00000054321/novel.4109/ENSDARG00000012422/ENSDARG00000091618/ENSDARG00000044299	23	ENSDARG00000023082/ENSDARG00000036186/ENSDARG00000011862/ENSDARG00000000212/ENSDARG00000058462/ENSDARG00000016081/ENSDARG00000036840/ENSDARG00000036834/ENSDARG00000012281/ENSDARG00000044976/ENSDARG00000030157/ENSDARG00000095901/ENSDARG00000053502/ENSDARG00000019808/ENSDARG00000062976/ENSDARG00000042357/ENSDARG00000005221/ENSDARG00000043697/ENSDARG00000101660/ENSDARG00000089413/ENSDARG00000012426/…
MF	GO:0004181	metallocarboxypeptidase activity	6/993	29/18160	0.0042305	0.0274027	ENSDARG00000043722/ENSDARG00000077688/ENSDARG00000030915/ENSDARG00000021339/ENSDARG00000006901/novel.2757	cpa4/cpo/cpa1/cpa5/si:ch1073-459j12.1/-	6	1	ENSDARG00000006901	5	ENSDARG00000043722/ENSDARG00000077688/ENSDARG00000030915/ENSDARG00000021339/novel.2757
MF	GO:0016814	hydrolase activity, acting on carbon-nitrogen (but not peptide) bonds, in cyclic amidines	6/993	29/18160	0.0042305	0.0274027	ENSDARG00000042221/ENSDARG00000016706/ENSDARG00000003113/ENSDARG00000099101/ENSDARG00000033832/ENSDARG00000002986	mthfd1l/atic/ada/gch2/ampd1/gda	6	3	ENSDARG00000042221/ENSDARG00000016706/ENSDARG00000099101	3	ENSDARG00000003113/ENSDARG00000033832/ENSDARG00000002986
MF	GO:0015149	hexose transmembrane transporter activity	4/993	13/18160	0.00426927	0.0274027	ENSDARG00000013871/ENSDARG00000001437/ENSDARG00000007412/ENSDARG00000056196	slc5a1/slc2a1a/slc2a1b/slc2a2	4	1	ENSDARG00000007412	3	ENSDARG00000013871/ENSDARG00000001437/ENSDARG00000056196
MF	GO:0016829	lyase activity	17/993	154/18160	0.00455615	0.028908	ENSDARG00000062788/ENSDARG00000016494/ENSDARG00000007377/ENSDARG00000027419/ENSDARG00000032838/ENSDARG00000039356/ENSDARG00000015537/ENSDARG00000014320/ENSDARG00000035544/ENSDARG00000026348/ENSDARG00000104393/ENSDARG00000011665/ENSDARG00000002396/ENSDARG00000070394/ENSDARG00000061375/ENSDARG00000017444/ENSDARG00000014287	irg1l/ddc/odc1/gad1b/si:dkey-206f10.1/zgc:194209/gad2/gucy2c/etnppl/csad/npr2/aldoaa/cry-dash/uroc1/sgpl1/hal/eno2	17	7	ENSDARG00000062788/ENSDARG00000007377/ENSDARG00000039356/ENSDARG00000026348/ENSDARG00000104393/ENSDARG00000070394/ENSDARG00000017444	10	ENSDARG00000016494/ENSDARG00000027419/ENSDARG00000032838/ENSDARG00000015537/ENSDARG00000014320/ENSDARG00000035544/ENSDARG00000011665/ENSDARG00000002396/ENSDARG00000061375/ENSDARG00000014287
MF	GO:0005201	extracellular matrix structural constituent	8/993	50/18160	0.00539142	0.0338189	ENSDARG00000009401/ENSDARG00000089769/ENSDARG00000024537/ENSDARG00000035891/ENSDARG00000098237/ENSDARG00000052063/novel.4109/ENSDARG00000012422	vcanb/hapln1a/emilin1a/acana/fbn2b/col4a5/-/col11a2	8	8	ENSDARG00000009401/ENSDARG00000089769/ENSDARG00000024537/ENSDARG00000035891/ENSDARG00000098237/ENSDARG00000052063/novel.4109/ENSDARG00000012422	0
MF	GO:0051018	protein kinase A binding	4/993	14/18160	0.00572103	0.0354833	ENSDARG00000055678/ENSDARG00000091792/ENSDARG00000038099/ENSDARG00000017429	akap12b/akap12a/gskip/sphkap	4	2	ENSDARG00000055678/ENSDARG00000038099	2	ENSDARG00000091792/ENSDARG00000017429
MF	GO:0008289	lipid binding	30/993	336/18160	0.00580149	0.0355825	ENSDARG00000102004/novel.4819/ENSDARG00000060350/ENSDARG00000040466/ENSDARG00000100095/ENSDARG00000059163/ENSDARG00000070038/ENSDARG00000097683/ENSDARG00000089310/ENSDARG00000040295/ENSDARG00000012076/ENSDARG00000059227/ENSDARG00000002193/ENSDARG00000054534/ENSDARG00000095863/ENSDARG00000090615/ENSDARG00000059906/ENSDARG00000012306/ENSDARG00000037941/ENSDARG00000044566/ENSDARG00000069375/ENSDARG0…	apoea/-/apoda.2/vil1/anxa1b/rbp3/rbp2a/sptbn5/gc/apoeb/apoa1a/fabp1b.1/rho/ACOT12/afp4/cd59/sdc4/syt13/syt5a/fabp6/zgc:162608/hip1/ptgdsb.1/si:rp71-46j2.7/mttp/fabp2/cetp/snx8b/anxa1a/doc2b	30	11	ENSDARG00000102004/novel.4819/ENSDARG00000100095/ENSDARG00000040295/ENSDARG00000012076/ENSDARG00000095863/ENSDARG00000059906/ENSDARG00000069375/ENSDARG00000062972/ENSDARG00000105424/ENSDARG00000030872	19	ENSDARG00000060350/ENSDARG00000040466/ENSDARG00000059163/ENSDARG00000070038/ENSDARG00000097683/ENSDARG00000089310/ENSDARG00000059227/ENSDARG00000002193/ENSDARG00000054534/ENSDARG00000090615/ENSDARG00000012306/ENSDARG00000037941/ENSDARG00000044566/ENSDARG00000027088/ENSDARG00000008637/ENSDARG00000006427/ENSDARG00000078057/ENSDARG00000026726/ENSDARG00000088293
MF	GO:0005234	extracellularly glutamate-gated ion channel activity	6/993	31/18160	0.00597519	0.0362451	ENSDARG00000027828/ENSDARG00000007275/ENSDARG00000025728/ENSDARG00000037496/ENSDARG00000070543/ENSDARG00000032737	grin1a/si:ch211-251b21.1/grin1b/gria4a/grin2ab/gria3a	6	0		6	ENSDARG00000027828/ENSDARG00000007275/ENSDARG00000025728/ENSDARG00000037496/ENSDARG00000070543/ENSDARG00000032737
MF	GO:0005326	neurotransmitter transporter activity	8/993	51/18160	0.00609518	0.036571	ENSDARG00000056719/ENSDARG00000018621/ENSDARG00000098438/ENSDARG00000020718/ENSDARG00000091560/ENSDARG00000016141/ENSDARG00000068387/ENSDARG00000059805	slc6a19b/slc6a19a.1/slc6a6b/slc25a22a/slc6a19a.2/slc6a2/slc6a18/slc25a38a	8	1	ENSDARG00000059805	7	ENSDARG00000056719/ENSDARG00000018621/ENSDARG00000098438/ENSDARG00000020718/ENSDARG00000091560/ENSDARG00000016141/ENSDARG00000068387
MF	GO:0005328	neurotransmitter:sodium symporter activity	7/993	41/18160	0.00629446	0.0369632	ENSDARG00000056719/ENSDARG00000018621/ENSDARG00000098438/ENSDARG00000020718/ENSDARG00000091560/ENSDARG00000016141/ENSDARG00000068387	slc6a19b/slc6a19a.1/slc6a6b/slc25a22a/slc6a19a.2/slc6a2/slc6a18	7	0		7	ENSDARG00000056719/ENSDARG00000018621/ENSDARG00000098438/ENSDARG00000020718/ENSDARG00000091560/ENSDARG00000016141/ENSDARG00000068387
MF	GO:0016903	oxidoreductase activity, acting on the aldehyde or oxo group of donors	7/993	41/18160	0.00629446	0.0369632	ENSDARG00000055240/ENSDARG00000029381/ENSDARG00000024278/ENSDARG00000016415/ENSDARG00000070230/ENSDARG00000038207/ENSDARG00000018426	xdh/aldh3a2b/adh8b/dhtkd1/aldh1l2/aldh4a1/aldh7a1	7	1	ENSDARG00000070230	6	ENSDARG00000055240/ENSDARG00000029381/ENSDARG00000024278/ENSDARG00000016415/ENSDARG00000038207/ENSDARG00000018426
MF	GO:0004114	3',5'-cyclic-nucleotide phosphodiesterase activity	6/993	32/18160	0.00702072	0.0397976	ENSDARG00000102558/ENSDARG00000100397/ENSDARG00000011671/novel.1677/ENSDARG00000000380/ENSDARG00000063706	pde6ha/pde6c/pde6b/-/pde6a/pde8b	6	0		6	ENSDARG00000102558/ENSDARG00000100397/ENSDARG00000011671/novel.1677/ENSDARG00000000380/ENSDARG00000063706
MF	GO:0004683	calmodulin-dependent protein kinase activity	6/993	32/18160	0.00702072	0.0397976	ENSDARG00000008788/ENSDARG00000053617/ENSDARG00000044526/ENSDARG00000015164/ENSDARG00000027963/ENSDARG00000100089	camk1gb/camk2a/camk1ga/mknk2b/camkva/camk2b2	6	1	ENSDARG00000015164	5	ENSDARG00000008788/ENSDARG00000053617/ENSDARG00000044526/ENSDARG00000027963/ENSDARG00000100089
MF	GO:0008483	transaminase activity	5/993	23/18160	0.00713761	0.0397976	ENSDARG00000016733/ENSDARG00000069630/ENSDARG00000035544/ENSDARG00000006031/ENSDARG00000018478	psat1/tat/etnppl/abat/agxtb	5	1	ENSDARG00000016733	4	ENSDARG00000069630/ENSDARG00000035544/ENSDARG00000006031/ENSDARG00000018478
MF	GO:0015106	bicarbonate transmembrane transporter activity	5/993	23/18160	0.00713761	0.0397976	ENSDARG00000012881/ENSDARG00000003615/ENSDARG00000060303/ENSDARG00000022424/ENSDARG00000028173	slc4a1a/slc26a3.2/slc4a10b/slc26a5/slc4a2a	5	3	ENSDARG00000012881/ENSDARG00000022424/ENSDARG00000028173	2	ENSDARG00000003615/ENSDARG00000060303
MF	GO:0016645	oxidoreductase activity, acting on the CH-NH group of donors	5/993	23/18160	0.00713761	0.0397976	ENSDARG00000042221/novel.3595/ENSDARG00000086746/ENSDARG00000070230/ENSDARG00000038207	mthfd1l/-/prodha/aldh1l2/aldh4a1	5	3	ENSDARG00000042221/novel.3595/ENSDARG00000070230	2	ENSDARG00000086746/ENSDARG00000038207
MF	GO:0016874	ligase activity	15/993	136/18160	0.00748575	0.0413213	ENSDARG00000033539/ENSDARG00000042221/novel.3595/ENSDARG00000037781/ENSDARG00000059070/ENSDARG00000007955/ENSDARG00000099517/ENSDARG00000061100/ENSDARG00000016375/ENSDARG00000069142/ENSDARG00000017047/ENSDARG00000060494/ENSDARG00000099776/ENSDARG00000098825/novel.3116	paics/mthfd1l/-/acss2/gars/iars/adssl1/nars/asns/aars/slc27a4/eprs/glula/farsa/-	15	12	ENSDARG00000033539/ENSDARG00000042221/novel.3595/ENSDARG00000037781/ENSDARG00000059070/ENSDARG00000007955/ENSDARG00000061100/ENSDARG00000016375/ENSDARG00000069142/ENSDARG00000060494/ENSDARG00000098825/novel.3116	3	ENSDARG00000099517/ENSDARG00000017047/ENSDARG00000099776
MF	GO:0004197	cysteine-type endopeptidase activity	12/993	99/18160	0.00770591	0.0421154	ENSDARG00000052917/ENSDARG00000101051/ENSDARG00000003902/ENSDARG00000052039/ENSDARG00000040251/ENSDARG00000094559/ENSDARG00000007836/ENSDARG00000079376/ENSDARG00000091699/ENSDARG00000055045/ENSDARG00000039150/ENSDARG00000055120	si:ch211-202f3.3/ctsbb/ctsl.1/caspb/ctsk/zgc:174855/ctsla/zgc:174153/capn2a/casp3b/lgmn/ctsba	12	9	ENSDARG00000052917/ENSDARG00000052039/ENSDARG00000040251/ENSDARG00000094559/ENSDARG00000007836/ENSDARG00000079376/ENSDARG00000091699/ENSDARG00000055045/ENSDARG00000055120	3	ENSDARG00000101051/ENSDARG00000003902/ENSDARG00000039150
MF	GO:0004112	cyclic-nucleotide phosphodiesterase activity	6/993	33/18160	0.0081924	0.0443353	ENSDARG00000102558/ENSDARG00000100397/ENSDARG00000011671/novel.1677/ENSDARG00000000380/ENSDARG00000063706	pde6ha/pde6c/pde6b/-/pde6a/pde8b	6	0		6	ENSDARG00000102558/ENSDARG00000100397/ENSDARG00000011671/novel.1677/ENSDARG00000000380/ENSDARG00000063706
MF	GO:0008235	metalloexopeptidase activity	8/993	54/18160	0.00862766	0.0462376	ENSDARG00000043722/ENSDARG00000077688/ENSDARG00000030915/ENSDARG00000068181/ENSDARG00000021339/ENSDARG00000057064/ENSDARG00000006901/novel.2757	cpa4/cpo/cpa1/dpep1/cpa5/enpep/si:ch1073-459j12.1/-	8	1	ENSDARG00000006901	7	ENSDARG00000043722/ENSDARG00000077688/ENSDARG00000030915/ENSDARG00000068181/ENSDARG00000021339/ENSDARG00000057064/novel.2757
