# Supplementary material for: Ferroptosis and Apoptosis Are Involved in the Formation of L-Selenomethionine-Induced Ocular Defects in Zebrafish Embryos
Source: Int J Mol Sci. 2022 Apr 26;23(9):4783. doi: 10.3390/ijms23094783 (PMC9100823; doi:10.3390/ijms23094783)
Supplement: Supplementary file 1 [file ijms-23-04783-s001.zip › Table S3.xls]

## Sheet: met_96vswt_96_KEGGenrich_signif
KEGGID	Description	GeneRatio	BgRatio	pvalue	padj	geneID	geneName	keggID	Count	Up	Up_Gene_names	Down	Down_Gene_names
dre04216	Ferroptosis	11/499	70/7870	0.0042558	0.0184418	ENSDARG00000010312/ENSDARG00000075931/ENSDARG00000031776/ENSDARG00000016771/ENSDARG00000003854/ENSDARG00000027529/ENSDARG00000075727/ENSDARG00000116586/ENSDARG00000095908/ENSDARG00000037012/ENSDARG00000077372	cp/acsl5/zgc:92066/tfa/acsl1b/hmox1a/map1lc3cl/zgc:92066/sat1a.2/slc3a2b/tfr1b	dre:84702/dre:447860/dre:436651/dre:30255/dre:445175/dre:791518/dre:100330105/dre:100126128/dre:431716/dre:399488/dre:494478	11	7	ENSDARG00000010312/ENSDARG00000031776/ENSDARG00000027529/ENSDARG00000075727/ENSDARG00000116586/ENSDARG00000095908/ENSDARG00000037012	4	ENSDARG00000075931/ENSDARG00000016771/ENSDARG00000003854/ENSDARG00000077372
dre04744	Phototransduction	13/499	57/7870	4.24e-05	0.000327787	ENSDARG00000020602/ENSDARG00000042529/ENSDARG00000097008/ENSDARG00000044280/ENSDARG00000002193/ENSDARG00000037925/ENSDARG00000011671/ENSDARG00000000380/ENSDARG00000044199/ENSDARG00000030758/ENSDARG00000009637/ENSDARG00000104685/ENSDARG00000012610	grk7a/gnat2/opn1mw1/opn1mw2/rho/rgs9a/pde6b/pde6a/gnat1/guca1c/rcvrn3/grk1b/saga	dre:566120/dre:140429/dre:30503/dre:360151/dre:30295/dre:767636/dre:559332/dre:368410/dre:140428/dre:373099/dre:572207/dre:550406/dre:792319	13	0		13	ENSDARG00000020602/ENSDARG00000042529/ENSDARG00000097008/ENSDARG00000044280/ENSDARG00000002193/ENSDARG00000037925/ENSDARG00000011671/ENSDARG00000000380/ENSDARG00000044199/ENSDARG00000030758/ENSDARG00000009637/ENSDARG00000104685/ENSDARG00000012610
dre00830	Retinol metabolism	22/499	95/7870	7.42e-08	3.22e-06	ENSDARG00000099525/ENSDARG00000056029/ENSDARG00000044803/ENSDARG00000088366/ENSDARG00000099276/ENSDARG00000017794/ENSDARG00000006220/ENSDARG00000019260/ENSDARG00000104256/ENSDARG00000077121/novel.3939/ENSDARG00000103295/ENSDARG00000103659/ENSDARG00000033999/novel.5414/ENSDARG00000104995/ENSDARG00000103503/ENSDARG00000091916/ENSDARG00000024278/ENSDARG00000044982/ENSDARG00000051940/ENSDARG000001132…	si:ch1073-13h15.3/cyp26c1/dhrs3b/zgc:77938/ugt5b3/sdr16c5b/ugt1ab/dhrs9/bco1/cyp26b1/-/cyp3a65/bco1l/cyp26a1/-/ugt5b1/dgat1a/ugt5b2/adh8b/dhrs3a/ugt2a4/FP236810.2	dre:563241/dre:554036/dre:450050/dre:402939/dre:100415792/dre:406799/dre:100384891/dre:322529/dre:84039/dre:324188/dre:445083/dre:553969/dre:393580/dre:30381/dre:407663/dre:100415791/dre:325875/dre:791210/dre:402841/dre:445083/dre:100006320/dre:100384898	22	6	ENSDARG00000056029/ENSDARG00000044803/ENSDARG00000077121/novel.3939/ENSDARG00000033999/ENSDARG00000044982	16	ENSDARG00000099525/ENSDARG00000088366/ENSDARG00000099276/ENSDARG00000017794/ENSDARG00000006220/ENSDARG00000019260/ENSDARG00000104256/ENSDARG00000103295/ENSDARG00000103659/novel.5414/ENSDARG00000104995/ENSDARG00000103503/ENSDARG00000091916/ENSDARG00000024278/ENSDARG00000051940/ENSDARG00000113218
dre02010	ABC transporters	12/499	66/7870	0.000782122	0.00463108	ENSDARG00000010936/ENSDARG00000094901/ENSDARG00000014031/ENSDARG00000100075/novel.2341/novel.4116/ENSDARG00000070078/ENSDARG00000057169/ENSDARG00000013050/ENSDARG00000079009/ENSDARG00000011573/ENSDARG00000063059	abcb4/abcc6b.2/abcc2/abcg2a/-/-/abcb11b/abca4a/abcc12/abca1b/abcb11a/abcg8	dre:798527/dre:100002917/dre:393561/dre:735312/dre:393561/dre:406803/dre:571189/dre:555506/dre:568482/dre:100136868/dre:797269/dre:100136850	12	2	ENSDARG00000094901/ENSDARG00000079009	10	ENSDARG00000010936/ENSDARG00000014031/ENSDARG00000100075/novel.2341/novel.4116/ENSDARG00000070078/ENSDARG00000057169/ENSDARG00000013050/ENSDARG00000011573/ENSDARG00000063059
dre00250	Alanine, aspartate and glutamate metabolism	15/499	57/7870	1.61e-06	3.49e-05	ENSDARG00000002219/ENSDARG00000069095/ENSDARG00000027419/ENSDARG00000099517/ENSDARG00000101074/ENSDARG00000015537/ENSDARG00000016375/novel.5542/novel.5633/ENSDARG00000055642/ENSDARG00000038207/novel.3149/ENSDARG00000006031/ENSDARG00000018478/ENSDARG00000099776	si:dkey-103j14.5/gls2a/gad1b/adssl1/glud1b/gad2/asns/-/-/si:ch211-217a12.1/aldh4a1/-/abat/agxtb/glula	dre:570552/dre:100006303/dre:378441/dre:407989/dre:373092/dre:550403/dre:394138/dre:447815/dre:100006303/dre:100148522/dre:394133/dre:406688/dre:378968/dre:79378/dre:100000775	15	2	ENSDARG00000016375/novel.5542	13	ENSDARG00000002219/ENSDARG00000069095/ENSDARG00000027419/ENSDARG00000099517/ENSDARG00000101074/ENSDARG00000015537/novel.5633/ENSDARG00000055642/ENSDARG00000038207/novel.3149/ENSDARG00000006031/ENSDARG00000018478/ENSDARG00000099776
dre00592	alpha-Linolenic acid metabolism	6/499	24/7870	0.00317732	0.0147518	ENSDARG00000009153/ENSDARG00000096445/ENSDARG00000015662/ENSDARG00000014727/ENSDARG00000019532/ENSDARG00000038865	pla2g1b/si:ch211-214p16.3/pla2g12b/acox1/fads2/acox3	dre:571738/dre:560649/dre:406739/dre:449662/dre:140615/dre:406421	6	1	ENSDARG00000015662	5	ENSDARG00000009153/ENSDARG00000096445/ENSDARG00000014727/ENSDARG00000019532/ENSDARG00000038865
dre00590	Arachidonic acid metabolism	11/499	67/7870	0.00300006	0.0144447	ENSDARG00000009153/ENSDARG00000096445/ENSDARG00000015662/ENSDARG00000040255/ENSDARG00000045979/ENSDARG00000027088/ENSDARG00000018342/ENSDARG00000091511/ENSDARG00000042982/ENSDARG00000004539/ENSDARG00000029795	pla2g1b/si:ch211-214p16.3/pla2g12b/ephx2/zgc:153704/ptgdsb.1/ggt1b/gpx7/cyp2p8/ptgs2a/fam213b	dre:571738/dre:560649/dre:406739/dre:494099/dre:767759/dre:336492/dre:569014/dre:552981/dre:100034366/dre:246227/dre:406605	11	3	ENSDARG00000015662/ENSDARG00000091511/ENSDARG00000004539	8	ENSDARG00000009153/ENSDARG00000096445/ENSDARG00000040255/ENSDARG00000045979/ENSDARG00000027088/ENSDARG00000018342/ENSDARG00000042982/ENSDARG00000029795
dre00330	Arginine and proline metabolism	21/499	79/7870	1.08e-08	1.13e-06	ENSDARG00000035602/ENSDARG00000007377/ENSDARG00000023712/novel.1926/ENSDARG00000029381/ENSDARG00000016598/ENSDARG00000040565/ENSDARG00000071082/ENSDARG00000059700/ENSDARG00000043257/ENSDARG00000092976/ENSDARG00000069615/ENSDARG00000061355/ENSDARG00000003931/ENSDARG00000010085/ENSDARG00000068910/ENSDARG00000086746/ENSDARG00000095908/ENSDARG00000038207/novel.3149/ENSDARG00000018426	dao.1/odc1/mao/-/aldh3a2b/ckmt1/ckmb/p4ha1b/agmat/ckbb/si:ch211-127i16.2/ckmt2a/aoc1/cndp2/p4ha2/nos1/prodha/sat1a.2/aldh4a1/-/aldh7a1	dre:619259/dre:114426/dre:404730/dre:558050/dre:447920/dre:321892/dre:794752/dre:100003675/dre:556522/dre:140744/dre:558050/dre:327506/dre:555401/dre:327288/dre:373132/dre:60658/dre:100333321/dre:431716/dre:394133/dre:406688/dre:334197	21	7	ENSDARG00000035602/ENSDARG00000007377/ENSDARG00000040565/ENSDARG00000071082/ENSDARG00000010085/ENSDARG00000068910/ENSDARG00000095908	14	ENSDARG00000023712/novel.1926/ENSDARG00000029381/ENSDARG00000016598/ENSDARG00000059700/ENSDARG00000043257/ENSDARG00000092976/ENSDARG00000069615/ENSDARG00000061355/ENSDARG00000003931/ENSDARG00000086746/ENSDARG00000038207/novel.3149/ENSDARG00000018426
dre00220	Arginine biosynthesis	7/499	32/7870	0.00331224	0.014848	ENSDARG00000069095/ENSDARG00000101074/novel.5633/ENSDARG00000055642/ENSDARG00000068910/novel.3149/ENSDARG00000099776	gls2a/glud1b/-/si:ch211-217a12.1/nos1/-/glula	dre:100006303/dre:373092/dre:100006303/dre:100148522/dre:60658/dre:406688/dre:100000775	7	1	ENSDARG00000068910	6	ENSDARG00000069095/ENSDARG00000101074/novel.5633/ENSDARG00000055642/novel.3149/ENSDARG00000099776
dre00053	Ascorbate and aldarate metabolism	9/499	53/7870	0.00558351	0.0234147	ENSDARG00000099276/ENSDARG00000006220/ENSDARG00000029381/ENSDARG00000104995/ENSDARG00000091916/novel.5242/ENSDARG00000051940/ENSDARG00000113218/ENSDARG00000018426	ugt5b3/ugt1ab/aldh3a2b/ugt5b1/ugt5b2/-/ugt2a4/FP236810.2/aldh7a1	dre:100415792/dre:100384891/dre:447920/dre:100415791/dre:791210/dre:403070/dre:100006320/dre:100384898/dre:334197	9	0		9	ENSDARG00000099276/ENSDARG00000006220/ENSDARG00000029381/ENSDARG00000104995/ENSDARG00000091916/novel.5242/ENSDARG00000051940/ENSDARG00000113218/ENSDARG00000018426
dre00410	beta-Alanine metabolism	11/499	41/7870	3.3e-05	0.000327787	ENSDARG00000079543/ENSDARG00000027419/ENSDARG00000029381/ENSDARG00000014727/ENSDARG00000015537/ENSDARG00000003931/ENSDARG00000010267/ENSDARG00000038865/novel.4571/ENSDARG00000006031/ENSDARG00000018426	dpys/gad1b/aldh3a2b/acox1/gad2/cndp2/dpydb/acox3/-/abat/aldh7a1	dre:100144569/dre:378441/dre:447920/dre:449662/dre:550403/dre:327288/dre:405829/dre:406421/dre:541429/dre:378968/dre:334197	11	0		11	ENSDARG00000079543/ENSDARG00000027419/ENSDARG00000029381/ENSDARG00000014727/ENSDARG00000015537/ENSDARG00000003931/ENSDARG00000010267/ENSDARG00000038865/novel.4571/ENSDARG00000006031/ENSDARG00000018426
dre01230	Biosynthesis of amino acids	20/499	111/7870	1.79e-05	0.000211908	ENSDARG00000016733/ENSDARG00000001873/ENSDARG00000037121/ENSDARG00000074698/ENSDARG00000042010/ENSDARG00000100613/ENSDARG00000015524/ENSDARG00000006019/ENSDARG00000029689/ENSDARG00000016375/ENSDARG00000040334/novel.5698/ENSDARG00000011665/ENSDARG00000055642/ENSDARG00000060504/novel.3149/ENSDARG00000014068/ENSDARG00000099776/ENSDARG00000014287/novel.5808	psat1/phgdh/mat2ab/sdsl/pklr/CABZ01089777.1/prps1a/tktb/tkta/asns/mat2aa/-/aldoaa/si:ch211-217a12.1/pfkla/-/pgam1b/glula/eno2/-	dre:327512/dre:321928/dre:791612/dre:563642/dre:114551/dre:100331665/dre:140620/dre:378713/dre:557518/dre:394138/dre:323329/dre:100006589/dre:336425/dre:100148522/dre:570106/dre:406688/dre:327165/dre:100000775/dre:402874/dre:100006589	20	6	ENSDARG00000016733/ENSDARG00000001873/ENSDARG00000015524/ENSDARG00000006019/ENSDARG00000016375/ENSDARG00000040334	14	ENSDARG00000037121/ENSDARG00000074698/ENSDARG00000042010/ENSDARG00000100613/ENSDARG00000029689/novel.5698/ENSDARG00000011665/ENSDARG00000055642/ENSDARG00000060504/novel.3149/ENSDARG00000014068/ENSDARG00000099776/ENSDARG00000014287/novel.5808
dre01040	Biosynthesis of unsaturated fatty acids	7/499	38/7870	0.00893926	0.0341795	ENSDARG00000045414/ENSDARG00000012194/ENSDARG00000014727/ENSDARG00000101239/ENSDARG00000099960/ENSDARG00000019532/ENSDARG00000038865	elovl2/scp2a/acox1/hsd17b4/elovl1a/fads2/acox3	dre:678614/dre:393839/dre:449662/dre:393105/dre:449816/dre:140615/dre:406421	7	1	ENSDARG00000099960	6	ENSDARG00000045414/ENSDARG00000012194/ENSDARG00000014727/ENSDARG00000101239/ENSDARG00000019532/ENSDARG00000038865
dre01200	Carbon metabolism	28/499	176/7870	5.03e-06	9.33e-05	ENSDARG00000016733/ENSDARG00000001873/ENSDARG00000088366/ENSDARG00000012366/ENSDARG00000037781/ENSDARG00000074698/ENSDARG00000042010/ENSDARG00000100613/ENSDARG00000015524/ENSDARG00000006019/ENSDARG00000014727/ENSDARG00000101074/ENSDARG00000029689/ENSDARG00000024278/novel.5242/novel.5698/ENSDARG00000011665/ENSDARG00000055642/ENSDARG00000038865/ENSDARG00000060504/ENSDARG00000068006/novel.3149/ENSDA…	psat1/phgdh/zgc:77938/fbp2/acss2/sdsl/pklr/CABZ01089777.1/prps1a/tktb/acox1/glud1b/tkta/adh8b/-/-/aldoaa/si:ch211-217a12.1/acox3/pfkla/gck/-/pgam1b/agxtb/hao1/eno2/-/-	dre:327512/dre:321928/dre:402939/dre:445505/dre:436914/dre:563642/dre:114551/dre:100331665/dre:140620/dre:378713/dre:449662/dre:373092/dre:557518/dre:402841/dre:403070/dre:100006589/dre:336425/dre:100148522/dre:406421/dre:570106/dre:751668/dre:406688/dre:327165/dre:79378/dre:402827/dre:402874/dre:100006589/dre:321224	28	7	ENSDARG00000016733/ENSDARG00000001873/ENSDARG00000012366/ENSDARG00000037781/ENSDARG00000015524/ENSDARG00000006019/ENSDARG00000024160	21	ENSDARG00000088366/ENSDARG00000074698/ENSDARG00000042010/ENSDARG00000100613/ENSDARG00000014727/ENSDARG00000101074/ENSDARG00000029689/ENSDARG00000024278/novel.5242/novel.5698/ENSDARG00000011665/ENSDARG00000055642/ENSDARG00000038865/ENSDARG00000060504/ENSDARG00000068006/novel.3149/ENSDARG00000014068/ENSDARG00000018478/ENSDARG00000014287/novel.5808/novel.2480
dre00982	Drug metabolism - cytochrome P450	18/499	76/7870	8.07e-07	2.1e-05	ENSDARG00000088366/ENSDARG00000099276/ENSDARG00000023712/ENSDARG00000033285/ENSDARG00000090228/ENSDARG00000006220/novel.1926/ENSDARG00000103019/ENSDARG00000104995/ENSDARG00000091916/ENSDARG00000092976/ENSDARG00000024278/ENSDARG00000051940/ENSDARG00000088116/ENSDARG00000022183/ENSDARG00000113218/ENSDARG00000033364/novel.4652	zgc:77938/ugt5b3/mao/gsto2/gsta.1/ugt1ab/-/gstp2/ugt5b1/ugt5b2/si:ch211-127i16.2/adh8b/ugt2a4/gstm.3/gsto1/FP236810.2/mgst3b/-	dre:402939/dre:100415792/dre:404730/dre:492500/dre:406703/dre:100384891/dre:558050/dre:553169/dre:100415791/dre:791210/dre:558050/dre:402841/dre:100006320/dre:568744/dre:436894/dre:100384898/dre:567275/dre:431762	18	1	ENSDARG00000088116	17	ENSDARG00000088366/ENSDARG00000099276/ENSDARG00000023712/ENSDARG00000033285/ENSDARG00000090228/ENSDARG00000006220/novel.1926/ENSDARG00000103019/ENSDARG00000104995/ENSDARG00000091916/ENSDARG00000092976/ENSDARG00000024278/ENSDARG00000051940/ENSDARG00000022183/ENSDARG00000113218/ENSDARG00000033364/novel.4652
dre00983	Drug metabolism - other enzymes	21/499	117/7870	1.18e-05	0.000153438	ENSDARG00000104818/ENSDARG00000101726/ENSDARG00000099276/ENSDARG00000055240/ENSDARG00000033285/ENSDARG00000090228/ENSDARG00000006220/ENSDARG00000079543/ENSDARG00000103019/ENSDARG00000104995/ENSDARG00000091916/ENSDARG00000029524/ENSDARG00000099420/ENSDARG00000010267/ENSDARG00000051940/ENSDARG00000088116/ENSDARG00000022183/ENSDARG00000113218/ENSDARG00000033364/ENSDARG00000101026/novel.4652	si:ch211-93f2.1/si:ch211-93f2.1/ugt5b3/xdh/gsto2/gsta.1/ugt1ab/dpys/gstp2/ugt5b1/ugt5b2/impdh1b/nme2b.2/dpydb/ugt2a4/gstm.3/gsto1/FP236810.2/mgst3b/CABZ01038709.1/-	dre:561967/dre:561967/dre:100415792/dre:560486/dre:492500/dre:406703/dre:100384891/dre:100144569/dre:553169/dre:100415791/dre:791210/dre:338306/dre:30084/dre:405829/dre:100006320/dre:568744/dre:436894/dre:100384898/dre:567275/dre:100538266/dre:431762	21	2	ENSDARG00000029524/ENSDARG00000088116	19	ENSDARG00000104818/ENSDARG00000101726/ENSDARG00000099276/ENSDARG00000055240/ENSDARG00000033285/ENSDARG00000090228/ENSDARG00000006220/ENSDARG00000079543/ENSDARG00000103019/ENSDARG00000104995/ENSDARG00000091916/ENSDARG00000099420/ENSDARG00000010267/ENSDARG00000051940/ENSDARG00000022183/ENSDARG00000113218/ENSDARG00000033364/ENSDARG00000101026/novel.4652
dre04512	ECM-receptor interaction	23/499	145/7870	3.69e-05	0.000327787	ENSDARG00000006526/ENSDARG00000032639/ENSDARG00000103775/ENSDARG00000102277/ENSDARG00000010785/ENSDARG00000059906/ENSDARG00000102626/ENSDARG00000019815/ENSDARG00000101209/ENSDARG00000112419/ENSDARG00000055388/ENSDARG00000073810/novel.4727/ENSDARG00000036279/ENSDARG00000022615/ENSDARG00000002084/ENSDARG00000052063/ENSDARG00000104484/ENSDARG00000093572/ENSDARG00000054619/ENSDARG00000076856/ENSDARG0…	fn1b/cd36/CABZ01118001.1/lama1/thbs1b/sdc4/frem2b/fn1a/lamb1a/si:ch211-62a1.3/vtna/thbs2b/-/lamc1/si:ch211-241e1.3/lamb2/col4a5/itgb1b/lamc3/fras1/frem2a/thbs3a/vtnb	dre:334613/dre:436636/dre:100332237/dre:569971/dre:561901/dre:568593/dre:566673/dre:100005469/dre:286830/dre:100535278/dre:553699/dre:566325/dre:30037/dre:286832/dre:567640/dre:337767/dre:323561/dre:570216/dre:558958/dre:563428/dre:555681/dre:252849/dre:403026	23	20	ENSDARG00000006526/ENSDARG00000103775/ENSDARG00000102277/ENSDARG00000010785/ENSDARG00000059906/ENSDARG00000102626/ENSDARG00000019815/ENSDARG00000101209/ENSDARG00000055388/ENSDARG00000073810/novel.4727/ENSDARG00000036279/ENSDARG00000022615/ENSDARG00000002084/ENSDARG00000052063/ENSDARG00000104484/ENSDARG00000093572/ENSDARG00000054619/ENSDARG00000076856/ENSDARG00000053831	3	ENSDARG00000032639/ENSDARG00000112419/ENSDARG00000077641
dre00071	Fatty acid degradation	11/499	60/7870	0.00119493	0.00660423	ENSDARG00000088366/novel.5175/ENSDARG00000029381/ENSDARG00000075931/ENSDARG00000038900/ENSDARG00000014727/ENSDARG00000003854/ENSDARG00000024278/ENSDARG00000038881/ENSDARG00000038865/ENSDARG00000018426	zgc:77938/-/aldh3a2b/acsl5/acadm/acox1/acsl1b/adh8b/acaa2/acox3/aldh7a1	dre:402939/dre:393860/dre:447920/dre:447860/dre:406283/dre:449662/dre:445175/dre:402841/dre:406325/dre:406421/dre:334197	11	0		11	ENSDARG00000088366/novel.5175/ENSDARG00000029381/ENSDARG00000075931/ENSDARG00000038900/ENSDARG00000014727/ENSDARG00000003854/ENSDARG00000024278/ENSDARG00000038881/ENSDARG00000038865/ENSDARG00000018426
dre00052	Galactose metabolism	9/499	48/7870	0.00279915	0.0139957	ENSDARG00000104569/ENSDARG00000060671/ENSDARG00000101629/ENSDARG00000060504/ENSDARG00000068006/ENSDARG00000013561/ENSDARG00000005578/ENSDARG00000045598/novel.2480	CABZ01088484.1/lct/CABZ01079192.1/pfkla/gck/pgm1/ugp2a/si:dkey-180p18.9/-	dre:100148922/dre:796436/dre:100148922/dre:570106/dre:751668/dre:394000/dre:555748/dre:553452/dre:321224	9	0		9	ENSDARG00000104569/ENSDARG00000060671/ENSDARG00000101629/ENSDARG00000060504/ENSDARG00000068006/ENSDARG00000013561/ENSDARG00000005578/ENSDARG00000045598/novel.2480
dre00480	Glutathione metabolism	13/499	79/7870	0.00127004	0.00660423	ENSDARG00000007377/ENSDARG00000033285/ENSDARG00000090228/ENSDARG00000103019/novel.5698/ENSDARG00000088116/ENSDARG00000022183/ENSDARG00000018342/ENSDARG00000091511/ENSDARG00000103878/ENSDARG00000033364/novel.4652/novel.5808	odc1/gsto2/gsta.1/gstp2/-/gstm.3/gsto1/ggt1b/gpx7/anpepb/mgst3b/-/-	dre:114426/dre:492500/dre:406703/dre:553169/dre:100006589/dre:568744/dre:436894/dre:569014/dre:552981/dre:322533/dre:567275/dre:431762/dre:100006589	13	3	ENSDARG00000007377/ENSDARG00000088116/ENSDARG00000091511	10	ENSDARG00000033285/ENSDARG00000090228/ENSDARG00000103019/novel.5698/ENSDARG00000022183/ENSDARG00000018342/ENSDARG00000103878/ENSDARG00000033364/novel.4652/novel.5808
dre00260	Glycine, serine and threonine metabolism	17/499	54/7870	1.74e-08	1.13e-06	ENSDARG00000016733/ENSDARG00000013430/ENSDARG00000035602/ENSDARG00000001873/ENSDARG00000023712/novel.1926/ENSDARG00000074698/ENSDARG00000100613/ENSDARG00000021059/ENSDARG00000092976/ENSDARG00000002745/novel.5636/ENSDARG00000055591/ENSDARG00000014068/novel.4571/ENSDARG00000018478/ENSDARG00000018426	psat1/bhmt/dao.1/phgdh/mao/-/sdsl/CABZ01089777.1/alas1/si:ch211-127i16.2/tdh/-/pipox/pgam1b/-/agxtb/aldh7a1	dre:327512/dre:322228/dre:619259/dre:321928/dre:404730/dre:558050/dre:563642/dre:100331665/dre:64608/dre:558050/dre:406528/dre:64607/dre:558601/dre:327165/dre:541429/dre:79378/dre:334197	17	5	ENSDARG00000016733/ENSDARG00000013430/ENSDARG00000035602/ENSDARG00000001873/novel.5636	12	ENSDARG00000023712/novel.1926/ENSDARG00000074698/ENSDARG00000100613/ENSDARG00000021059/ENSDARG00000092976/ENSDARG00000002745/ENSDARG00000055591/ENSDARG00000014068/novel.4571/ENSDARG00000018478/ENSDARG00000018426
dre00010	Glycolysis / Gluconeogenesis	14/499	105/7870	0.00626125	0.0254363	ENSDARG00000088366/ENSDARG00000012366/ENSDARG00000029381/ENSDARG00000037781/ENSDARG00000042010/ENSDARG00000024278/ENSDARG00000011665/ENSDARG00000060504/ENSDARG00000068006/ENSDARG00000013561/ENSDARG00000014068/ENSDARG00000014287/novel.2480/ENSDARG00000018426	zgc:77938/fbp2/aldh3a2b/acss2/pklr/adh8b/aldoaa/pfkla/gck/pgm1/pgam1b/eno2/-/aldh7a1	dre:402939/dre:445505/dre:447920/dre:436914/dre:114551/dre:402841/dre:336425/dre:570106/dre:751668/dre:394000/dre:327165/dre:402874/dre:321224/dre:334197	14	2	ENSDARG00000012366/ENSDARG00000037781	12	ENSDARG00000088366/ENSDARG00000029381/ENSDARG00000042010/ENSDARG00000024278/ENSDARG00000011665/ENSDARG00000060504/ENSDARG00000068006/ENSDARG00000013561/ENSDARG00000014068/ENSDARG00000014287/novel.2480/ENSDARG00000018426
dre00340	Histidine metabolism	10/499	29/7870	6.42e-06	0.000104298	ENSDARG00000023712/novel.1926/ENSDARG00000029381/ENSDARG00000092976/ENSDARG00000061355/ENSDARG00000003931/ENSDARG00000070394/ENSDARG00000017444/ENSDARG00000012796/ENSDARG00000018426	mao/-/aldh3a2b/si:ch211-127i16.2/aoc1/cndp2/uroc1/hal/hnmt/aldh7a1	dre:404730/dre:558050/dre:447920/dre:558050/dre:555401/dre:327288/dre:556744/dre:100004331/dre:445242/dre:334197	10	2	ENSDARG00000070394/ENSDARG00000017444	8	ENSDARG00000023712/novel.1926/ENSDARG00000029381/ENSDARG00000092976/ENSDARG00000061355/ENSDARG00000003931/ENSDARG00000012796/ENSDARG00000018426
dre00980	Metabolism of xenobiotics by cytochrome P450	16/499	80/7870	3.28e-05	0.000327787	ENSDARG00000088366/ENSDARG00000099276/ENSDARG00000033285/ENSDARG00000090228/ENSDARG00000006220/ENSDARG00000103019/ENSDARG00000104995/ENSDARG00000091916/ENSDARG00000024278/ENSDARG00000051940/ENSDARG00000088116/ENSDARG00000022183/ENSDARG00000113218/ENSDARG00000033364/ENSDARG00000110341/novel.4652	zgc:77938/ugt5b3/gsto2/gsta.1/ugt1ab/gstp2/ugt5b1/ugt5b2/adh8b/ugt2a4/gstm.3/gsto1/FP236810.2/mgst3b/hsd11b1lb/-	dre:402939/dre:100415792/dre:492500/dre:406703/dre:100384891/dre:553169/dre:100415791/dre:791210/dre:402841/dre:100006320/dre:568744/dre:436894/dre:100384898/dre:567275/dre:100333777/dre:431762	16	1	ENSDARG00000088116	15	ENSDARG00000088366/ENSDARG00000099276/ENSDARG00000033285/ENSDARG00000090228/ENSDARG00000006220/ENSDARG00000103019/ENSDARG00000104995/ENSDARG00000091916/ENSDARG00000024278/ENSDARG00000051940/ENSDARG00000022183/ENSDARG00000113218/ENSDARG00000033364/ENSDARG00000110341/novel.4652
dre00030	Pentose phosphate pathway	8/499	47/7870	0.00866696	0.0341426	ENSDARG00000012366/ENSDARG00000015524/ENSDARG00000006019/ENSDARG00000029689/novel.5242/ENSDARG00000011665/ENSDARG00000060504/ENSDARG00000013561	fbp2/prps1a/tktb/tkta/-/aldoaa/pfkla/pgm1	dre:445505/dre:140620/dre:378713/dre:557518/dre:403070/dre:336425/dre:570106/dre:394000	8	3	ENSDARG00000012366/ENSDARG00000015524/ENSDARG00000006019	5	ENSDARG00000029689/novel.5242/ENSDARG00000011665/ENSDARG00000060504/ENSDARG00000013561
dre04146	Peroxisome	17/499	114/7870	0.000783721	0.00463108	ENSDARG00000035602/ENSDARG00000055240/ENSDARG00000012194/ENSDARG00000075931/ENSDARG00000086740/novel.4116/ENSDARG00000014727/ENSDARG00000040255/ENSDARG00000003854/ENSDARG00000101239/novel.5698/ENSDARG00000038865/ENSDARG00000055591/ENSDARG00000018478/ENSDARG00000043848/ENSDARG00000024160/novel.5808	dao.1/xdh/scp2a/acsl5/phyh/-/acox1/ephx2/acsl1b/hsd17b4/-/acox3/pipox/agxtb/sod1/hao1/-	dre:619259/dre:560486/dre:393839/dre:447860/dre:550521/dre:406803/dre:449662/dre:494099/dre:445175/dre:393105/dre:100006589/dre:406421/dre:558601/dre:79378/dre:30553/dre:402827/dre:100006589	17	2	ENSDARG00000035602/ENSDARG00000024160	15	ENSDARG00000055240/ENSDARG00000012194/ENSDARG00000075931/ENSDARG00000086740/novel.4116/ENSDARG00000014727/ENSDARG00000040255/ENSDARG00000003854/ENSDARG00000101239/novel.5698/ENSDARG00000038865/ENSDARG00000055591/ENSDARG00000018478/ENSDARG00000043848/novel.5808
dre00360	Phenylalanine metabolism	9/499	24/7870	8.54e-06	0.000123318	ENSDARG00000016494/ENSDARG00000023712/novel.1926/ENSDARG00000069630/ENSDARG00000092976/novel.3075/novel.5595/novel.3149/novel.4571	ddc/mao/-/tat/si:ch211-127i16.2/-/-/-/-	dre:406651/dre:404730/dre:558050/dre:561410/dre:558050/dre:561410/dre:445287/dre:406688/dre:541429	9	0		9	ENSDARG00000016494/ENSDARG00000023712/novel.1926/ENSDARG00000069630/ENSDARG00000092976/novel.3075/novel.5595/novel.3149/novel.4571
dre00860	Porphyrin and chlorophyll metabolism	12/499	66/7870	0.000782122	0.00463108	ENSDARG00000010312/ENSDARG00000099276/ENSDARG00000006220/ENSDARG00000021059/ENSDARG00000104995/ENSDARG00000091916/ENSDARG00000027529/ENSDARG00000051940/ENSDARG00000114695/novel.5636/ENSDARG00000060494/ENSDARG00000113218	cp/ugt5b3/ugt1ab/alas1/ugt5b1/ugt5b2/hmox1a/ugt2a4/hmox2a/-/eprs/FP236810.2	dre:84702/dre:100415792/dre:100384891/dre:64608/dre:100415791/dre:791210/dre:791518/dre:100006320/dre:100002875/dre:64607/dre:562037/dre:100384898	12	4	ENSDARG00000010312/ENSDARG00000027529/novel.5636/ENSDARG00000060494	8	ENSDARG00000099276/ENSDARG00000006220/ENSDARG00000021059/ENSDARG00000104995/ENSDARG00000091916/ENSDARG00000051940/ENSDARG00000114695/ENSDARG00000113218
dre03320	PPAR signaling pathway	23/499	106/7870	1.35e-07	4.4e-06	ENSDARG00000041490/novel.4819/ENSDARG00000032639/ENSDARG00000069018/ENSDARG00000012194/ENSDARG00000012076/novel.1915/ENSDARG00000059227/ENSDARG00000095863/ENSDARG00000075931/ENSDARG00000053068/ENSDARG00000038900/ENSDARG00000014727/ENSDARG00000044566/ENSDARG00000003854/ENSDARG00000031848/ENSDARG00000017047/ENSDARG00000019532/ENSDARG00000006427/ENSDARG00000033802/ENSDARG00000026787/ENSDARG000000388…	afp4/-/cd36/cyp7a1/scp2a/apoa1a/-/fabp1b.1/afp4/acsl5/cyp8b1/acadm/acox1/fabp6/acsl1b/pparg/slc27a4/fads2/fabp2/cyp27a7/aqp7/acox3/ilk	dre:568656/dre:30355/dre:436636/dre:394148/dre:393839/dre:30355/dre:550432/dre:554095/dre:568707/dre:447860/dre:445281/dre:406283/dre:449662/dre:415166/dre:445175/dre:557037/dre:550432/dre:140615/dre:30708/dre:402831/dre:334529/dre:406421/dre:393543	23	6	ENSDARG00000041490/novel.4819/ENSDARG00000012076/ENSDARG00000095863/ENSDARG00000026787/ENSDARG00000056964	17	ENSDARG00000032639/ENSDARG00000069018/ENSDARG00000012194/novel.1915/ENSDARG00000059227/ENSDARG00000075931/ENSDARG00000053068/ENSDARG00000038900/ENSDARG00000014727/ENSDARG00000044566/ENSDARG00000003854/ENSDARG00000031848/ENSDARG00000017047/ENSDARG00000019532/ENSDARG00000006427/ENSDARG00000033802/ENSDARG00000038865
dre00230	Purine metabolism	25/499	197/7870	0.000652322	0.00446326	ENSDARG00000033539/ENSDARG00000058597/ENSDARG00000100397/ENSDARG00000003113/ENSDARG00000029230/ENSDARG00000055240/ENSDARG00000042010/ENSDARG00000015524/ENSDARG00000011671/ENSDARG00000032838/ENSDARG00000099517/ENSDARG00000000380/ENSDARG00000033832/ENSDARG00000029524/ENSDARG00000099420/ENSDARG00000014320/ENSDARG00000063706/ENSDARG00000002986/ENSDARG00000104393/ENSDARG00000001950/ENSDARG00000100719/…	paics/nt5c3a/pde6c/ada/pnp4b/xdh/pklr/prps1a/pde6b/si:dkey-206f10.1/adssl1/pde6a/ampd1/impdh1b/nme2b.2/gucy2c/pde8b/gda/npr2/ak1/uraha/pgm1/nt5e/entpd8/CABZ01038709.1	dre:321193/dre:321720/dre:393845/dre:436919/dre:402940/dre:560486/dre:114551/dre:140620/dre:559332/dre:560719/dre:407989/dre:368410/dre:393867/dre:338306/dre:30084/dre:572052/dre:571011/dre:553701/dre:100331745/dre:445486/dre:751742/dre:394000/dre:393906/dre:436652/dre:100538266	25	7	ENSDARG00000033539/ENSDARG00000058597/ENSDARG00000015524/ENSDARG00000029524/ENSDARG00000104393/ENSDARG00000001950/ENSDARG00000100719	18	ENSDARG00000100397/ENSDARG00000003113/ENSDARG00000029230/ENSDARG00000055240/ENSDARG00000042010/ENSDARG00000011671/ENSDARG00000032838/ENSDARG00000099517/ENSDARG00000000380/ENSDARG00000033832/ENSDARG00000099420/ENSDARG00000014320/ENSDARG00000063706/ENSDARG00000002986/ENSDARG00000013561/ENSDARG00000071017/ENSDARG00000005565/ENSDARG00000101026
dre00500	Starch and sucrose metabolism	10/499	45/7870	0.000407321	0.00294176	ENSDARG00000059391/ENSDARG00000104569/ENSDARG00000013856/ENSDARG00000009443/ENSDARG00000101629/ENSDARG00000016875/ENSDARG00000068006/ENSDARG00000013561/ENSDARG00000005578/novel.2480	gyg1b/CABZ01088484.1/amy2a/zgc:92137/CABZ01079192.1/gys1/gck/pgm1/ugp2a/-	dre:415152/dre:100148922/dre:406539/dre:445049/dre:100148922/dre:394155/dre:751668/dre:394000/dre:555748/dre:321224	10	0		10	ENSDARG00000059391/ENSDARG00000104569/ENSDARG00000013856/ENSDARG00000009443/ENSDARG00000101629/ENSDARG00000016875/ENSDARG00000068006/ENSDARG00000013561/ENSDARG00000005578/novel.2480
dre00140	Steroid hormone biosynthesis	13/499	79/7870	0.00127004	0.00660423	ENSDARG00000069018/ENSDARG00000099276/ENSDARG00000006220/ENSDARG00000103295/ENSDARG00000043587/ENSDARG00000001975/ENSDARG00000104995/ENSDARG00000091916/ENSDARG00000103785/ENSDARG00000004141/ENSDARG00000051940/ENSDARG00000113218/ENSDARG00000110341	cyp7a1/ugt5b3/ugt1ab/cyp3a65/srd5a2a/hsd11b2/ugt5b1/ugt5b2/sult2st2/zgc:92630/ugt2a4/FP236810.2/hsd11b1lb	dre:394148/dre:100415792/dre:100384891/dre:553969/dre:550398/dre:334098/dre:100415791/dre:791210/dre:777793/dre:791770/dre:100006320/dre:100384898/dre:100333777	13	1	ENSDARG00000001975	12	ENSDARG00000069018/ENSDARG00000099276/ENSDARG00000006220/ENSDARG00000103295/ENSDARG00000043587/ENSDARG00000104995/ENSDARG00000091916/ENSDARG00000103785/ENSDARG00000004141/ENSDARG00000051940/ENSDARG00000113218/ENSDARG00000110341
dre00430	Taurine and hypotaurine metabolism	4/499	14/7870	0.00959295	0.035631	ENSDARG00000027419/ENSDARG00000015537/ENSDARG00000026348/ENSDARG00000018342	gad1b/gad2/csad/ggt1b	dre:378441/dre:550403/dre:492476/dre:569014	4	1	ENSDARG00000026348	3	ENSDARG00000027419/ENSDARG00000015537/ENSDARG00000018342
dre00380	Tryptophan metabolism	14/499	65/7870	4.29e-05	0.000327787	ENSDARG00000071429/ENSDARG00000016494/ENSDARG00000023712/novel.5175/novel.1926/ENSDARG00000029381/ENSDARG00000076487/ENSDARG00000033594/ENSDARG00000092976/ENSDARG00000016415/ENSDARG00000023176/ENSDARG00000061355/ENSDARG00000102977/ENSDARG00000018426	tdo2a/ddc/mao/-/-/aldh3a2b/haao/ido1/si:ch211-127i16.2/dhtkd1/tdo2b/aoc1/cant1b/aldh7a1	dre:100008541/dre:406651/dre:404730/dre:393860/dre:558050/dre:447920/dre:492518/dre:571967/dre:558050/dre:494076/dre:334082/dre:555401/dre:550372/dre:334197	14	0		14	ENSDARG00000071429/ENSDARG00000016494/ENSDARG00000023712/novel.5175/novel.1926/ENSDARG00000029381/ENSDARG00000076487/ENSDARG00000033594/ENSDARG00000092976/ENSDARG00000016415/ENSDARG00000023176/ENSDARG00000061355/ENSDARG00000102977/ENSDARG00000018426
dre00350	Tyrosine metabolism	12/499	49/7870	3.93e-05	0.000327787	ENSDARG00000016494/ENSDARG00000088366/ENSDARG00000023712/novel.1926/ENSDARG00000029204/ENSDARG00000069630/ENSDARG00000092976/ENSDARG00000024278/novel.3075/novel.5595/novel.3149/novel.4571	ddc/zgc:77938/mao/-/tyrp1a/tat/si:ch211-127i16.2/adh8b/-/-/-/-	dre:406651/dre:402939/dre:404730/dre:558050/dre:100333145/dre:561410/dre:558050/dre:402841/dre:561410/dre:445287/dre:406688/dre:541429	12	1	ENSDARG00000029204	11	ENSDARG00000016494/ENSDARG00000088366/ENSDARG00000023712/novel.1926/ENSDARG00000069630/ENSDARG00000092976/ENSDARG00000024278/novel.3075/novel.5595/novel.3149/novel.4571
